# Supplementary material for: Multi-functional genome-wide CRISPR system for high throughput genotype–phenotype mapping
Source: Nat Commun. 2019 Dec 19;10:5794. doi: 10.1038/s41467-019-13621-4 (PMC6923430; doi:10.1038/s41467-019-13621-4)
Supplement: Supplementary file 3 — Supplementary Data 1 [file 41467_2019_13621_MOESM3_ESM.xlsx]

## Sheet: activation_final
Number	Name	Score	Sequence
0	ACS1	2.796	CCACGGCATGTCAACAGGTGAGT
0	ACS1	2.632	CCACCGAGGAACTGTACCCCAAC
0	ACS1	2.588	CTTTGGATCTTAGAGATAACAGA
0	ACS1	2.444	TAGGGGATGGAGAGTGCTACGCC
0	ACS1	2.244	CACAGCCGTACATACACGTGCCA
0	ACS1	2.124	TATACAAAATGAAGGGAGAACTA
1	ADE1	2.7	GAGTATGGCTACATGGATCAAGT
1	ADE1	2.684	CTGAAGGTTGAAAAAGAATGCCA
1	ADE1	2.644	AACCTTCAGGAAAAGTTTCAGAT
1	ADE1	2.452	TTTACAGCACTTGATCCATGTAG
1	ADE1	2.424	TGCTTTGCTATCGTGTAGAACTG
1	ADE1	2.368	AGATGAGTTGAAATTTCGAGTAT
2	AIM2	2.914	GGTCCACTGTTGGATTCGTAGCA
2	AIM2	2.74	ATTAACGTAAAGGAACATAGTGC
2	AIM2	2.736	GCTGCTGTTTCTTCTGGCAATCC
2	AIM2	2.6	TGCCAGGATCAAGAGCAGCTTCT
2	AIM2	2.568	TATGATATCTGGCCTAAGGCGGA
2	AIM2	2.312	TCTGTAGTCGACATCTTTTGCTG
3	ATS1	2.96	CGTTCCTTACTGTAGATAGTCGG
3	ATS1	2.826	TTGCTACTGGTGGACACCCGACT
3	ATS1	2.528	AGGGAGACGACGATGCTACCTTG
3	ATS1	2.42	AGTTACGTGTTGCATTGCGAGAT
3	ATS1	2.3364	TCTTGTTTACGTTCCTTACTGTA
3	ATS1	2.304	TAGGATTAAAAGAGATCATGAGC
4	BDH1	2.976	CTATCCTTGCCTATTCTTTCCTC
4	BDH1	2.92	GACGGAGAGAAGAAACCGGTGTT
4	BDH1	2.896	CTCCTTACGGGGTCCTAGCCTGT
4	BDH1	2.736	ACATCAAGCCGGATTTGCTCACG
4	BDH1	2.582	TCGAGCCAATCGAGGGCAGCAGT
4	BDH1	2.392	TCTTGATATGATAATAGGTGGAA
5	BDH2	2.728	AAGGGGGATAGTGGCATTGGTTA
5	BDH2	2.46	TTAGTAGTGGCCGTGCGGGGTGA
5	BDH2	2.44	TCAAAAGCATTAACTAATGTGTT
5	BDH2	2.372	GATAAAATGTATATAAAGGCTGT
5	BDH2	2.292	AGTTTCTTCCGTAATGCTGAACC
5	BDH2	1.978	CTATGCAAATAGGGTTCAGCATT
6	BOL1	2.956	GTACTCAACGCAGATGGCAATGA
6	BOL1	2.928	TCGGTGATCATCTTCTCCTCCGG
6	BOL1	2.84	AGCCCGTCAGAATCCTTGGCCAC
6	BOL1	2.746	CACACTTCAGGTTCCAGTTCCTG
6	BOL1	2.598	CGGTGGCTGCGGATCCATGTTTG
6	BOL1	2.264	GAGGGACGATATTTCCAGATGGC
7	BOL3	2.984	CCTGTACACCAGCATGGCCCTTA
7	BOL3	2.9	GCCTCTACAACGATTCTCACAAG
7	BOL3	2.812	CTGACCATCTCAATCCGGAAATG
7	BOL3	2.604	CAGATTACAAGAACTTTGCGTTT
7	BOL3	2.544	TTCCCTCTTGCAAGACGAGATGG
7	BOL3	2.284	GATTCATACTCCTGTGGGGTCTT
8	BUD14	2.716	GAGTATGGCTACATGGATCAAGT
8	BUD14	2.7	CTGAAGGTTGAAAAAGAATGCCA
8	BUD14	2.66	AACCTTCAGGAAAAGTTTCAGAT
8	BUD14	2.468	TTTACAGCACTTGATCCATGTAG
8	BUD14	2.384	AGATGAGTTGAAATTTCGAGTAT
8	BUD14	1.912	AGGTAAGACGGTTGGGTTTTATC
9	CCR4	2.898	GCGGATGTGCCACCACGTGGATC
9	CCR4	2.804	CCAGAGTATTGGCCCACGAGCTG
9	CCR4	2.672	CCTTTGAGATCTACCACGATGAG
9	CCR4	2.57	GCGGGCCGCAGTTGCCATGCTCT
9	CCR4	2.508	GCAAGTACGGGCGATAACAAAAG
9	CCR4	1.4976	AGATCTACCACGATGAGAATTAA
10	CDC15	2.964	CATACACGACGCCAGAGGACATT
10	CDC15	2.9	TCATCTAGCGGCGAACTACTGTA
10	CDC15	2.78	CACATCTCATATCGGTAAGGATG
10	CDC15	2.564	TGTGGTCGTAAAGACAAGGCTGT
10	CDC15	2.52	CGACCACAGAAAAGCCGTATTAG
10	CDC15	2.402	CAGCTGAAGAGCTCTAATACGGC
11	CDC19	2.88	GGAAGACACTAAAGGTACCTAGC
11	CDC19	2.812	CTTCCCATATGATGCTAGGTACC
11	CDC19	2.628	CAGTTATATCATGGTCCCCTTTC
11	CDC19	2.444	TCTGAATTATAAATACTCTTTGG
11	CDC19	2.428	TCTTGGTAAATGAATGCTTGTGA
11	CDC19	2.284	AGCTAAGATCCATTGAACAAAGC
12	CDC24	2.57	CACTTCTTCCCACCAGTGCGTCG
12	CDC24	2.44	TAGAATAGCTTGTCCATGACAGT
12	CDC24	2.44	TACAAGTAGTGATATACCAATTT
12	CDC24	2.396	TACATACTACTACATAATATATA
12	CDC24	2.336	TATACTATATATATATATTATGT
12	CDC24	2.078	GAAAAAGACGAACATACCAGGGA
13	CLN3	2.914	AGTCGGCAGAGGAGACTACTCGG
13	CLN3	2.896	CTAATGGGTATAGTCCTCTTTCC
13	CLN3	2.808	CTCAGAAATCCATTTGACTGGCA
13	CLN3	2.732	TTCTACTACTGAGTCTGCCAGTC
13	CLN3	2.512	TTCTCTGTACTAGCATCCAAAAG
13	CLN3	2.244	AGAAGAAGATTAAAAGCTCGAGG
14	CNE1	2.636	TATTCTTCAACATCGTCTGGCAG
14	CNE1	2.6	ATTCTTTGTACATTAGATAACAT
14	CNE1	2.556	TATCTTCTTTCATTCTTTGTACA
14	CNE1	2.552	ATATGAAAGGTCCTAGGAATACA
14	CNE1	2.476	TAGGAGTCTTCTGCACTGTGTTA
14	CNE1	2.428	GCAGAGGATAACACAGTGCAGAA
15	CYC3	2.616	GTCGCAGTGTTGCAAACGTCTTG
15	CYC3	2.54	CCTTCTAAATTTGTAATTCGGTC
15	CYC3	2.444	AAGGGAGCAAGTTGTGGTTTACA
15	CYC3	2.38	AATATTACTACTACATAGTATAT
15	CYC3	2.188	TAATTCGGTCACACTTTTGTCGC
15	CYC3	2.128	CAACACCTACAATTCTTTCAAGA
16	CYS3	2.516	GGAGTCTCTAAGCGGGTTCAACT
16	CYS3	2.478	CCATAAAAATCCTCGAGGAAAAG
16	CYS3	2.468	TTATTCTTAAATATGTTGTAACG
16	CYS3	2.42	AGAATAACAAAAAGAAGTGGTAT
16	CYS3	2.412	CACTCCTTCCCGGGTGCTCCTGA
16	CYS3	2.296	CGCAGGCCTTCGAGGTCGCTAAT
17	DEP1	2.866	CTGTCGTGAGATCTGTCTCTATG
17	DEP1	2.664	TTCGACCAGATCAGAGAGCTGGT
17	DEP1	2.604	ATCACCCGAAAGGGCAAAAACAA
17	DEP1	2.592	AGGTCGGGGCGAGCTTCAACACC
17	DEP1	2.424	CAATGGAAAACGAATAAAGCATA
17	DEP1	2.372	CCATTGTAAAGTCTCAGCATTTA
18	DRS2	2.666	CAATGTTATTAGCCCAACAGCTA
18	DRS2	2.616	CGCTTCAAATAACCTTTACCTCA
18	DRS2	2.598	TAAGATGGCCCATTCTGTAACAC
18	DRS2	2.56	AAGCGTAAATCACTGAAATCTTC
18	DRS2	2.488	CCTCAATAATCCCGTAATAGTAA
18	DRS2	2.384	TTTGCCAGAAAACCCAAATCTGT
19	ECM1	2.914	ACCGTGATTGTTAGGCGTCAATA
19	ECM1	2.772	GGGCCCCTCGCGGCTCATTTGTA
19	ECM1	2.74	CCCAACCGTCCTCAATCCTTTGC
19	ECM1	2.704	TCATTACTTCATTTCACCGTGAT
19	ECM1	2.452	CTTACCAGTGATTAGTTGCTTAC
19	ECM1	2.042	TCTTGGAGAGTCACATCCATTGG
20	EFB1	3	TCTTAGGGCTCAGAACCTGCAGG
20	EFB1	2.924	TAAAGCGCTTCTTCACCTGCAGG
20	EFB1	2.74	TCGACAACCGAGCCTTTGAAGAA
20	EFB1	2.448	GAAATCAAAGCACAACGTAACAA
20	EFB1	2.288	CGTTCTTGTGGATTGTTGTAAAC
20	EFB1	2.216	TCACATTGTCGCCTCTAAATAAA
21	ERP1	2.784	GTTTGTGTATATCAGCTGGTTCT
21	ERP1	2.636	CAGGATCCATTCGCTGTTCTTAA
21	ERP1	2.472	CGCACTGAATGTCTCCAGTTCAG
21	ERP1	2.264	CGATATGGATACGTTCAGGCCTA
21	ERP1	2.212	CGTTATGAACATCCTTTTACAGG
21	ERP1	2.2	CTGGGACACAAATAGGCCTGAAC
22	ERP2	2.78	ATAAAGCAATCCTCAATCCTCTT
22	ERP2	2.68	GGGACACGTCGCTGAAAAGGATT
22	ERP2	2.592	AAGTTCACAGAGTGGCTTCCTTG
22	ERP2	2.544	AGATCCGCCAAGGAAGCCACTCT
22	ERP2	2.316	ATTCAAGAAAATGTTCATAAACT
22	ERP2	2.2896	TCGTGTTTCGGGACACGTCGCTG
23	ERV46	2.672	TTCAGTCAAGTACTAACGGTTAA
23	ERV46	2.58	GAGCACCTTGGGCAGCATCTCCG
23	ERV46	2.224	CACAGTTAGTTCTAGACGTGGTG
23	ERV46	2.202	AGATCAAGTCACTATATACGACT
23	ERV46	2.124	GATACCTTTTAACCGTTAGTACT
23	ERV46	2.0032	ACCATTTGTTCAGTCAAGTACTA
24	FLC2	2.992	GCGCGACTACTCAGCCATCTTGC
24	FLC2	2.756	TTTAAAAATGCAAGATGGCTGAG
24	FLC2	2.392	CTGTTGGTATTCTAAAATTAACC
24	FLC2	2.36	ATAATGTTCTATACGTATTCCCG
24	FLC2	2.296	TAAAGAAAAAGATAATCATTAAT
24	FLC2	2.248	CACAGCCGTACATACACGTGCCA
25	FLO1	2.88	AAGTGGGTGACTCTTTCAACTGT
25	FLO1	2.812	AACTGTGCCGTTAATGCTGATTG
25	FLO1	2.748	ATAACCGAGCTAATTTCAAGTGG
25	FLO1	2.472	ATTATTAGGATCCGACTACTGCC
25	FLO1	2.464	TGAGTGCCTTTCAACAATTTCAG
25	FLO1	2.38	AGACTTTAACAAGCCTAATAGTG
26	FLO9	2.784	TAATTGATCTGACTGCGAACGTT
26	FLO9	2.664	TGTGTTATACCACCCGATAGATT
26	FLO9	2.634	CTTTATGCCATCTGAATTGTCAG
26	FLO9	2.628	TTCTTTGTTCCTGACAATTCAGA
26	FLO9	2.568	AGTTATGCTTTCTAATTGATCTG
26	FLO9	2.564	GCAGGATAATGTGTTAGCAAAGG
27	FRT2	2.98	AGAAACTCACTCTCCGGGTTATC
27	FRT2	2.676	CCATTCTTTAGGGTTCTGAACTA
27	FRT2	2.586	TCGCATTAGTTCAGAACCCTAAA
27	FRT2	2.54	GGGTACACAATGAAAACATCAAG
27	FRT2	2.412	AGAATAGCCCTAACTGTTACCTT
27	FRT2	2.368	GCAGTAGTAGATGAGAATAGGGT
28	FUN12	2.992	AAGCTAGATGCAGTAGGTGCAAG
28	FUN12	2.9	CTCAATCAACAACTCTACGCTTG
28	FUN12	2.618	GGTACGGGCCATTTCATCTTCGA
28	FUN12	2.616	AGATGGGATATTACGGTGTGATG
28	FUN12	2.496	CATTTGGGTCAACTGAAGGCCAA
28	FUN12	2.406	GCCAGCTTGGCCTTCAGTTGACC
29	FUN14	2.776	ATTCTGATTTAGGTCGGAGTTCG
29	FUN14	2.732	GGTCGGAGTTCGTGCGCTTGTTT
29	FUN14	2.728	ACGACACAACAGCTTCACTTCTA
29	FUN14	2.636	CGTCTTCTAGCACCTTCCCTGGC
29	FUN14	2.568	CCTATGTAAAATTGTAACCATCT
29	FUN14	2.534	ACATAGGTAAATATGACCTCTTA
30	FUN19	2.908	AACTGGTAAACGAGCTTGCCATT
30	FUN19	2.756	ATTATCTGTATGACTGTCGTAAC
30	FUN19	2.648	AATCGATCTAATGTGTTGACCCT
30	FUN19	2.598	TTCCTTCACCCACAGGTGCAGGC
30	FUN19	2.56	CCAGTTCAAATATGTCGTTTCAT
30	FUN19	2.512	TGAGGGAACTGAATTGGGTTGAA
31	FUN26	2.712	TGGGAAGTGCGGTGAGATTGGGA
31	FUN26	2.704	GTCCTGTTTCTTTCTTACTTAAG
31	FUN26	2.548	TCTCTCTCTCTCTCTCTCTCTTT
31	FUN26	2.484	ATCCCACTCCCTCCCTCCTCTCT
31	FUN26	2.384	GCTCTCTTAAATATTATAAAAAG
31	FUN26	2.368	ATAATGAGGTAGTGTACAGAGAG
32	FUN30	2.946	AGCCTTGATAATGCAGGCAGATC
32	FUN30	2.668	ATGATCACATTCCATCACTTGCG
32	FUN30	2.636	CCCATTAGACCCAAACGCATACA
32	FUN30	2.512	TAGGATTAAAAGAGATCATGAGC
32	FUN30	2.442	GCGGCGACGGGGGTAACGCAGCC
32	FUN30	2.364	ATCCTACAAAGTGAAAAATTATG
33	GCV3	2.944	GCCTGTCAAGCAGTGAATCGCAC
33	GCV3	2.79	GCTGATGCAGCAGGTCGCGAACA
33	GCV3	2.748	GACCCCCAGTGCAGGACACTGTT
33	GCV3	2.7	TCATTATGTTTAGACCCCCAGTG
33	GCV3	2.692	CAAGTTGAAGGAAGACCCTACAC
33	GCV3	2.538	GCGTTTGGAAACCAAGGGAACTT
34	GDH3	2.764	AAATCTCATTGGCTCCCTCTCCG
34	GDH3	2.648	TTCCTTTCTTCAAAGAGCTGGGC
34	GDH3	2.628	AGAAAGGCATCATGGTCATCACT
34	GDH3	2.6	CTTGATTGGCCCAGCTCTTTGAA
34	GDH3	2.54	TTCCCGTTCAGTTTGCTTGATTG
34	GDH3	2.54	CATATTAACCAACGATAAAACTG
35	GEM1	2.996	CTGTTCTAAAGCCTTGATTCGAG
35	GEM1	2.744	GAACAGGAAAATGAGTCATTGAG
35	GEM1	2.604	CAACCTATCAATCAACAATCCCT
35	GEM1	2.576	TCTTTCGGATATCCATCTTCTTT
35	GEM1	2.54	GAGTTGCCGTTAATTCATTGCCC
35	GEM1	2.48	TAACTCCTCTATTCGTAAGGTCA
36	GIP4	2.852	CGCCAAAGACATAGCAAGCGCAA
36	GIP4	2.812	ACCCTTATGCTCTATCCGAGCAC
36	GIP4	2.616	TTATAGATGCTGTGGGAAAGACC
36	GIP4	2.582	TGTACTTACAGCTTGTAGTTCCG
36	GIP4	2.54	CTAGATGGTACTCTGTGGCTTTC
36	GIP4	2.46	GACGATCTTTCTTATAGATGCTG
37	GPB2	2.588	TGCTTACTGCGGCCGTCGTGCTC
37	GPB2	2.524	TAGATGGTTAACATTATAGTATC
37	GPB2	2.43	AGAGGTTGCTCTAATATGCGATC
37	GPB2	2.416	CATAGTGGACAAGTGTTAGTTTA
37	GPB2	2.36	TTGTGTAGTATTTACATAGTGGA
37	GPB2	2.316	ACATCGGGTAAGTATTATACATC
38	HRA1	2.776	GGCAGAAAGGTCGCAAAATTATA
38	HRA1	2.512	TATGTACATCTGCCATTCAACAG
38	HRA1	2.48	GAAAATTCTTGGAACAAAAATTT
38	HRA1	2.348	TGCCATGAAGGAATGTATCGAAG
38	HRA1	1.9656	GATTGTTTCTGCCATGAAGGAAT
38	HRA1	1.844	TCAGAATTAGCTCTCTTGATATC
39	KIN3	2.768	ACAAAATGCACTTTGAGTCGTTC
39	KIN3	2.708	AGTCGTTCATACATTTAATCCCC
39	KIN3	2.564	GTTAAATGTTTCTAGCTATAGAT
39	KIN3	2.516	TAGCTATAGATCAATAAATCTGA
39	KIN3	2.468	TCAATTGGGGATTAAATGTATGA
39	KIN3	2.216	TTATCATTACTGGCCTCTTTAAA
40	LDS1	2.84	TTACCCGCCATGGAATAAAGCAC
40	LDS1	2.82	GCAAGGGGCAGGTCGCTAACCAC
40	LDS1	2.592	TAAGTAAATGATTACATGCTAAG
40	LDS1	2.494	AACGAATGCTATGTTGTGGTTAG
40	LDS1	2.412	CCTTTGTTTCAGGCGTCGTTGCA
40	LDS1	2.344	TATAGCAAAAAGGTGCAACGACG
41	LTE1	2.788	ATTGTTAACCAGGCTGTTCTCCT
41	LTE1	2.528	GATAAACACTCTTTAATTGTTAA
41	LTE1	2.516	TATATCAACCAGCAGAAGAAGTG
41	LTE1	2.51	TATAGACCACTTCTTCTGCTGGT
41	LTE1	2.46	TCGAAATTCATTATATAGTGGTT
41	LTE1	2.372	CGATCCGATGCTGTTTTATTACC
42	MAK16	2.592	TAATGATAGATAATGCATACTTC
42	MAK16	2.5	CAAGAGGAATTTGGGAACTGGAG
42	MAK16	2.488	AAAACAAGTATTCTCTCTTATTG
42	MAK16	2.476	AAAACATGGACTCGAACAGAATA
42	MAK16	2.448	GGAACTGGAGGAAAGTGGCACAA
42	MAK16	2.412	TAAATGAGAATTGCTTTCATTAG
43	MDM10	2.576	CACTACCTTTCTTCCTTTGTGTG
43	MDM10	2.536	TTCGTGAGCTTGGCGTCTTAAAT
43	MDM10	2.456	CAGGAATTTGTTGATACTGGAGG
43	MDM10	2.416	TTGATACTGGAGGATGATTTAAG
43	MDM10	2.34	TTCTTAGCGTCTATGGCCGGTGT
43	MDM10	2.216	TTTAGCTTTCCACTACCTTTCTT
44	MST28	2.914	TGGGGCAACCGCACTATTTGGAG
44	MST28	2.716	TTGTGACAAAGTAGCTCACTGCC
44	MST28	2.68	ACGCTAGCATGTGTCCAATTCAG
44	MST28	2.634	GAGCGCTGTATATATTTATATCC
44	MST28	2.618	TCACAACAAAGTACGAGAACAGA
44	MST28	2.616	CCAGGCAAGGTATTTGACGCTAG
45	MTW1	2.804	GGCATCGAATGAGCATGGCATAC
45	MTW1	2.736	GTAGAATGTGATTGGGTTGACAA
45	MTW1	2.58	GGGACCAAGTTGCTAGATCCGAT
45	MTW1	2.424	ACTTCTTTCACCTTGCTGTCTTT
45	MTW1	2.388	TGTATTAGTTTCAATTCTATCTT
45	MTW1	2.356	ATGAATTAAATAGGTAATTGTAT
46	MYO4	2.712	GCAGTAGTAGATGAGAATAGGGT
46	MYO4	2.624	AAAGTCAGCCTTTATTCTGATTC
46	MYO4	2.568	ATCGAAAACCTGCAATTGTAATA
46	MYO4	2.46	AGAAACTCACTCTCCGGGTTATC
46	MYO4	2.404	CCATTCTTTAGGGTTCTGAACTA
46	MYO4	2.402	TTTCGCATTAGTTCAGAACCCTA
47	NTG1	2.972	AACAGGGCCTCTCGGTCCATGCA
47	NTG1	2.824	CTAAATCAACCAGCAGCGAGTCG
47	NTG1	2.784	TCAGAACGACTCGCTGCTGGTTG
47	NTG1	2.676	GCTGGACCTTAATAATGAGATCG
47	NTG1	2.496	GAAAACCTGATTGATAATAATGG
47	NTG1	2.448	ACAATTCTAGGTTCAAGGATAAC
48	NUP60	2.556	TGAGTTTCATGTTACTAATCAGA
48	NUP60	2.448	ATAATGAAGGTGTCGTTAATTGT
48	NUP60	2.384	GCAATCACTCGAATAACTATCTT
48	NUP60	2.368	TCATGTAATAAAAGGTAACTAAT
48	NUP60	2.324	GCAAAAACACCTTTCGTCTGCTG
48	NUP60	2.176	TGGCGCCATTTCTACATTCTGAA
49	OAF1	2.784	ATAGAAAACCGCTCAAAAAGGTG
49	OAF1	2.654	AGGGCAAGGATATCCTACATTAT
49	OAF1	2.636	AGGAAGCAGAGCCAAAGCGAATT
49	OAF1	2.6	TCGCTGAAATATGTGTGGTGTTG
49	OAF1	2.552	TATGAAATATAATGTAGGATATC
49	OAF1	2.528	ACAACAACGGCAGCAACGAAAAC
50	PAU7	2.948	TGCCCCATCCTTTCATATGTTCC
50	PAU7	2.692	ATATGTTCCATAGCACAAGAATG
50	PAU7	2.68	TTGGCCAAAACTGCAGCTGCAGC
50	PAU7	2.636	CTGTAGAGAACATTCTTGTGCTA
50	PAU7	2.628	GGCCAAGAAATAGAACCAAAGCC
50	PAU7	2.378	GTGCCAAGGGTGAGATGGCCCTT
51	PAU8	2.644	TGATTCGTTCAGAAACAAGAGCA
51	PAU8	2.528	TAAGGCACCTCGGCACCCCTATA
51	PAU8	2.444	ATGAGGAACTGGTGCCAGTCAGC
51	PAU8	2.41	ATAGGTTTCGTATGTGGAGTACT
51	PAU8	2.4	AACGATCGCTGACTGGCACCAGT
51	PAU8	2.318	ACCGAAAAAGGAAATGTCACAGG
52	PEX22	2.6	TATGCACTAGGATTTACGCTAGG
52	PEX22	2.592	GCTGGTATTGCGAAGGAGATTAT
52	PEX22	2.592	TAAACTTTGTTTAGTAGTAGAAT
52	PEX22	2.568	ACTTTGTAAACTTTGTTTAGTAG
52	PEX22	2.528	CAATGCTTTCACTTTGTAAACTT
52	PEX22	2.484	ATTGGCGGATTGATATCTAGACG
53	PHO11	2.942	AGACCCTGTTTACCGGAGAGATT
53	PHO11	2.86	CCGGAGAGATTCCATATTCCGCA
53	PHO11	2.85	GCAATGTGACGTGCGGAATATGG
53	PHO11	2.77	TAAACCCACGTGTGAACGCCAAG
53	PHO11	2.622	GGAATGAGCATAAACAGCGTCGA
53	PHO11	2.446	AAAAGGCAAATTACACAGAATTT
54	PMT2	2.816	AGGGCGACGTGTCCAATAATATG
54	PMT2	2.74	TCGCTATGTACGAGATATTATTG
54	PMT2	2.678	CAGTCGTGATACGATTTACTGTC
54	PMT2	2.6	CTGTCACTTAGCAATAATATCTC
54	PMT2	2.538	GGTATGTACAGTATCTATCTACC
54	PMT2	2.512	TACAGGACTAGCTCTGGGCAGCA
55	POP5	2.788	TTACCAAGTAACTCCAGTAAGTG
55	POP5	2.76	CATGCCACCAACTGCGAAAAGAC
55	POP5	2.688	TTTCTTCTTCCATTCAAACCTGC
55	POP5	2.468	TGAGGGAACTGAATTGGGTTGAA
55	POP5	2.34	TTTAGGATATGAACTTCAACCCA
55	POP5	2.282	TTCCTTCACCCACAGGTGCAGGC
56	PRM9	2.82	GCGTCAGTGGATTGGTAAATCCC
56	PRM9	2.796	AAAGGAAGGAGAAATATTCTGAC
56	PRM9	2.74	CAAGACAGCGGATATTGTAGAAC
56	PRM9	2.692	AAAATTGCTTTCCAAGACAGCGG
56	PRM9	2.678	CTAGCAAGGTACTGTCAGAATAT
56	PRM9	2.524	AAATAATTGCACCAATATCTTGC
57	PRP45	2.824	AGAAGCTATTCTATGCCCGGTCG
57	PRP45	2.776	TATAAGGTGCGGAGTTATCTCAA
57	PRP45	2.736	GGATCGAAATCAAAGAGTCGACC
57	PRP45	2.728	TCCAGGGACATAAAGAGTTGTTT
57	PRP45	2.68	GATCCCAAACGGCATCATGGTAG
57	PRP45	2.492	CCCACTCTAATCCATCTCGAAGA
58	PSK1	2.92	TATAGCAAAAAGGTGCAACGACG
58	PSK1	2.856	CTTTGTTTCAGGCGTCGTTGCAC
58	PSK1	2.576	CTATACAAAAGCTCATAAAAGAT
58	PSK1	2.444	GCAAGGGGCAGGTCGCTAACCAC
58	PSK1	2.42	ACTCAATTGGTAAGCTACTGTTT
58	PSK1	2.316	TAATTTCTGACTTACCAAAAAGA
59	PTA1	2.784	TGTCTCGTATACATGCGGAGTAG
59	PTA1	2.772	CATGATGTCTATTGTGTCTAGCT
59	PTA1	2.652	CTTTATAATGGCGTGGTTTCCAC
59	PTA1	2.492	TGCTGGTGAACGAGTGGGGACAG
59	PTA1	2.488	CATCAAGATGGAGTGGAAACCAC
59	PTA1	2.342	TCGTGCATCTTGACCACGTTATT
60	RBG1	2.912	AGGGGATAAGAAGGGCAATCAGG
60	RBG1	2.784	ACTTATCTGATGTTCCTGATTGC
60	RBG1	2.776	GCCATCTTTCACTTATCTGATGT
60	RBG1	2.696	TTCGTTCTGGGCGGCGTCTTCTT
60	RBG1	2.608	GAGTTGGCGTGGCACTGATTTCT
60	RBG1	2.544	TTCACATCACAAGCGACGAGGGC
61	RFA1	2.948	GTATATGGCTGAAGAAGGTGGTA
61	RFA1	2.636	CATATATGTTAATAGCTATGCGC
61	RFA1	2.592	TTATTCTCTAACTCTTCTTCGCT
61	RFA1	2.552	TTGAGCAGCGAAGAAGAGTTAGA
61	RFA1	2.456	TTATCGCATCACTTTCTTATTCT
61	RFA1	2.436	TATGCCACCGCTAGTATTTGACA
62	SAW1	2.724	TGCGATACTAGATGCTTGAAGGT
62	SAW1	2.564	ATTATCATCATCGTCATATGCTA
62	SAW1	2.468	CCTCATTACTTCCTTCCTAGAGG
62	SAW1	2.26	TTTGGATATCATTAAGGAATTCT
62	SAW1	2.204	TTGTCTTTGGAGAATTCCTTAAT
62	SAW1	2.116	GAGAAAAGAATGGCTTCTTGCAA
63	SEN34	2.588	TTCAAGTAAACCTTTATGTTAGT
63	SEN34	2.56	CTTGAACAAATGTTATCACTTTA
63	SEN34	2.54	GCCTTTACCGTAATAAGAAGAGT
63	SEN34	2.5	CGTGTAGAACTTAAAGTGATAAC
63	SEN34	2.44	ATTGAGCAGCGAAGAAGAGTTAG
63	SEN34	2.224	TGTTAGTTCACGCGTCTTTTGTC
64	SEO1	2.788	CAGTGACACAATCTTTACCATTA
64	SEO1	2.684	GATAACGCCACAGAACGTGATCT
64	SEO1	2.676	TTATCTATTTGTGGAGGCACCCG
64	SEO1	2.67	TGGAGGCACCCGTAGTACTGTGC
64	SEO1	2.648	TAATGATTACATTGGACCATCGG
64	SEO1	2.436	CAATAGTCAGATCACGTTCTGTG
65	SNC1	2.692	ATTGCCGGAATAGAAGCGCTGGC
65	SNC1	2.528	ATATTACAACATGGTAGATGTGC
65	SNC1	2.444	TTATGCGTCTTCCTGCTGTTTCA
65	SNC1	2.412	ATCATTGTTCATTCGCTAACAAA
65	SNC1	2.364	TATCATACGAGTCCAACGGAACA
65	SNC1	2.224	TTCTTCAAATGCGGTACCAGAAC
66	SNR18	2.984	CCTCATGCTTTCTACCTTTCAGC
66	SNR18	2.936	AGCACTGAAGAGTCCAACCGAAT
66	SNR18	2.76	AATCTTGGAGAAATCGGTGGATG
66	SNR18	2.504	TTCTTCAAAGGCTCGGTTGTCGA
66	SNR18	2.448	AAACAATTAAACGCTTCTTTGGC
66	SNR18	2.3344	TACCTTTCAGCACTGAAGAGTCC
67	SPC72	2.908	GAGGGACGATATTTCCAGATGGC
67	SPC72	2.848	CAGATGGCATGGCCTACAATTGA
67	SPC72	2.658	CGGTGGCTGCGGATCCATGTTTG
67	SPC72	2.51	CACACTTCAGGTTCCAGTTCCTG
67	SPC72	2.5	CTATCAACATAACAAGCAAGAAG
67	SPC72	2.428	TCGGTGATCATCTTCTCCTCCGG
68	SPO7	3	TCAGAGCACCCATTGGAGTACGC
68	SPO7	2.708	CGAATTCCCTCAGCAATACACCT
68	SPO7	2.444	TTGGAAATTTGCAGGTGTATTGC
68	SPO7	2.42	TCTACGAGGTCCAGGATAAATGG
68	SPO7	2.38	CAACAAATCTACTCCCAATACAT
68	SPO7	2.264	TACTCCGATGCACAGCAATTGGA
69	SSA1	2.948	TCCAGAACGTTCCATCGGCGGCA
69	SSA1	2.696	GATTAGCTGATCGTTTCGAGGAC
69	SSA1	2.508	ATTACTTTCTCAACTAAAATCTG
69	SSA1	2.448	CAGAACATTCTAGAAAGAAAGCA
69	SSA1	2.428	GAGGACTTCAAGGTTATATAAGG
69	SSA1	2.396	TCTCCCTTTTGCCGCCGATGGAA
70	SUP56	2.96	CCCTCGTTGAAAATGGGGCAGCC
70	SUP56	2.896	TGTCTGGTCGTCCTCTTAGCTAT
70	SUP56	2.804	CTATTCGGCATTGTAATGGGAAG
70	SUP56	2.6	CAACGAGGGTAAAGTTTATAACT
70	SUP56	2.408	CTGAGATGTCCCTGCGTTAAAAC
70	SUP56	2.328	GGTATTATCCAACAATTAGGACA
71	SWC3	2.868	AAGGCTTGCTTGATGTCTTCCAA
71	SWC3	2.768	TCGTACTTAAAAAGGTCCGGTCG
71	SWC3	2.764	ACGACTTGGTTAGAATCTCTGTC
71	SWC3	2.506	GGATACCACCGTGGGTCATCACA
71	SWC3	2.112	TAAAAGGATATTTATCGTACTTA
71	SWC3	2.06	GACTATATATTTATAAAAGGATA
72	SWD1	2.992	CAAACTACAGAGGGAAGATAGAG
72	SWD1	2.668	GTATGTACACATTTCTGCTGATG
72	SWD1	2.596	ACCAGCTCAAGTTACTGCGTTCT
72	SWD1	2.532	GAAAAGTATTTAAAGGTAACCAA
72	SWD1	2.484	AAGGTAACCAATCTCTCTACTAA
72	SWD1	2.336	TTTCAACTTATTACGCGATTCGT
73	SWH1	2.716	GGTGCACGTTCGCTCGGCGAGTA
73	SWH1	2.694	GAAGTGACTGGCGCCGCCGCTGG
73	SWH1	2.602	ATCTCATCCCGTCGTTTGGATTA
73	SWH1	2.344	ATAGTATGTAGTAGTAGTAGTAG
73	SWH1	2.28	CTACTACTACTACTACTACTACT
73	SWH1	2.248	ATGTCTTCTGATTTGGTGTTGGC
74	SYN8	2.992	CTGTGGTGTTTGCTGACTCATCT
74	SYN8	2.944	CTGACTCATCTGCCACGATCGAT
74	SYN8	2.928	GCTGTGGTCTGTTCACTTTCCTG
74	SYN8	2.488	CCGTTGCACTGTTATGAGTTTAT
74	SYN8	2.286	TCGGAATACTGTATATCCAGTGA
74	SYN8	2.28	AACTCCGGCAGATTGGCCAACGA
75	TDA8	2.792	TCCTCGGGTCCGTTGGCAAGCAT
75	TDA8	2.616	AGGAAGTACACAAGCATGCTTGC
75	TDA8	2.568	TACTCATTACTGAATTCAACAAC
75	TDA8	2.464	GCACTCTTCACCTACCTGGCCAC
75	TDA8	2.328	TCAATTGACTACGATCTTTCTTG
75	TDA8	2.28	TTGGTTCGTCAATCAGGTATGGG
76	TFC3	2.66	CATAAGTGTGCCTTAGTATGCTT
76	TFC3	2.584	GAAGTTCAATGTCAAAGTCAATA
76	TFC3	2.572	CCAGCTTCAATAACTCGATTTGC
76	TFC3	2.5	ATGTAATGATTTAAGTCTTGTCA
76	TFC3	2.348	AGTCTTGTCACATGACATAATAA
76	TFC3	2.246	CGGAGCTTTCATTTCAAGCGCCT
77	TGA1	2.72	AGCTTCCACTAATTTAGATGACT
77	TGA1	2.608	TCATCATTTGCGTCATCTTCTAA
77	TGA1	2.568	CGTCATCTTCTAACACCGTATAT
77	TGA1	2.406	GATGACTATTTCTCATCATTTGC
77	TGA1	2.388	GAGGATTCCTATATCCTCGAGGA
77	TGA1	2.324	TATTCATTGATCCTATTACATTA
78	TPD3	2.796	CATTAGGAAGAGAATAGCAGTAG
78	TPD3	2.716	CGCTTTCCCTGCAAAAAGGGCAT
78	TPD3	2.52	ATAATGGTAATAAGCTCTTTGCA
78	TPD3	2.34	AAGGTATGGTTTACTATGTAATT
78	TPD3	2.288	CTATGTAATTTCAATATTTACCC
78	TPD3	2.22	GAAAACAAAGATAGGGTAAATAT
79	TRN1	2.596	TTCAGTGCTTGTATTTCAGCTTC
79	TRN1	2.556	CTCGAAGACCAGCAGAAGGGAAC
79	TRN1	2.464	AGCTTCCATTGAAAACGATGACT
79	TRN1	2.438	ATGGTACTAGTATATTATCATGT
79	TRN1	2.432	AATGTCGTGATATTGGTTCCCTT
79	TRN1	2.236	TCAGATCCGCCAAGGAAGCCACT
80	UIP3	2.91	CAGGGCCATTATGATCATGAGTG
80	UIP3	2.772	CACTGATAGGTACAGCCTCCGAA
80	UIP3	2.616	TGGATCTCACTCATGATCATAAT
80	UIP3	2.444	AGATAATTGTTGGGATTCCATTG
80	UIP3	1.796	TATATACCAATCTTACGATTATT
80	UIP3	1.7696	TCAACAATGGAATCCCAACAATT
81	VPS8	2.604	ATTATTCGTAGCTTAACATGGCA
81	VPS8	2.54	TTCTAATCGTGAAAAAGTTATCC
81	VPS8	2.46	CGACAAGATATTATGAGTATGTG
81	VPS8	2.392	ATATTCTTAAATACACATACTCA
81	VPS8	2.284	TGTAACCACTATATAAGGAATCG
81	VPS8	2.278	GTGTGCAGTCGAAAAGTTTATCG
82	YAT1	2.988	GCCGCTGATGACATATAGAGTCC
82	YAT1	2.804	CCTTGCCCCTTTACTTTGGACTA
82	YAT1	2.732	GACTATGCACTCATGATTGCCAT
82	YAT1	2.496	GTCATTCCGCACGTCCTACGTTT
82	YAT1	2.352	AATCATGCTTTTCCTTGCCCCTT
82	YAT1	2.21	CCGTGATGAAGATTGGCATCGTT
83		2.718	TACCCATTCCCTCATGGGTTGTT
83		2.648	CTTTCCTGTTAAGCTTATATCAG
83		2.644	AACGATCGCTGACTGGCACCAGT
83		2.628	AATAGCAACAACCCATGAGGGAA
83		2.6	ATGAGGAACTGGTGCCAGTCAGC
83		2.182	AGAATATGTCTTTATTCTTTCCT
84		2.722	GGATACAGAAACAACACTACTGC
84		2.674	TGTATCCGAAACTGGCAACACCA
84		2.554	GTCTCAGCAGCTCCAGTACTGGT
84		2.538	AAGATTCAATCATGCTGAAACAC
84		2.114	GAAATCTCAACCTACGTTGGTAT
84		2.108	TTTCCACCGTATTGCTGGCAATC
85		2.892	CCTGTAACAATGGGTAGCGATCT
85		2.702	CAAAAATTCAGTTTGCCTGTAAC
85		2.58	TGGAAATGAGCTTGTACTTAGTA
85		2.528	ACAAGGAAGAAAAAGATGCAAGC
85		2.496	CTCTACGTTCAAAAATCTCATTC
85		2.356	AAAAGCGCAGCCATATTGACTAA
86		2.96	GGACACTAATTGAATCTGCCCGC
86		2.732	TTCGCGTTTCAAGATTTCAAAGG
86		2.592	AAGATTTCAAAGGATTGATCCTC
86		2.552	TGATAAGAGGATCAATCCTTTGA
86		2.356	TGTACCCATGTATAACCTTCCAA
86		2.272	TAGCGTATCCTTTCGCCATCCTG
87		2.968	GCTTTATGATCCTCGGCTTGATG
87		2.684	ACACCCAGATGGACTGACACTTA
87		2.568	CGATCACATCGAATCCCTTCGGG
87		2.516	CTTTAGATGCAAATGCTATTATA
87		2.476	ATGTAGTTTACTTTAGATGCAAA
87		2.252	GAGCGTACATAACTTTTACACCC
88		2.92	CGTGTTACGAGGGGGCTCATTGT
88		2.784	CCTCAACTAAATTGGCACCATCT
88		2.782	GTTGAGGGAAATGTGGTCCTTCC
88		2.6	CGAGTATACCATCTCATGTCCCT
88		2.556	GTGGTTGCGATTGCATACACGAT
88		2.476	GATTTCACTGACTAATTTCCGAG
89		2.886	CGCCAGCATTTCATCAGCACAGA
89		2.638	ATCAGCACAGATTAGATAGTGTA
89		2.586	GGCCCAGTTTCTCAGGTCTTGCT
89		2.542	TCAGGTCTTGCTTCCAGGCGCAC
89		2.382	GCACCGCTTATATATGGGTATGA
89		2.338	AGAGAGGATGGCAAGGTGACGAC
90		2.798	TACGAAGAACATTCTCAAGCCCT
90		2.654	TGTGCATGCATTTCTACGAAGAA
90		2.61	CCAACAGGGAACGAGGTGCTAAT
90		2.456	CAGACCAACACATAAGCAATTGG
90		2.278	TATACTTCTTCTTGTTACTACTC
90		2.142	GCGTGCCTCTTCTACAATAATCT
91		2.898	TCCTCTAACGCTTCTACCACCGT
91		2.598	AGACACCAGAGATAGAGGCGCTA
91		2.546	GGTAATATGAGTAGGCGCCTGCG
91		2.122	AAATTGGTACTGGATTCTCTAGT
91		2.036	TTACGACGGTACTACTGGTGTCT
91		1.842	AAAAGAGAATTGTCTGTTACCTT
92		2.622	CTTTGTTGTCTCCGTAGTTTGCT
92		2.574	TTCTTGTGAATCTGACGTATGCT
92		2.556	CTCTGTTGTCCCCTTGGTTTGCT
92		2.482	TTGCCTCGATTCTGTGGTGGAAA
92		2.238	CTTTGTTATCTCTGTGGTAGAAA
92		2.148	CACGGCCACCGTTACTGTTAGCG
93		2.688	GTGGTTATTCGTTTCTTGCTTGA
93		2.564	AATTGAAAAGCGAAACGTAATGG
93		2.514	ATACTTCTGTGATGAGAAGCAAG
93		2.484	TCGTAAAATCCTCGAACTTGCTT
93		2.232	AAAGCTTAAGTCAACCGCATCTA
93		2.224	ACGATAAAGCCTACTGGTTATAT
94		2.968	GGACACTAATTGAATCTGCCCGC
94		2.724	TTCGCGTTTCAAGATTTCAAAGG
94		2.584	AAGATTTCAAAGGATTGATCCTC
94		2.544	TGATAAGAGGATCAATCCTTTGA
94		2.364	TGTACCCATGTATAACCTTCCAA
94		2.2	CCAAGAACTAACTTGGAAGGTTA
95		1.794	TGGCCTAAGATGAAGGTCGTGCT
95		1.096	TGTCAGGATTAGATGATGCTGAG
95		0.98	GTGTTGTCCTGGAAGTGAAATTG
95		0.912	CTGATGGAATCGTTGTCCGTGCT
95		0.874	CTGTAGATTCAGTAAGTTTCTGG
95		0.816	TTGAGCATCAACTACGTTTATGT
96		2.636	CGTCATCTTCTAACACCGTATAT
96		2.596	TCATCATTTGCGTCATCTTCTAA
96		2.504	TGATGTAGTAGAGATTTAAGGCC
96		2.484	AGCTTCCACTAATTTAGATGACT
96		2.384	CAACAATGTAATTGATGGCCTTA
96		2.324	CATTACTAGTATATTATCATATA
97		2.788	AAATGTTCGACACATTCAAGTCT
97		2.704	GCTTTCTTTAGCGCCCCCAGATG
97		2.664	GCGCCCCCAGATGAAAGTATATA
97		2.65	TCCTAAGCTATCAGGATAAGGTT
97		2.6	CTTGACTTGTAAGCAAAAGCAAG
97		2.54	GGATCGTCCGTGACATGAGTGTT
98		2.362	CAGTTGTGATGCAACGCAATCCT
98		2.178	TACTTTGGGTAGTTCAGCTAGGG
98		2.164	CAGTGATAAAATATGTAAACCAA
98		2.016	TCACTGAAAATAATGTTGTATTA
98		2	GATTTGTTGCTGAGAATTGGCTA
98		1.964	ATTAATGGTTTACAGTTGTGATG
99		2.924	AACTTCAGCAGCGGCTTACTGAT
99		2.864	CCCAACCTACAAGATCTCCTAAA
99		2.744	GGTCGTCTAGCGGCTGGAATTGT
99		2.678	ACCCCTCCACACACCATGGAACA
99		2.48	TGACAGCCATGGGGGCGACTTGC
99		2.448	AACATCAAAGTACACCTTTCACC
100	AAC3	2.768	AAAATTCGTCAACCCACTAAGGT
100	AAC3	2.608	AAGGCAACCAAACAATGAAAAAG
100	AAC3	2.5	GTTTAATATCCGTTCTCGGTGAG
100	AAC3	2.464	TTACAAGTTCGTCTCATTTCCTT
100	AAC3	2.364	GTTGCCTTCAAATTACATATAAG
100	AAC3	2.252	CACCCATGCATTTTGTCATCCAG
101	AAR2	2.89	ACAATTGCAGCTGTGGTTACTTG
101	AAR2	2.756	CCATTCTGAATCGTATAGCCAAC
101	AAR2	2.64	GTATAAGATAAAACCCATGGGAT
101	AAR2	2.588	CCAGCAAAAGCACCGTCTAGCCA
101	AAR2	2.484	TCTTATACCAAATGTTTACCATT
101	AAR2	2.432	TTTGAAATGGCTAGACGGTGCTT
102	ABD1	2.98	CATACCTCAAATAAACCCAAGGC
102	ABD1	2.86	CCTTCTCGAATTATTTGGCGCTG
102	ABD1	2.756	CTCCTTTCCTCCAATAAAGACTC
102	ABD1	2.732	AGGTATGGAAACTATTGATTCGA
102	ABD1	2.456	GAGCAATGGACCAAACTAAAGGT
102	ABD1	2.404	TAATATAATACAGCGCCAAATAA
103	ACH1	2.964	GTAGTTTGACGCTCCGATGGGAT
103	ACH1	2.708	CTCCAGCAAGCGCTTACCGTCCA
103	ACH1	2.3456	ACGCTCCGATGGGATTGGCTGTT
103	ACH1	2.288	TTCTTCAATTAACAGCCGCCGAC
103	ACH1	1.746	GCCCGGCGGGCCGCGCGTCGCAG
103	ACH1	0.6828	TTCAATTAACAGCCGCCGACGGC
104	ADH5	2.984	ACTCATCCTTCCGCGAAAGGAGA
104	ADH5	2.85	TACAATGCCGCCGGCTCTGTTAG
104	ADH5	2.772	TTCTGCTATCTGCTTGTAGAAGG
104	ADH5	2.48	ATTATTTCATTGTCACATGCTTT
104	ADH5	2.384	TCGCGGGACTTGAATGGCGCACC
104	ADH5	2.312	CTGTATAGGATAATGGTGCGCCA
105	AGP2	2.6	TGGAACTCTTCAATGGTAAATGG
105	AGP2	2.596	CCTGCCTCTGTGAATTCTGCATT
105	AGP2	2.496	TTGCCGCAGTATATAGTATACAA
105	AGP2	2.492	ACGGTGCGGCGCCGACACCCCGC
105	AGP2	2.464	CACGCTACATAATGTCTGTGGCA
105	AGP2	2.456	TACATGTAGTTTTACGGTGCGGC
106	AIM3	2.74	TTTCCCGTAGTACCACTGGATCT
106	AIM3	2.688	ATTGTCTATAGGTATCAACGTAC
106	AIM3	2.652	CTGAAGCGCGATTTAGGCAGATC
106	AIM3	2.624	CAGTGAAAGTTGCTTGCTGATTC
106	AIM3	2.564	GATGGAATGCCTTATACTTGGAA
106	AIM3	2.364	ACTGGAAAATGGTATAGCAAAGT
107	AIM4	2.992	ATCGATATAAGAGAACCCCGAGC
107	AIM4	2.96	TTCTTCTTGCTCGGGGTTCTCTT
107	AIM4	2.492	GATTTCAATGGTGTACCTGGCCA
107	AIM4	2.332	ATATTGAAATATTTCATCGATAT
107	AIM4	2.324	TGTATATTGAGTTTCCTTACTTT
107	AIM4	2.322	GATGCCGTGCGCATGCGTTTGGC
108	AKL1	2.996	CAGAATGGCGGGGTTCACCTAAA
108	AKL1	2.892	GGTTATTGAGCTCTGAATAGGGC
108	AKL1	2.448	CTCATTCAAGAAAGGGGGTTCAT
108	AKL1	2.256	CCATAACCAACAATACTTAGTGA
108	AKL1	2.248	TCAGTAGGGTTATATGAGAAGTT
108	AKL1	2.208	TTGAATGAGTAAATTCAATAGCA
109	ALG1	2.888	GCATGCTTTGACTGTGACTTTCC
109	ALG1	2.648	ACTGTGACTTTCCTGTCTGATAT
109	ALG1	2.6	CTGTCTGATATCTTTGTATGGCT
109	ALG1	2.56	GCAACAAGCCATACAAAGATATC
109	ALG1	2.428	TTATTGCCCGCGTAAGAAGGTGT
109	ALG1	2.232	TATCCAGTCAGAGTACCCTTGTG
110	ALG14	2.796	GCGCTTGGCTGCTCATTATATTC
110	ALG14	2.672	CTCCTATTGCTCCAATTTACACT
110	ALG14	2.62	ACCCCTACGCGAAAGTTAGTCGT
110	ALG14	2.5	TTGTTAAAGAAGGCGCAAGCTCG
110	ALG14	2.46	CCAAACTGTTATAAAGAAGCCTC
110	ALG14	2.41	TCGTGCCGAGCTTGCGCCTTCTT
111	ALG3	2.95	GGGATGCTTCTGCGTCGTACGAC
111	ALG3	2.868	CCTTCTCTAGCTCATCGCTTCCC
111	ALG3	2.672	TTCTTGCGTGTCGAAGATTCAGG
111	ALG3	2.44	CATGGAAGGCTATCTACAAAACA
111	ALG3	2.412	CCGTCACATTCTGTGTGCGGTTG
111	ALG3	2.356	CCAATCTTACATGACTCTTTATT
112	ALG7	2.592	CTTCATCTCCTGTATATGGCCCT
112	ALG7	2.58	TTGTGGATTTATATGTTACGAAT
112	ALG7	2.536	TATGTTACGAATACAAACACAGA
112	ALG7	2.466	TGTACATGTTCGTCGTACATTTA
112	ALG7	2.372	TTCTAGCTACTACCATGTGTTTA
112	ALG7	2.368	GATAGATGCAGTCTCTTGAAATG
113	ALK2	2.984	CTTGCTTTGAAAGAGGTGCCTTT
113	ALK2	2.772	AAAGCAAGCAAATGAGCGATAGA
113	ALK2	2.696	AGGTGTAGCAAGATAGAAAAAGG
113	ALK2	2.68	TGACAGGTTCTATCTGATCTCTA
113	ALK2	2.596	AGATGCCTCAGTTGAAAATGACC
113	ALK2	2.512	TGCATCTAATGCATTTGTGACAG
114	AME1	2.944	TGGAACGGCACTATCGCCCCTTC
114	AME1	2.798	TACCAGCTTCAAACGGCTGTGAA
114	AME1	2.686	GTCTTGAATACAAGTTTGGGGAA
114	AME1	2.556	GCACCTTCATACACTCCATTAAA
114	AME1	2.472	GATACACCATTAAATTTCTCCGT
114	AME1	2.416	TCGACTGCGTCTATGTATATTGG
115	AMN1	2.924	TTAGTTCCCTTGGGCCTTAATTC
115	AMN1	2.88	AAGTACGGAATTAAGGCCCAAGG
115	AMN1	2.544	TAAGGGTCCTATAGACTATACTC
115	AMN1	2.516	AAAACTATATGTGTTAACTGTAC
115	AMN1	2.396	AAGTGTGAAGAGTATAGTCTATA
115	AMN1	2.312	TTTCTCTGTTTATTTCTTCTAGA
116	APD1	2.94	TTAAAACAAGTGCAAGGAGAGGG
116	APD1	2.824	ATTTCCGCAGCACCGGTGAACCC
116	APD1	2.548	AGCCCTTATTTCCATCTTTATTT
116	APD1	2.476	GGTGCAAAGAAAATTCTGAAGGT
116	APD1	2.464	CGTTATCATCATATGATCTCAAC
116	APD1	2.416	CACCTAAAAAGTTCAAATTGCCC
117	APE3	2.588	TTATCGTCAGAAAGAGTGTTCTC
117	APE3	2.536	TGAACTATATATTTATGGAAGCA
117	APE3	2.476	TGGAAGCACAAAAACATAGAGAA
117	APE3	2.456	AATTCCCTTAAATTAACCCTCAG
117	APE3	2.356	TTATTAATAGTATATGATATTAC
117	APE3	2.348	TGACGATAAGAAAGGTGATTATA
118	APL3	2.76	TCCCCGGAGTGAGCGCTGAAGAA
118	APL3	2.688	ACGTCGTCATGTGTTTCTTCAGC
118	APL3	2.552	TTAATTCTAGTATGCACTGTATA
118	APL3	2.324	TACTGTGGTTCTTGAGACTTTAA
118	APL3	2.176	TCAATAGTTATATACATGTATAC
118	APL3	2.136	CGATGAAAATGCAAAGAAGCCAT
119	APM3	2.88	AACATGGCGCAAATTCCGCAACA
119	APM3	2.87	CGCCATGTTAAAAGATGGAGTTC
119	APM3	2.856	GAACGCTGTTGGTACCCTGCGGC
119	APM3	2.554	CAATACTATTTGGAACGCTGTTG
119	APM3	2.428	CTATATGTTCCCTTGATGATGCT
119	APM3	2.392	CGGTGGCGGTGAAGTTTGTTGTT
120	APN2	2.944	GAATTGGAAACCGCCCTCTTGTT
120	APN2	2.796	GTCAAGGAGCGCCAAACCATACA
120	APN2	2.636	AGCGCATATTATGTGTCGCCTAA
120	APN2	2.6	TTTATACATCTTTAGAATTGGAA
120	APN2	2.464	ACGTACCCAATAAACCACCAGTC
120	APN2	2.22	TTGTTAACGTATTATTCGCAATG
121	ARA1	2.644	CAGGCGGAGGTAAGGGTAGAGCG
121	ARA1	2.576	TTGAGTGATAGTTAGATACTTAA
121	ARA1	2.504	CTGAAAATGCTACTAGTATATAA
121	ARA1	2.44	CAGTAAACGAAATTGTTAAGATG
121	ARA1	2.364	TTGCCGATTATAAATCCACCAAA
121	ARA1	2.28	CAGAAGGAAACAATAGGTGGGTT
122	ARC40	2.76	TGCCAGCCAATTCTCTTTAAGAA
122	ARC40	2.72	ATCAGATTCCAGGTACGCATCGG
122	ARC40	2.684	AGAATAGGCCTTTCTTGTAGGAT
122	ARC40	2.628	TTGTAGGATTAATGGTTAGTAGG
122	ARC40	2.616	AAGAAGATATTGCCGACGATGGC
122	ARC40	2.38	TTAGATTTCCTTGTTACTCTTTA
123	ARL1	2.812	AATTGGAAAGGGCTCTGTTACCC
123	ARL1	2.72	GAGAGCATCAATCTAACGTTGCC
123	ARL1	2.576	TTATGACAATAACAAAACCCACT
123	ARL1	2.572	GTGCGAGGAGGCGATATAAGAGC
123	ARL1	2.508	ACCTACTCTTCCCATATATATCA
123	ARL1	2.368	TTCAAAATTTCAATTGGAAAGGG
124	ARO4	2.752	GCAGTAACGTACAAAATGCACAG
124	ARO4	2.64	CATTTCATCGTTGAGTCATTTCG
124	ARO4	2.59	AAACGTGGCCCCACCCGCTGCAC
124	ARO4	2.556	AAGTGATTCTGCCATGCCTTTGC
124	ARO4	2.344	TTTCAAAATTTCAAGCAAAATTT
124	ARO4	2.132	TGTATTAATATGAAATTAAACAT
125	AST1	2.876	GACCCATTAAATCATCTTGTCGC
125	AST1	2.776	TCCTCCATGCTCAGATTTCAATA
125	AST1	2.774	CGGTGAAATTTGTCACAGCCATT
125	AST1	2.672	TCACAGCCATTTGAGATGATATT
125	AST1	2.524	AGATGATATTATTGAAATCTGAG
125	AST1	2.4	CTGCATATAAGGATACTGGGTAG
126	ATG12	2.68	AACGCATCAGTAACCTCAAAAAG
126	ATG12	2.54	TTCATAGCTCCCCTCTTGGTTAA
126	ATG12	2.328	TTTGTTAATAATGTTCACCGGCA
126	ATG12	2.238	ACCAGTAGTACTCGGATTATCCT
126	ATG12	2.168	TCAGTGTTTATTTGTTAATAATG
126	ATG12	1.956	AATACATTGTTAGAGGATAATCC
127	ATG14	2.576	AAGCCGCTAACGATCAAGATATG
127	ATG14	2.568	TTTCTTATCAAAATTCCACTCTT
127	ATG14	2.444	TTATCCAATCCACCATATCTTGA
127	ATG14	2.444	CGCTAATTACATTTGATGAAAGG
127	ATG14	2.304	TTTGTACTATTAAATAATACGTG
127	ATG14	2.292	AAAGATAACCTTTCATCAAATGT
128	ATG8	2.776	TCTACTCGAAGTGATATAGATGT
128	ATG8	2.504	ACGGGTATTATACAACATTATCG
128	ATG8	2.472	CGTTTAAGTTAGAGTCATGTAAT
128	ATG8	2.464	AGCCGTCATATTTGGCAATGTCG
128	ATG8	2.408	GCAATGTCGGATCTACAGGTCTT
128	ATG8	2.272	AAAATGGTGTCATTAATAGATTG
129	ATP1	2.968	CCATTGACGTTGTTACTCCCTCT
129	ATP1	2.704	TTGACGTCGAGTATATATGCCTG
129	ATP1	2.68	TGAATAAGAGCCCTTCCCTTCAT
129	ATP1	2.58	TCATATATTCCCAAACAGGCATA
129	ATP1	2.508	AATTGGTCTTATTAGATTGTCTC
129	ATP1	2.436	AATTCACTTTCTGAATAAGAGCC
130	ATP3	2.86	TCACGTGATGGAGAACCAATGAG
130	ATP3	2.712	GAAGAAATGTTTATCACGTGATG
130	ATP3	2.68	ATCGTTATTGCGGTCCGGGTTCC
130	ATP3	2.596	ATGAACGTTCTCATTTATTTGGA
130	ATP3	2.446	TAGACGTCGAAACGTAGAGCAAT
130	ATP3	2.34	ATCGACAATTGCTCTACGTTTCG
131	AVT5	2.9	AATCAACCTCTTGAAGCCCATCA
131	AVT5	2.792	CTCTTGGCATCTTTAACAATTTC
131	AVT5	2.62	CCCGGCTTCATGTAAAACCGTTG
131	AVT5	2.544	CGCCATTGATTTCCGTCTTTGTA
131	AVT5	2.52	AGATCTCTTCAATTCAGCCACTT
131	AVT5	2.492	CGTCTTTGTAAATAGGTAATGCG
132	BAP2	2.988	TAACTACAAGCGGCGCAGAAACC
132	BAP2	2.784	CTAGGAATGACTCTTCAGCGAGA
132	BAP2	2.72	CCGTTGAAGGCCATCATAAGGCA
132	BAP2	2.624	AGGGTGAAATGCCACTTCTTTGA
132	BAP2	2.58	CTGCTGACATATTTACCGTTGAA
132	BAP2	2.478	TGGGACCGGAACCGGCATCCACA
133	BEM1	2.644	CTGTTCGTAAATGAATGGGGCCC
133	BEM1	2.612	GGGTAATATTAGTTAAGAAGCCG
133	BEM1	2.476	TGGATTTCGGTTTACCATATTGT
133	BEM1	2.42	CCATATTGTATTGAAATGATTGA
133	BEM1	2.388	CAATATCTCTTATCTATTGTTAT
133	BEM1	2.368	AGAAAGCTACTCCTCAAAAATGT
134	BIT2	2.932	ATGCCTGGATAGAGCTGCATACG
134	BIT2	2.884	AGCTAGTAGCGTATGCAGCTCTA
134	BIT2	2.632	CCTTTACCCAATCCAATATACCA
134	BIT2	2.528	AACACCTTCATTCGCAGTATAGT
134	BIT2	2.432	TTCTTCAATTTCGCGATGAGCTA
134	BIT2	2.384	GCGATGAGCTACAAAATAATAGT
135	BMT2	2.92	CATCATGGGTAAGAAAAGGGCTC
135	BMT2	2.772	GTCAAATACCGGCATAATCAGTT
135	BMT2	2.704	ACTAAAGAATTTCTACCTGAGGT
135	BMT2	2.602	TACCTGAGGTTATGATGATAATG
135	BMT2	2.496	GATTCATCTACAATTATCTCCTG
135	BMT2	2.404	CAGCGATGAGCTTATAAGAATTT
136	BNA4	2.756	CTTAGAAGAAAAGTAGGGGCATT
136	BNA4	2.6	CTTCTAAGGAAATGAGTTACTAC
136	BNA4	2.596	TCAGGGTTATTGTTTGGCTGCAC
136	BNA4	2.492	TTTCCCACAATAGCCTCTAGTTT
136	BNA4	2.194	CCATAAGAATAATAATAATATAT
136	BNA4	2.132	GCTGCACTTTAAATTTAGTTATG
137	BOI1	2.792	GGTACGGGGGAATGTCGTTTCCG
137	BOI1	2.708	CGACTACGCGGTTTCGAAAGTAG
137	BOI1	2.692	CCTTTCACGTCCTTTCGTTTGTT
137	BOI1	2.648	GAAAGTAGTGCAATGTGGCTGAG
137	BOI1	2.632	CATCCGAAGAATTGGGTGCGTCA
137	BOI1	2.576	TAGTGCCATGTTATTCATTTACC
138	BRN1	2.868	ATAATCCTCTCCTAGCGTACACG
138	BRN1	2.808	TTCTTGCCATCCGTGTACGCTAG
138	BRN1	2.784	CCGTTTCGCGTGATCAACATCAC
138	BRN1	2.696	ACAAGAGAACGTTCCTGAAGCCA
138	BRN1	2.38	AAAAGCTTGTAACCGCCAATAGA
138	BRN1	2.352	AAGATACGTGTTTGCTTTCCAGC
139	BSD2	2.546	CTAGCTGCCCCACCTGGGATTAC
139	BSD2	2.524	TATGTATTCTGTGTGTTATTGTT
139	BSD2	2.28	GGATTGAAGGTATCGTCACACCA
139	BSD2	2.062	TATTATCATCGTGTTATACGATG
139	BSD2	1.876	CATCTCCGGTATATTTTATATAT
139	BSD2	1.748	TATATGTGTATATATTTTCTATG
140	CBP6	2.748	GAAGTTTATAAAAGAAGTGCGGA
140	CBP6	2.69	ATAGCAGCTCTGCGCATGGTCGG
140	CBP6	2.672	GCCATTCCTCACACTAATAGTTA
140	CBP6	2.6	GCATGTCCGACCATGCGCAGAGC
140	CBP6	2.496	GCCCCTACAAGGCCGGAAATATT
140	CBP6	2.32	CTATTGATACGTATTGCAAGATA
141	CCZ1	2.96	GTAACCCCTTCAGACTGCTGCTA
141	CCZ1	2.904	TTGCCATGAGTAGCAGCAGTCTG
141	CCZ1	2.76	GTGTAAGATGTCGGACCAGGATA
141	CCZ1	2.696	TTCGGGCGAGAGCTTCATTACTA
141	CCZ1	2.48	ATGGCAAACTTGGAAAGTTCCCC
141	CCZ1	2.456	TTTATTGATTTGTTGCCATGAGT
142	CDC27	2.812	ATGGTGCCGTTATTACCCGCGCT
142	CDC27	2.74	TTTCCATAGAGCTGGTGGTACGA
142	CDC27	2.64	GATCAAAAGGATGGAACAGGCTG
142	CDC27	2.604	GGCGAGGGCGACCGAACCAGATA
142	CDC27	2.588	GTTTACTTTCAGCCTGTTCCATC
142	CDC27	2.544	TTTATACCATCTATATAGTACTA
143	CDC28	2.932	GCGTTTGTTGCCCTAATAAGGCC
143	CDC28	2.378	CAAGAAAAGCATGGCTTATGTAT
143	CDC28	1.984	TTTAAGGCTCTAATTCTGATAGA
143	CDC28	1.98	GCGTTTACTCTAAGATTGTTAAC
143	CDC28	1.932	TTGCCCTAATAAGGCCATATATG
143	CDC28	1.88	TATACAATACATATATATATATA
144	CDS1	2.872	TAAACCAATCTGCAGGAGCTCCA
144	CDS1	2.708	CAGGCACTGTATATTGGTACTAT
144	CDS1	2.706	ACAGTCATTATCAACGGATACCC
144	CDS1	2.588	TGCCTAATATATCCACGTTCTCC
144	CDS1	2.516	CAAGAAGGGTATCCGTTGATAAT
144	CDS1	2.492	CATGGGCGTTTGTTTATGATTCT
145	CHK1	2.896	GTTACGGCTGTTTGGTTTAGCTA
145	CHK1	2.748	TAAGTGCTTTCAACCTCAACCCA
145	CHK1	2.74	GAGATTCTGTGGAAGAAGCAATA
145	CHK1	2.696	CAACACTGCACGGGATGACCAGT
145	CHK1	2.696	AAAGGGAGCTGGGTTGAGGTTGA
145	CHK1	2.64	GTTTAGCTATCCTTGCTTCTTTG
146	CHS2	2.676	GGGTTTAAAACCCTAGTATAAAC
146	CHS2	2.636	GGGTCTGAAAAGAAGATAGTAGG
146	CHS2	2.632	TCTTCGGGAGATCGCTATTGATT
146	CHS2	2.628	CTATTTGAGTATGATAGCATCGA
146	CHS2	2.608	AATTGGGAATTCGAGGACTCTCC
146	CHS2	2.596	CTTCAATTTAGGGTCTGAAAAGA
147	CHS3	3	GATAAAACGCGTTATTGGCGCTG
147	CHS3	2.952	GCTGCCTATTTGGATAAAACGCG
147	CHS3	2.89	GAGGTCTGCGCCAGCGCCAATAA
147	CHS3	2.448	CGCCCTCACCCACATATTTGACA
147	CHS3	2.428	TTGAAGCATATTCAATAGCGTCG
147	CHS3	2.424	CTGTGTTTCAGATTTACATTCAG
148	CKS1	2.968	AGATAAAACAGTACTCGAGCCCT
148	CKS1	2.944	GACCCTAAAACAGATCTCAGGGC
148	CKS1	2.904	TCTGAAAATTCTTCGAGCCCTCG
148	CKS1	2.816	GTTTAGCTCAGTGCAAAACGAGG
148	CKS1	2.692	AGGGTCTAAAAGGCGGGTTATAA
148	CKS1	2.484	GGGTTCCATTTGTGATTGTTTAT
149	CMC2	2.7	GGGCTTGTCGTTTCTGCTCACTA
149	CMC2	2.7	TAGACGACTATAAAAAGAGGAGG
149	CMC2	2.604	AGTATGAGGCCGAAGTTATTGCC
149	CMC2	2.456	TACACTTATAACATGTAGAATTG
149	CMC2	2.444	TGCTCACTAACATTATTGTTGGC
149	CMC2	2.408	CTTCATGGCAATTCTACATGTTA
150	CMD1	2.848	GCATGCTTTGACTGTGACTTTCC
150	CMD1	2.608	ACTGTGACTTTCCTGTCTGATAT
150	CMD1	2.56	CTGTCTGATATCTTTGTATGGCT
150	CMD1	2.52	GCAACAAGCCATACAAAGATATC
150	CMD1	2.208	CGTGTACTGTGATATGACTTTAT
150	CMD1	2.068	CCACCCAATTTGAGACATTTTCA
151	CNS1	2.96	CTGTGAAACTGTACAAGGTGCCT
151	CNS1	2.748	CTCACTGCGTTAAGAAAGAGATG
151	CNS1	2.73	ACAGAAAACTGTGTAATGTGTGA
151	CNS1	2.524	AGTCTTTAAGCTCATTATCCGCA
151	CNS1	2.504	TTCTGTGTACTATAATCACACAT
151	CNS1	2.326	TATGTAGAGAGTCTGTGTTCTCA
152	COQ1	2.588	CGCGCACATTGCGTGCATCTAAC
152	COQ1	2.464	TAGCGAATCTCCTGTTCCCATCC
152	COQ1	2.464	AATAGAACTTAAGCAGTAAAAAT
152	COQ1	2.46	ACACAAATGAATGACCAGGTATA
152	COQ1	2.46	TACTGCTTAAGTTCTATTGAAAC
152	COQ1	2.456	ACTGCTTAAGTTCTATTGAAACC
153	COR1	2.882	TATTTGGTGCAGCTGACAGCGCG
153	COR1	2.832	TCCTCCAGAAGTTCAAGGGCCCG
153	COR1	2.752	CTCGAATAAGACGGGGAAAGAGA
153	COR1	2.636	ATTGGTGCAGAAAGCGTGCTGTC
153	COR1	2.526	ACTGTGACCCGGACAGCACGCTT
153	COR1	2.476	TTGGCATTTCATTGGTGCAGAAA
154	COS111	2.828	CAAACCTGTCCGCTCAGTACGGT
154	COS111	2.784	TGACAGTAGGGATGGAGATCGAT
154	COS111	2.58	AGAGTGGGACTATATATATATAG
154	COS111	2.544	GGGGACCCGCAGACAGTAAAATT
154	COS111	2.504	TAAAGGTTATATTAGTTTGAGAG
154	COS111	2.46	ATTCATTAACATGTGAAGGCAAC
155	COS2	2.698	ATGCGGGTACATCACGGTGTGCC
155	COS2	2.488	CAAAACTTTAATGCGGGTACATC
155	COS2	2.376	GGGTGCGACCAGCAATGTCACTG
155	COS2	2.368	TATCTAGCCAACTCGATAATCGT
155	COS2	2.26	ATTCAAGCGGTAACCGCTGTACG
155	COS2	2.24	GTAAATTCGTTATTACGATTATC
156	CSG2	2.984	AATAAGAAGGAGTACCATGCCTC
156	CSG2	2.568	CAATCTTATTTGAATAAGAAGGA
156	CSG2	2.514	CTTGCGATACACCTTCGCCGGGT
156	CSG2	2.46	TCTCATGGACCCTGAAGGACAGT
156	CSG2	2.42	TTCCTTGTATATACATATATACT
156	CSG2	2.348	TACCCAAAGCATCAACAAACTGT
157	CSH1	2.992	CGGAGGTCAAAAACAAGAACAGA
157	CSH1	2.918	TGACCTCCGCAAATTCATTGCTC
157	CSH1	2.828	AAGCCGTTTCGCATCTGACTCGC
157	CSH1	2.796	ATTGTCACCGTTGAATAACCGAG
157	CSH1	2.636	GAAGAGTTTCATTGTCACCGTTG
157	CSH1	2.544	AACAAGCGAACTCCTTATAGTCA
158	CST26	2.744	CGCTTCCGTCTTATTAACCGATA
158	CST26	2.652	TGTAAATCGTAGTTCTCTCTCCA
158	CST26	2.624	TCGTCTTGGGTGCTAGCAGTGTA
158	CST26	2.572	CATAGGGTGGCACATACATAGTT
158	CST26	2.56	ACAATGCTGGCCTTTATCGTCTT
158	CST26	2.52	CAAAAATTGTACGACAAAATTGA
159	CTP1	2.672	TACCCTGTGCTCTTTGTTGGCGG
159	CTP1	2.608	TTGGCGGCTTTATTGATGAGGAA
159	CTP1	2.532	ATATTCTCAAATCATTTCAACAC
159	CTP1	2.448	CTCTATTTCCATTAAGTTAGTCT
159	CTP1	2.434	AGAATATTAAATAGCTTACAAGC
159	CTP1	2.418	GCGCGTAGGTTTGCCTAATTACA
160	CYC8	2.736	CCTTCCGATTATCAAAGCAAAAG
160	CYC8	2.652	CCCTATCCAACTCGAACAAGGTT
160	CYC8	2.576	TTTACAAACCACGTCAGGAGTTC
160	CYC8	2.452	GCTTTGTTGATTCTAGTTCTCTC
160	CYC8	2.36	TCGATCGTTGCTACTCCCGTCGC
160	CYC8	2.356	TTCGGTCGGTCGTTCTTTTCCCT
161	DAD3	2.528	TTACAAAGAGAAATAATTCCGCG
161	DAD3	2.348	TATTGACTAGCAGTATATTTAGA
161	DAD3	2.308	TATATCTACATTCATTCAATTTA
161	DAD3	2.288	TCTTTGTAACAAATTGATCAAAA
161	DAD3	2.26	TATTGATATTTATATATCTACAT
161	DAD3	2.192	ACGTTCAGCATTTGATCTATCAA
162	DER1	2.996	CCGACGCACGAATACGCGCGCTG
162	DER1	2.8	TAAGGCCTACACAACGGAATCCT
162	DER1	2.76	GGGACTCACATCTATCTTGGGCC
162	DER1	2.76	TTTGTAATTTACCGACGCACGAA
162	DER1	2.7	TATGGATGGTTGAAAAAGGACAG
162	DER1	2.536	AATTTAGGGACTCACATCTATCT
163	DPB3	2.948	CTATACCCGCCCCTTCTACCTCA
163	DPB3	2.872	GGAAGTGCCCTCAATCACACCTG
163	DPB3	2.644	ACATTCAGGCCATTCTGCATCCT
163	DPB3	2.236	AGGTTCAAAAAGAAAAGTACAAG
163	DPB3	2.152	CCTCATTCTCTTGCAATAGTCAA
163	DPB3	1.928	GCGTAATTCTCTCGAAGTGAATG
164	DSF2	2.926	TGCCGCTCTTCGTCCGGAGCCTT
164	DSF2	2.82	AACGCGCAGAAACACACGCAGGC
164	DSF2	2.664	TGCGCGTTAAAACAATTATCACA
164	DSF2	2.622	ATAATCAAATTCAACGACGGTTG
164	DSF2	2.616	ATTATCAAATCACCTTATCTGCC
164	DSF2	2.436	AATGTCCGTGGTAATACAATGGA
165	DTR1	2.968	CAAATCATTTCCGTAGCCAAAGC
165	DTR1	2.888	CGTAGCCAAAGCTGCCTGTTGGC
165	DTR1	2.868	GCGGAGAAATACTTATGCAGGTT
165	DTR1	2.812	TCCGCGAAATTGGGAAGAGTGAT
165	DTR1	2.58	TCACCAGGTGACAGAATGTCTGG
165	DTR1	2.564	TCATTGATACTTTCAACCCAGAC
166	DUG2	2.8	TTATATGGTAAGGAAGCTCTTGA
166	DUG2	2.622	ATCTAGAATGATCCTCTGATTTC
166	DUG2	2.62	TGGTAAAGTCGGTATTCCCTCTC
166	DUG2	2.614	TTCTCATGAGAGGGAATACCGAC
166	DUG2	2.58	ATAGTTAAGGGCATTTCACTTTG
166	DUG2	2.448	AACAGAGCCTAATACTTGCGGGA
167	DUR12	2.996	CAACAACGTCTAACAAAGCTCGA
167	DUR12	2.844	AACACTAGAGCAGATGAGGTGTG
167	DUR12	2.712	CTGCTTCTTAATTTGAATCGAGC
167	DUR12	2.648	ATAGGGCACTCTGTTCGCAGTTA
167	DUR12	2.528	AATACAAACATTCAATTTCCAAC
167	DUR12	2.524	TATACTCGCTCACTTCTGAATAT
168	DUT1	2.55	CAGGTATTATTATTGCTGTATTT
168	DUT1	2.512	ATTGAGTATGTTGAGATATTTAC
168	DUT1	2.508	AGCTTGAATAGTAAACTTTCCTG
168	DUT1	2.504	CTTATGTAAAACGAGAGATAATG
168	DUT1	2.452	TGCCTCTACCCAGGGCAACCTCA
168	DUT1	2.376	GTGAAAGCCTCGATGGTACCTTT
169	ECM13	2.988	TACATATGCCTCTCGCTAGAGGA
169	ECM13	2.868	GGATGTAGTTCGCTGCGCTCCGC
169	ECM13	2.732	TCTGGTGTTACGTCTTTGTTCGA
169	ECM13	2.66	TTCGACTTTCTCTGCTTACAGCC
169	ECM13	2.57	TCTGCTTACAGCCCTGTATGACC
169	ECM13	2.556	TTCCAATTGTCACAGCTTCCTCG
170	ECM15	2.96	AGACAAACTCCTACACAAGCTTG
170	ECM15	2.906	GGACTGAAAGCCAGTAACAAGCT
170	ECM15	2.9	AGTCCGAAAACAGCTCCAAACCC
170	ECM15	2.496	TCTGAAAACCATCTTCATTTCAA
170	ECM15	2.4	AAAATTACTCGCTCTCTTATTTG
170	ECM15	2.37	GCAAGGTACATAGCGATTTAAGT
171	ECM2	2.768	TTTAAGTCACAACCCGGAGGGAC
171	ECM2	2.716	AAACTTCACGTCCCTCCGGGTTG
171	ECM2	2.606	TGGCTGAGCTCACTCACATCAAC
171	ECM2	2.436	AAACCTTATTCATTCCGGGATTA
171	ECM2	2.24	CTTCTTGTTTGCATGAGTTCGAT
171	ECM2	2.196	CATGAGTTCGATAATGCTGATTA
172	ECM21	2.86	CCAATCTCTGATCTGACTCTTCC
172	ECM21	2.76	TACCGATCTTGCGGTATATCACT
172	ECM21	2.52	CACCACATCAGTTCTTTGCTTTA
172	ECM21	2.256	GCAAGCACAGACTCCACGGAACC
172	ECM21	2.248	TCCCCTCTTAACAAAATTAGAAA
172	ECM21	2.184	TGCGGCAATATGGTGTACGTAAA
173	ECM31	2.888	CACTGCTGCTGTCTTGCGTGATG
173	ECM31	2.624	GGATATCTTACTCATCACGCAAG
173	ECM31	2.412	AACATTAAGTGTTCACATCTCGA
173	ECM31	2.376	AGGGATCGGATTTTCAGCCAGAT
173	ECM31	2.32	AAGAATCTGCGTTATGTACACGA
173	ECM31	2.264	TGGAGATGGGTTTAAAGAATCTG
174	ECM33	2.754	GCAATCAACGGACCTCTCTTGCA
174	ECM33	2.744	ATATGTGAAGATCTTTCCTCTGC
174	ECM33	2.74	TTTCCTTCTTTATCTTTCTTGGC
174	ECM33	2.596	TACCGGCTCAAGCACGCTACCGA
174	ECM33	2.552	GAACATCATCTTTGAGTACTTCG
174	ECM33	2.492	CTAAAAGTGGCCGAAGTACTCAA
175	ECM8	2.932	TACGCTATTCTCGGACGTCATAA
175	ECM8	2.844	GGCGCTGCCAGTAAGACGTACGA
175	ECM8	2.58	GTGTCAGTAACTATAAAATTATG
175	ECM8	2.384	AAAGCTGCTAGATATCATTGTTA
175	ECM8	2.32	GAAAATACACCTTAACACATTGA
175	ECM8	2.272	GAGGTGGGATCTCAATTTACACG
176	EDE1	2.712	ATCGCGAAATGAAAAACTACACA
176	EDE1	2.68	ATTATAGGAGAAATCTAATCCCC
176	EDE1	2.512	AATGTGCTTCTGAAAAGGGGTTT
176	EDE1	2.452	TTGTTGGTGTTCTCATCGATTGT
176	EDE1	2.44	TCCTATAATCAAAATCTTCAACT
176	EDE1	2.4084	ATTTCGCGATCAAAAGCATGTAT
177	EDS1	3	GACGCGGCTACGAAACTCGGTTT
177	EDS1	2.916	AGTTAACGGACTGCTCGAAACCG
177	EDS1	2.672	ACTGTAGTTTAAGTTAACGGACT
177	EDS1	2.6	TGCAACAAGCACGACTGGAGTAA
177	EDS1	2.462	TCTACACGAAGTAGTTCCAGGCA
177	EDS1	2.418	ATACTTCTCAACCAATTGGTAGT
178	EFM2	2.792	CCCAATCCAATATACCACTATAC
178	EFM2	2.748	ATGCCTGGATAGAGCTGCATACG
178	EFM2	2.712	AACACCTTCATTCGCAGTATAGT
178	EFM2	2.7	AGCTAGTAGCGTATGCAGCTCTA
178	EFM2	2.604	TCAGCGATCTTTGCGGGCTTTAA
178	EFM2	2.504	GCATGCGACCTTTACTAGCAATT
179	EHT1	2.856	CAAAACCTGCGGAAACGGAACGA
179	EHT1	2.536	AATGTTTATGTAATTTCGTGCAA
179	EHT1	2.532	CAAATCATTAAGCAGATACACAA
179	EHT1	2.496	TTCACTTTGCACGAAATTACATA
179	EHT1	2.396	TTTAAATCTTGCGCATGTGCAGA
179	EHT1	2.32	TGAGCCACGGTTCCTTCGTATAG
180	ENP1	3	ACAACACAAGAGGATGTACAGCT
180	ENP1	2.764	TTCCCCTACTGACACCACCAATA
180	ENP1	2.464	ACATCTATCATTATTGCGTATAT
180	ENP1	2.336	TTTAGCGAGGCATCGGAAATGAA
180	ENP1	2.3344	TCCAAGCTGTACATCCTCTTGTG
180	ENP1	2.332	CTAGAGCACGGATTAAAGGTTAG
181	ERD2	2.796	TTTCACGACTCAATTGAATTCCT
181	ERD2	2.76	AGAGCGATGAAGCAAGAGAGAAA
181	ERD2	2.55	ATCTCAATTGACCAAAGTGAGTC
181	ERD2	2.534	CCTTTAAAGATCCGGGATGGCTT
181	ERD2	2.496	AGTCCGGGTACCGCAGATAAGCC
181	ERD2	2.444	AAGGAAAACGAGGAATTCAGTGG
182	ERT1	2.752	GTCTACGGCTAACAAAAAGCATA
182	ERT1	2.696	CTATCTGCCAGGGTGAAACGTTT
182	ERT1	2.616	TCACTGGGAGATAGGGTTTCCTA
182	ERT1	2.524	TCGGATATCTATCTATCATTCTG
182	ERT1	2.484	CTGACATTTATCGGATATCTATC
182	ERT1	2.412	CTGATTTCTTTGTCTTTACTGAC
183	ERV15	2.656	AATTAGAGAGAGTAGTAGTGAGC
183	ERV15	2.584	GAGAATTGAAGTTTGTATAGCAA
183	ERV15	2.524	TATAGCAAAACTATACTATCATA
183	ERV15	2.504	CAAATTATCACAGCTTTCGATAG
183	ERV15	2.478	GAAATATTGTCGTGGGCCACGAA
183	ERV15	2.456	TTGAATGTTGCATTATGATAGTA
184	ETR1	2.704	CTTTAGGGTTACGAAACACATTT
184	ETR1	2.544	ATGTTTAAAGGATCTGTGTCACT
184	ETR1	2.292	TTACCTTAAAAGAGTGGTTCTCC
184	ETR1	2.26	TGGTATTATTATCATTATTGGAC
184	ETR1	2.2	TAATATATAATGTATGTAATAAT
184	ETR1	2.008	AATTCAAAAGTACTTCTCCAAAT
185	EXO5	2.912	CGTACTTGCTTCCACTGTACACT
185	EXO5	2.784	GCATCCATAAATGACAACGCGGG
185	EXO5	2.76	CCACTGCTTCATAGGATATAGCT
185	EXO5	2.536	GAATAATAATAACAACAAGCATA
185	EXO5	2.508	CAACTAATCAGCTATATCCTATG
185	EXO5	2.308	GCCCTCCTTCTTCTTACCGTATT
186	EXO84	2.852	TTCCAAAGAAGTGTACAGCCCAC
186	EXO84	2.75	GCACCAAGGTGTTTAAATTGTTC
186	EXO84	2.568	CGTGTGATGGGCCTTCCCTACCT
186	EXO84	2.56	TCGTTTGCTAAGTTCCGCTCCAT
186	EXO84	2.552	TCTGAGTTAGCAGTTGTTAGTGT
186	EXO84	2.544	CAATTAGTGAGAACAATTTAAAC
187	FAT1	2.796	CTGTCACCTTGATGAGCGACTAA
187	FAT1	2.648	TTACATTGCGCGAAAAACCCGCG
187	FAT1	2.608	TGGAGCTTTGTTACATTGCGCGA
187	FAT1	2.536	CTCTGTTGTTACTTAATTATCGA
187	FAT1	2.296	AGCGGATATTTCAGAATGTCAAT
187	FAT1	2.196	TTAAGTAGTTCATCACATTATAT
188	FES1	2.908	CAGCTACTGGTTGGTCAAGTTGG
188	FES1	2.56	AAACGAATAAGCTGATTACAACC
188	FES1	2.516	TGGAGGTTAGAAAAGAGGAAGGC
188	FES1	2.48	AAATGATATACCTCTTGGACTGG
188	FES1	2.41	TAGGTAAGCTTTTCAGCTACTGG
188	FES1	2.36	TAGACAAAATCCAAACCTACGGC
189	FIG1	2.72	TTGAAAGTCCTTCTCGCTTTAGG
189	FIG1	2.688	ACTGACACATACATGAAACCATC
189	FIG1	2.536	TTGGTTCGTTTCATTGCTACTTA
189	FIG1	2.518	TTCCCATTAAGATTATGATGGTT
189	FIG1	2.288	ACCTGAATATATAGTAGTGTTTA
189	FIG1	2.236	GATATATACTTCGTCTCATCAAG
190	FLR1	2.848	GCACTGTTATTGCTCCTTACCTA
190	FLR1	2.588	TTTCTTTGCATTTGTCTTCTTTC
190	FLR1	2.56	TCTACAATATTTCGCATCACTAG
190	FLR1	2.54	CCTGACTAATTATCCCGCCCATT
190	FLR1	2.532	CTCAAATGTGTACTATCATGTCC
190	FLR1	2.476	AAATCTTCATAATCTTCCGGAAA
191	FMP23	2.956	CAAACCGCAAGGAGATCTCACTT
191	FMP23	2.884	TAAGAGGGGAAGTTAACGCTCGG
191	FMP23	2.716	TCTTGTTGTTAGCGATCTCGTCT
191	FMP23	2.616	AAGCTACTAGTAAGCATTAAGAG
191	FMP23	2.544	AAGATATAGTATTTGTAAGAGGG
191	FMP23	2.416	TAGATGAGTAATCAGTTCGGATA
192	FMT1	2.72	TTCTCTCGATTAAGAAACCGAGA
192	FMT1	2.708	GTAATGATATTGATGTGGCAAGT
192	FMT1	2.704	TCCCTCACTCATGCTCAGCCCAT
192	FMT1	2.552	ATATTAGTTTGGTAATGATATTG
192	FMT1	2.506	ATATAAATATGGGTTACCCTGTG
192	FMT1	2.46	CTTAATGGACGCTTCTTCCATTT
193	FTH1	2.792	GACGGAGCAGGCGCTATTTGTAG
193	FTH1	2.696	TCTCTTCATCTCCGGCCGCACCG
193	FTH1	2.64	TTCTAGTGCCTTCTTGGGTTCAA
193	FTH1	2.558	AGCAGGAAATTACAAGCTTCCAC
193	FTH1	2.54	AAAACCAAACTACAAATAGCGCC
193	FTH1	2.48	TAGTACAGAAGTAGTCAGGAGTC
194	FUI1	2.78	ATGGCAAAGATGGCGCGATAAGG
194	FUI1	2.724	CCGGTTTCGTCCTTATCGCGCCA
194	FUI1	2.676	AAAAATACGACATGTCCCTGTGT
194	FUI1	2.628	CTCTCTTGCTCAATTACTCGATG
194	FUI1	2.594	ATTGCAGCATCCTTTAATGGCAA
194	FUI1	2.58	TCCGCGGCGTTCACTGTGGTTGA
195	FUR4	2.79	TTCCGGTCTAGGAAATCGGTGAA
195	FUR4	2.752	AAGTTAGACAAGGACAAAATCAG
195	FUR4	2.536	TCATTCTGATGTCATACGACTTT
195	FUR4	2.528	GTAGACAAGCGCGAGGAGGAAAA
195	FUR4	2.504	TTTCCTATCTTCTTGTCCATCGG
195	FUR4	2.456	TTATATCTTTACAATTTGTCCTG
196	FUS3	2.928	GAGTTCCAGGGTGAAACAGATCT
196	FUS3	2.504	GGAAGAGTTAACTGGAGAGGGCA
196	FUS3	2.488	TTACAGGGCATTGAAACAATTGC
196	FUS3	2.402	TTTGTTTCTGCATTCTCTCAGAT
196	FUS3	2.312	TGAAGTAAAATGTGATGTACCTA
196	FUS3	2.268	GTGTTCATTCAAGGGGCGGTAGT
197	FZO1	2.904	CGCGAGTTATTATACTAGCGCCA
197	FZO1	2.72	AAAGTTGGTGCGCAGTCCGGGTA
197	FZO1	2.68	TCCGCGAAATTGGGAAGAGTGAT
197	FZO1	2.624	GCGGAGAAATACTTATGCAGGTT
197	FZO1	2.58	CATGCTGAAGAATATGGCCGGGC
197	FZO1	2.532	GCTACGGAAATGATTTGGAAACC
198	GAL1	2.876	AAGGTTTGTGGGGCCAGGTTACT
198	GAL1	2.792	TGGGGTAATTAATCAGCGAAGCG
198	GAL1	2.584	TTGTTCGGAGCAGTGCGGCGCGA
198	GAL1	2.54	CTCTTCATAACCATAAAAGCTAG
198	GAL1	2.528	ATTCGTTAATTTGAAGGTTTGTG
198	GAL1	2.444	TTAGCCTTATTTCTGGGGTAATT
199	GAL10	2.896	AGGAACGCGACCGGTGAAGACGA
199	GAL10	2.74	TTGTTCGGAGCAGTGCGGCGCGA
199	GAL10	2.496	AGTAATACGCTTAACTGCTCATT
199	GAL10	2.48	TGGGGCCAGGTTACTGCCAATTT
199	GAL10	2.384	CTCTTCATAACCATAAAAGCTAG
199	GAL10	2.328	TTTAGGCTAAGATAATGGGGCTC
200	GAL7	2.924	GAAAGCTATACTTCGGAGCACTG
200	GAL7	2.648	CAAAAGGAGAGGCAAAGCAATTT
200	GAL7	2.578	CTTAACCCAAAAATAAGGGAAAG
200	GAL7	2.514	TGAACACTGTATAGCCAGTCCTT
200	GAL7	2.476	GGTTAAGGAAAATGACAGAAAAT
200	GAL7	2.38	TTCATACATTCTTAAATTGCTTT
201	GDT1	2.764	GTCTCATACTCATGTAGCATACT
201	GDT1	2.688	TTCTGGCATTAGCTATGTCAGCG
201	GDT1	2.604	CTGTAGACGACGATGAGTTTGTT
201	GDT1	2.572	GTTGTTGCTCGCTTTCATGCTTA
201	GDT1	2.5	ACGATCAAGGTGTATCGTGAACC
201	GDT1	2.36	GCGAACCCTATTCCAACGTTTTG
202	GIP1	2.972	GCGTCGGACCAGTTTATGTAGCC
202	GIP1	2.932	CTGAAGGGCTACATAAACTGGTC
202	GIP1	2.432	ACAGTGTCACACTTAACAAATTT
202	GIP1	2.324	ATCTTCTTAGATTAACTAGGAAT
202	GIP1	2.324	TTTGTACTTTCCTTTCTCCCTGA
202	GIP1	2.15	CTACTTTCTATGTCAGCAGCTGC
203	GPI18	2.868	CTAACGTGATGGTTATCTGCCTT
203	GPI18	2.792	ATACGAAAATGAGGCGATAAACG
203	GPI18	2.768	TCACCTCGTTTATCGCCTCATTT
203	GPI18	2.736	CGTATGAAATAAGTCCCATTCCT
203	GPI18	2.71	TGACTAGTTACTATGGGCCATCA
203	GPI18	2.576	CTGCATGAGCTTCCTGTCGGTCA
204	GPX2	2.82	GAGGCTACTCGGCCGGCCATATC
204	GPX2	2.78	CACTAATACGGAGACAATGGAAC
204	GPX2	2.752	AAACCACAATATCTGCCACACAT
204	GPX2	2.634	AAGCAGGCTGGCTTAGGGGCTTT
204	GPX2	2.568	AAACTCTTTGTCATCGGAATTAC
204	GPX2	2.528	TCATCGGAATTACTAATTGTCTA
205	GRS1	2.968	CACTGCGCTGAAATATTACGAGG
205	GRS1	2.6514	CTACGCCTCGTAATATTTCAGCG
205	GRS1	2.566	TACTCTTCTCGAGTGTTGAATCA
205	GRS1	2.452	CCTCGATAATCCATGAATCATAT
205	GRS1	2.396	GCGCTATCGCGATAGATTAAGTG
205	GRS1	2.364	ACTTGCAATTAGGACTCGAAATC
206	GRX7	2.692	AGAATCGAGACTACGTCATACCG
206	GRX7	2.6	AAAACGCAGTCCCACTTACCGGT
206	GRX7	2.56	TTCCTTCACAATCCATATAAAAT
206	GRX7	2.532	CATAACTGGAAGATAAATAAACA
206	GRX7	2.496	CCGGCAATCGCCTTATCATGAGT
206	GRX7	2.44	CTACAGATGTATAAATATGCAGT
207	HAP3	2.784	CAGTAATCGCAGCCTGGAGAAGA
207	HAP3	2.736	GCAGAAGGTTTGCAGTAATCGCA
207	HAP3	2.712	CTTCACTGACAAAAGCAGAATCA
207	HAP3	2.676	CAAGATCTGCTCACTAGTAGAGG
207	HAP3	2.676	CTGCTACTAATACGCATTGTCTT
207	HAP3	2.476	GTGAAAAGTTGGCCCATCATGAG
208	HEK2	2.788	TTTCTGTGTGTCCGGCCGCTCAG
208	HEK2	2.78	GCCCTATGCTAAGTCTAGACATT
208	HEK2	2.74	TTGTTTGGCTGAGCGGCCGGACA
208	HEK2	2.736	GTTAAAAGGGATAGGGTAATGTC
208	HEK2	2.648	AAAAACGGTATAGACCCTACTAT
208	HEK2	2.576	TGAAAACAAGTTGTGTAGGGTGA
209	HHF1	2.902	CCACTAACCATTATGGGGAGAAG
209	HHF1	2.82	GAAACCGCGTTCTGAAAACTTCG
209	HHF1	2.8	CTTTAGCAAATGCCCGCGAATAC
209	HHF1	2.744	CAAATTCGGCGGGGAGATACAAA
209	HHF1	2.4876	CCACCGTATTCGCGGGCATTTGC
209	HHF1	2.396	TCACATTTCCTTGCTCTGCACCT
210	HHT1	2.984	TCACATTTCCTTGCTCTGCACCT
210	HHT1	2.88	CGATCCTGGCCGTAATATCTCTC
210	HHT1	2.748	AGCGTGGAAGATAACGAAATGCC
210	HHT1	2.68	TTGTATCTCCCCGCCGAATTTGG
210	HHT1	2.68	GCATTGTCCCATACATTATCGTT
210	HHT1	2.6532	CTTGCTCTGCACCTTTGCGATCC
211	HIR1	2.816	AGTTTGTGGGGCAAGCTAAAGAT
211	HIR1	2.792	CAGATGAAAATGAACCCTTGTAC
211	HIR1	2.756	CAGGTTGACTGCTACTGTAATCG
211	HIR1	2.668	AAAATGTGCTTTCAGTTTGTGGG
211	HIR1	2.556	TGAGAACAGTTATCTTTAGCTTG
211	HIR1	2.4	TTGCGATGCGAGATGATTGATTT
212	HIS7	2.876	AAGGCAAAGCTCGCTGACCTTTC
212	HIS7	2.796	GTGGATGTTATACTATCAGTTAC
212	HIS7	2.712	TCTCTCTCTCCACGGCTAATTAG
212	HIS7	2.664	ATGATCACCTAATTAGCCGTGGA
212	HIS7	2.576	CTCTACCACTGCCAATTCGGTAT
212	HIS7	2.552	CAGAAGAGTAACTGATAGTATAA
213	HMT1	2.904	TCATTAACAGTCCCTCATGGGGC
213	HMT1	2.47	TATACCGCCTATAGGGTAATATG
213	HMT1	2.46	TTCTGTAAACGAATCTATCATGC
213	HMT1	2.378	CAGTGGAACGATTCTCAAGCCAC
213	HMT1	2.316	CAGAAGAAAAACAGAAAACGATC
213	HMT1	2.236	ATCTCGGTATATTCTGACATATT
214	HPC2	2.652	TTTGAGGGAGAGGGAAACAGCGG
214	HPC2	2.584	TAGACATTTAAGCGTATATACTT
214	HPC2	2.576	AGCGTATATACTTGTTCTGAAAA
214	HPC2	2.484	CTATTGTCGCGTATATGTATATC
214	HPC2	2.404	TATATTCAACTTATTAAACTCTG
214	HPC2	2.188	CAATGACTAAAAGAAAATATTGT
215	HSL7	2.92	GGTTTAGCTCAGTGCAAAACGAG
215	HSL7	2.828	TCTGAAAATTCTTCGAGCCCTCG
215	HSL7	2.768	CAGATAAAACAGTACTCGAGCCC
215	HSL7	2.752	GGGTTCCATTTGTGATTGTTTAT
215	HSL7	2.676	GACCCTAAAACAGATCTCAGGGC
215	HSL7	2.516	GAGTGACTTGTGATCCTATTCCC
216	HSM3	2.544	GAAAAGAAAAAGGACGAAGATAA
216	HSM3	2.486	GCGAGACAGAACGTGACGTAGTA
216	HSM3	2.432	TGACTAGTATTAGACGTGAATTT
216	HSM3	2.422	CTAAATGGACATTATTACCATTA
216	HSM3	2.4	CGATGGGTACCTGGTTCCGCTAG
216	HSM3	2.284	TTAACAACGATCATCAAGAAGAT
217	HSP26	2.948	AGATGTCCTTGCGGATCTATGCA
217	HSP26	2.88	GTGTTGCGAGCACGCTAAGTGCG
217	HSP26	2.66	TGGACGCATAAGGGGGAGGGAAT
217	HSP26	2.536	GGAATAAGGGTGAAAAAGAACCG
217	HSP26	2.376	TAGAAAGATCGATGGTTATTCCC
217	HSP26	2.176	GTTGGTTGTGGATGTTCATGTAA
218	HTA2	2.924	TGGCCCCCAGGTTAATGTGTTCT
218	HTA2	2.908	CGTTACGTATACTTAGGCCAGAG
218	HTA2	2.624	TTAGGCGAAGCGGTGGGCACAGC
218	HTA2	2.624	TCAAAGTGATGCGAATTTCAGAG
218	HTA2	2.568	AGAACACCGCTTTATTAGGCGAA
218	HTA2	2.552	AGAAATAATGGGAACACCTTACG
219	HTB2	2.824	ACCAGAACTAGATGGCGCTCGTG
219	HTB2	2.784	CAGGATCACGAGCGCCATCTAGT
219	HTB2	2.72	CTTTGTTCTTGTAAGCGCGATTT
219	HTB2	2.636	GAGAACACCGCTTTATTAGGCGA
219	HTB2	2.58	GGATCAGTAACCGTTATTTGAGC
219	HTB2	2.576	TTAGGCGAAGCGGTGGGCACAGC
220	ICS2	2.764	GCTAATCTTAAGCCAACCTTGAG
220	ICS2	2.652	TCTATTCGACGCATTTGGTTACA
220	ICS2	2.614	TTGATGCCGGACTTGCAGTCGAA
220	ICS2	2.596	CCAACAGATATGTAACCAAATGC
220	ICS2	2.558	GATGTCAAGCTTTCTTGATGCCG
220	ICS2	2.508	GTGCATTAACGTGGCATATAATT
221	IFA38	2.696	TTCGGCCCTTCTGGAATTTCAAG
221	IFA38	2.612	TAGAGATAATTGTAGGGGCCTTT
221	IFA38	2.58	CTGTGAAGGAATTCTGGTTTCTT
221	IFA38	2.484	GGAGAATTCTGTAGTTCAATAGT
221	IFA38	2.456	GAAGTCCTTTATAGAGATAATTG
221	IFA38	2.316	GTAATGTTTCGGATGTTCTGTTT
222	ILS1	2.66	ATACGATGGCGGGTAATCTATCC
222	ILS1	2.612	GTCATCATGGATAGATTACCCGC
222	ILS1	2.486	GTCATTATTGGATTGGCAATGCC
222	ILS1	2.448	CGGTGCTGGTGCCGGCGCAGGTC
222	ILS1	2.188	GTCTATCCTTATATTCGTCCGTA
222	ILS1	1.82	TATGTTTAACCTTTTATACGATG
223	IML3	2.848	TTGTTCTCCCAAAATCCCATGCT
223	IML3	2.788	TTTATGAAAGACCTCTCTCGAAC
223	IML3	2.728	CATAATCGTATGTTCGAGAGAGG
223	IML3	2.704	CCGGCGCTCTTCAGCCCTGAAGT
223	IML3	2.608	GGAGAACAACAAAGATTCCATCA
223	IML3	2.52	CCTGAAGCGCGATTTAGGCAGAT
224	IPP1	2.996	AATAGTGCGCCACACAGGGATAA
224	IPP1	2.864	ATTCACAGAAGGAGATGCCAATG
224	IPP1	2.78	AAGCCCAGGTAGAAGTGTTTCAT
224	IPP1	2.712	AAGAACAGTCAAATCCGTTTGAA
224	IPP1	2.476	TGTAACTAAAAGGTTGCGGGACT
224	IPP1	2.472	ACTGTTCTTCAAAATATCGTCAT
225	IRA1	2.728	TTCCGCTTATTACACAGTACCGG
225	IRA1	2.7	AATCGTAATACAAAGCGAAAACC
225	IRA1	2.548	TGAAAAACTTCCAGGCGGTGTCG
225	IRA1	2.54	ATATGAGCAGTAACTCTTGTTAT
225	IRA1	2.402	GTATTACCCTCTAAGCGAGCCGA
225	IRA1	2.336	ATTGGCATTGGGCTCATAGTAGT
226	IST2	2.762	ACACTGATGTAGTGGTGGAATCT
226	IST2	2.602	ACAGTCTTTCACACTGATGTAGT
226	IST2	2.6	TATAAGGGAAGCTGGAAATAGGG
226	IST2	2.58	AGTTGAAAAATATGGAAAGTGCT
226	IST2	2.568	TGATAAATAAGCACTTTCCATAT
226	IST2	2.56	CCAGCCCCCTATTTCCAGCTTCC
227	ISW1	2.908	ATGATACATTGATATGCACGGCC
227	ISW1	2.772	AAGTTATCCCCCTTTGATGATAC
227	ISW1	2.768	AGGTCCATTGTGAAGACATCCAG
227	ISW1	2.684	TGTTCGAATAATACGTATGGCGC
227	ISW1	2.448	ATTGGAAATCATCCTTATCTGTG
227	ISW1	2.432	GATAAGTCAACTGGATACAGGTC
228	KAP104	2.808	CATCGATAACGACACCGACAATG
228	KAP104	2.704	TACGTAATAAACTTCAACAGAGC
228	KAP104	2.452	TTACGTAGAAATTCCTACGATAG
228	KAP104	2.372	AAAATAAATAATCTAGAGGGGAA
228	KAP104	2.344	AGCAAAACTCTATAACCCGGATC
228	KAP104	2.328	TTTAAGTTTCCCCTCTAGATTAT
229	KIP1	2.606	ACCTCGAGCAAGCGCTCCACTAT
229	KIP1	2.58	CCTCCCGCGCTCTCGTATCCGTC
229	KIP1	2.576	AGGTTGGCAATTATATATTGTAT
229	KIP1	2.52	CCTAATTCAGATACAATATATAA
229	KIP1	2.22	CTTAGTTCTTTATATATGTCTGC
229	KIP1	2.176	GAACTTCAACCACATTCAGTATG
230	KTI11	2.776	AGAATCCTGAGCTGCGAGCAGAG
230	KTI11	2.724	TGACTTTACATCCATACACCCTC
230	KTI11	2.596	AAATTATTGCGTGAGAAGTTCCT
230	KTI11	2.564	ATCAACTTTAAAATTATTGCGTG
230	KTI11	2.48	CCAGCGATGCTCGTGTGTAGGAC
230	KTI11	2.424	TAAAAGTGTAAGGGTGTTAAAGA
231	KTR3	2.908	TTGCTTCTGCACGTTCTGCCATA
231	KTR3	2.788	CAGAAAGGGGCTCACAGGACCAA
231	KTR3	2.784	TCTCTTGGTAATGAATATGGCAG
231	KTR3	2.72	TGGAAAGACGCTAGAAGAGATTG
231	KTR3	2.676	AGGCTTTCTTCTAACGTTGAGTT
231	KTR3	2.636	GATCGTAACTCAACGTTAGAAGA
232	KTR4	2.808	ACCCGGCTAAGGGGAGAATTCCA
232	KTR4	2.796	GAACAATTCATCTGAACCCGTAA
232	KTR4	2.696	CTACCCTTATGCCTGCTTTATTG
232	KTR4	2.628	AAATGAAGTCTACAAAGTGGCAG
232	KTR4	2.612	ACTACATGCAGTTAGAGAACGTC
232	KTR4	2.576	TTGCTCTTTCTGCCACTTTGTAG
233	LDB7	2.988	TGTCTTCAGGAGCCTTCCAAAGC
233	LDB7	2.688	TTCACTTTCATTGCGGTCACGCA
233	LDB7	2.6568	CTGTGTTTGTGTCTTCAGGAGCC
233	LDB7	2.512	TGCAATTGACACATGCTGTCGAA
233	LDB7	2.476	CATTCTAAGACTCACTGTGATAG
233	LDB7	2.452	TTATTCCGCGGAAAGTCCGAGCG
234	LDH1	2.924	TAATCAGCAATGCCGATTTGGGC
234	LDH1	2.878	GTGGTGCACAGACATAATTGCAC
234	LDH1	2.704	CATAAAGAAGGTCAGGCCTCGTC
234	LDH1	2.534	TCATGAGTGGCTCAAGGTCCCCA
234	LDH1	2.508	TTCGAAAAGTTTCAAGAGGACGC
234	LDH1	2.372	GAAGAAAACAACGTAACTGATGG
235	LSM2	2.96	TTCCAACTAGTTAGGCCTCAGCC
235	LSM2	2.932	CCGTACAAAGGATCCCTAAGTAG
235	LSM2	2.87	GATAGAGGCTGAGGCCTAACTAG
235	LSM2	2.62	GTTCAAAACTTCCTCATTGCCTG
235	LSM2	2.612	CCGCTGTTGTAATTGTATCATTG
235	LSM2	2.592	CTGCCGAGATGACAATATAGAGG
236	LSR1	2.988	TTTAACCGCCGAGGCCTGCACAC
236	LSR1	2.88	ACTACGTGTATAACGATGCTGCA
236	LSR1	2.756	TCTATGAAGCTTCGCTATCCTGC
236	LSR1	2.736	CCACCCACACCCATACACCCCAT
236	LSR1	2.508	TATCTCTCGTCCTCTGCAGACCC
236	LSR1	2.504	AGCAGAAAAGCATGTTATTTAAT
237	LYS2	2.9	GCCAGCGGAATTCCACTTGCAAT
237	LYS2	2.898	CCTCGCTAAAACTGTGCGATGCC
237	LYS2	2.848	TTCTTGCTGACCGCTTCTAGAGG
237	LYS2	2.8	GCGAGGAAAACTCTTCAATAGTT
237	LYS2	2.712	GACATTGAGTCACACGCGAAAAA
237	LYS2	2.584	GGCGATGTTCATGTTCATTAGGC
238	MAK5	2.78	TTTCACCTCACAAACCCGCCTCA
238	MAK5	2.628	TTGAATGCATTCCGCTGTATTAG
238	MAK5	2.436	AGAGAAAAAGAAAAGTACGGACT
238	MAK5	2.092	TCATTCTTCTCCTCGTTGGAATC
238	MAK5	1.996	ATGCCTTAAGGAAAACCTAGATG
238	MAK5	1.924	ATTAATAAGCGTCAATCGATATG
239	MAL31	2.976	TGGGGAAGACGTTGTTGTAGCAG
239	MAL31	2.79	TGCAGGTATCATACCGGCCTCCA
239	MAL31	2.704	AACACCTGTTGGAGAGTATAAGG
239	MAL31	2.62	AAGACTTCTTCAGGCCTCATAGT
239	MAL31	2.596	CACAGAGGCAGCTTTCAATATAC
239	MAL31	2.564	ATGTGTAACTTAACGTTTGTGCA
240	MAL32	2.96	AGTTCCTAGCGTACCTAACGTAG
240	MAL32	2.766	GATCGTGGGATGATACAAACAAC
240	MAL32	2.73	GCGGACCCCACACAATTAAGAAT
240	MAL32	2.418	AGTTTACAGGATTTATCCGGAAG
240	MAL32	2.418	CAACGAAGCGCGCAATAAGGAGA
240	MAL32	2.414	AACGAAGCGCGCAATAAGGAGAA
241	MAL33	2.872	TGGGGAAAAACCTGGAACCAAAT
241	MAL33	2.812	CCCAGAAATGAAAGTGCTAGATG
241	MAL33	2.784	CAGTGACATTCCACGGCCATGCG
241	MAL33	2.724	CCTTATTCCGTGTTCTAATCTTC
241	MAL33	2.512	AGAACTTCCTTGAAAACCAATCA
241	MAL33	2.288	CTTGTCAACTCTGTCTTATATCA
242	MAP2	2.996	GTTGGCGTAAACAGTCGATCGTT
242	MAP2	2.756	CGCCAACAAAATTCGGATATCGA
242	MAP2	2.72	GCCACGATCGCTGTTGCTTCCCT
242	MAP2	2.572	AAGAATCTCTCTCAGAAGAGGTT
242	MAP2	2.4156	AGAGGTTTGGCCACGATCGCTGT
242	MAP2	2.286	TACTCTTCAAGGGACCTTTAATG
243	MBA1	2.784	GGTTACGGGCAATCTTTCGGTGA
243	MBA1	2.772	TGAAACCAATATCTGAGACTCTT
243	MBA1	2.712	GGTGATTGGTACGGAGTATCGCG
243	MBA1	2.588	AACTCAAGAGAGGGGCAAACATA
243	MBA1	2.532	AGCGCAGCCTTAATCATATATAG
243	MBA1	2.392	CACGTTCCACTAGTCAATCCAAT
244	MCM2	2.662	CTTCGTGAAGTATGTATGTGGGA
244	MCM2	2.408	GATGCTAAAAAGGAAAAGGACTA
244	MCM2	2.392	CAGAATGTTTAAACAGGTATTTA
244	MCM2	2.384	TTACACAATACTAAATTCTTTCT
244	MCM2	2.352	GCATCCAAAATCTCAAATTCAGC
244	MCM2	2.348	AACAGGTATTTAATCCATTTAGA
245	MCM7	2.912	TTCGAGGCCGTGAAAAACGCGAA
245	MCM7	2.608	TCAATAACAGGTCGAGGCCCCTT
245	MCM7	2.584	TGGGTAAATTAGTTAAGAAAAAT
245	MCM7	2.46	CACGAAAGTGAGATACAAGCAAA
245	MCM7	2.456	CTTATAAGGAAAATAAATGCAAT
245	MCM7	2.374	CCCAGAAAGGAAATTTCCTTATA
246	MCX1	2.914	ACGTTGGATCAACTCCTAACCCA
246	MCX1	2.844	CCATTATGCTGCCTCAAACGTCG
246	MCX1	2.674	GTTCGATATGCCCCTCCAACAGC
246	MCX1	2.652	TGCGACATGGTACCTTTCTTATC
246	MCX1	2.624	CCAGGGCCTTGAACCGTCACGTT
246	MCX1	2.46	TTGTTGTTATCTACTACAATCGA
247	MEC1	2.516	CACCAACAAGCATTAGAATACAA
247	MEC1	2.492	AAGGCTCCATAACTATATGGAGC
247	MEC1	2.48	TTTGCTTGTTTGTTTATTCTTTA
247	MEC1	2.412	GGGTGGAACTTGCATATCGTTCG
247	MEC1	2.388	TTATGATAAGTACATAGTATGCT
247	MEC1	2.28	ATTTATAAGGGAAAGAAGAAATT
248	MED8	2.704	AGCTTAATGGATCAAAAGAAGGA
248	MED8	2.7	GGCGTTGGACCTTGGAAACCCTT
248	MED8	2.612	TGTTAAGTTATTACTTGGGTCCT
248	MED8	2.592	GACACTTTGCAAAGGCCTTCAGC
248	MED8	2.568	ATACTATATACGTTTGAGCTTAA
248	MED8	2.3976	TCTTATTTGGGCGTTGGACCTTG
249	MEO1	2.372	TTGCTTACTTAGCTGCGTGCTTG
249	MEO1	2.37	TTCTTGAACAAGCACGCAGCTAA
249	MEO1	2.26	TGTCAGTTTCTTCTTGAACAAGC
249	MEO1	2.12	TTAGCCTGCTTTGTTGCTTACTT
250	MET8	2.828	CGTCAGCATGGCTATTATAACAC
250	MET8	2.68	CTCAAACAGTTCCGTTTCAAAGT
250	MET8	2.596	TATTAACTATATATGCGAAAAGC
250	MET8	2.566	CATGCTACTGCCCGTAGTCATCG
250	MET8	2.412	AGTAAATAAATGTACTTAGATAG
250	MET8	2.308	ATCTGCGTCTCTACGTTCTTACG
251	MIC12	2.854	CCAGAGCTTCTGCATTGGCCAAA
251	MIC12	2.844	GAGACTAGCGATTGTGCACCACT
251	MIC12	2.81	AATCATGTTTCCCAGAGCTTCTG
251	MIC12	2.768	CACATCGAGTCTCATAGTCTTTC
251	MIC12	2.6	TCTGTGACGTTCTTGTTGCAAGA
251	MIC12	2.596	ATAGTTTGCTCTTCTCCAAGAGG
252	MIS1	2.932	TTACTGACGCGCCAGAACGAGTA
252	MIS1	2.824	AGCATGGCGCTAGAGAACTTTCT
252	MIS1	2.516	TTTCACTTCAACGGACAGCGATT
252	MIS1	2.458	GTTCGAGAACTGGTAATGTTTGA
252	MIS1	2.42	ACTAATACATAATTGTACCGTGC
252	MIS1	2.094	CGCCATCCAACCAATCGCATGGG
253	MIX23	2.852	TGGACTAAAAACCTACAGCGCTC
253	MIX23	2.78	TAAAATTCGATCAGGTTGCCCTT
253	MIX23	2.66	ATCAGGCTCTAGACTCTAAGATA
253	MIX23	2.572	TCCCATTGTGGTTGCATAGTCAT
253	MIX23	2.496	GCTTGTTACCCAGAATCGCCTAT
253	MIX23	2.418	TTCCATTGCGTCATTCATGGTTT
254	MMS4	2.996	CTGGTTGCTTGTGATAACTCAGG
254	MMS4	2.364	ATTCAGCTTCTTTATTCTAAATG
254	MMS4	2.264	AGGTGAATACAAATTTATACGCA
254	MMS4	2.244	TTCCTACACAAGTTACGGCAAAT
254	MMS4	2.224	TCAATAACATTGTGAGATTTGCC
254	MMS4	2.164	TAATATCATGATGATATAGAGAA
255	MNN2	2.9	GCACGTGAACGGTAATAACGGGT
255	MNN2	2.772	ATCCCTCCGCAAAAGGACGCGAT
255	MNN2	2.732	CGGAGGGATGAAAAAGATAGTGA
255	MNN2	2.728	CATAACCTATTTAGCGAACCCTC
255	MNN2	2.676	GCGAACCCTCCAACTTCTGAGCG
255	MNN2	2.156	GTTAATCAGGTGTGAGGTGGAAT
256	MOH1	2.98	ACTTCCTTATCCTGCCCCTTATC
256	MOH1	2.736	TCTATGGGGTTCAGAGTGATAAG
256	MOH1	2.436	CTGACTTGCATTCTTGATATTGG
256	MOH1	2.402	TTTCGTTATATAACGTAACCTTT
256	MOH1	2.384	GTAATAGATAAAGTAGGACAGAG
256	MOH1	2.34	TCTATTACTAAACTCAACACATT
257	MRP21	2.892	GAGAATGAAGGCGTTGAACAGCA
257	MRP21	2.844	CCTGGTCTTGCTGTTCAACGCCT
257	MRP21	2.72	CTTTCTACTGGGTCTGACTCGTC
257	MRP21	2.552	AAAGAATTGAATTTGGAGAATGA
257	MRP21	2.542	TCAATACGGTAGAGCTTCTACAG
257	MRP21	2.528	CATCAACAAGTACTGTAGAAGCT
258	MRPL16	2.792	GAGTTAGGTTTCTCGTTATTGGT
258	MRPL16	2.72	TCACAGCTCATCTCATCGAGAGG
258	MRPL16	2.56	TCGTTATTGGTGATAACAAATTT
258	MRPL16	2.492	CACCAGCATTCTTTCGTAATTAG
258	MRPL16	2.368	TATCCAGTTGAATCACTAATTAC
258	MRPL16	2.288	AGGCAGTTTCTCAGTGAATTGGT
259	MRPL27	2.984	AACAGAGCCTAATACTTGCGGGA
259	MRPL27	2.856	AATGTTGCTTCACTGCAGCTTGT
259	MRPL27	2.484	ATAGTTAAGGGCATTTCACTTTG
259	MRPL27	2.366	ACTTTGATCTAGAATGATCCTCT
259	MRPL27	2.332	AAGATTACTAACCTTGTTAATAA
259	MRPL27	2.268	GTTATATGGTAAGGAAGCTCTTG
260	MRPL36	2.548	CGGTTTGGGGACAAAACTCAGAA
260	MRPL36	2.54	TTGATGAAGTCGATCTGTAATAA
260	MRPL36	2.536	TTTATGATATCTTGGAAGCTCGC
260	MRPL36	2.476	ATGTTAAAACAGCGAGCTTCCAA
260	MRPL36	2.392	ATTGTTTCCGCGGTTTTAGGATC
260	MRPL36	2.372	AATATCAAAATATGCCAAATGTG
261	MRPL37	2.8	TCGCATATATACTGCTTCACCAT
261	MRPL37	2.512	CTTGTCGAACCTCTCAGTTTGCC
261	MRPL37	2.496	TACATTAGATAATTCTTCACTAC
261	MRPL37	2.428	CCAAACACGCTGTTGAGTCTGCA
261	MRPL37	2.324	AAAGCATGATTCAATGACTATAA
261	MRPL37	2.3	TGTCGAAGGCAGGTAAGAACGAT
262	MRPS5	2.764	CAACTGAGCTAGTGATCTCCAAA
262	MRPS5	2.524	ATACTGGTAGTAAAAGTCAAACC
262	MRPS5	2.46	CTCCGCGAATAAAAGAAAGCATC
262	MRPS5	2.448	CCATTTGATTGAATAAACTCTAA
262	MRPS5	2.42	TTCGCGGAGTAAAGTTCCTTAAA
262	MRPS5	2.384	TGTATCCCATATATTTCATTACA
263	MRPS9	2.78	CGAGAACCGGTGGACATTTGGTA
263	MRPS9	2.696	TATAGGTTGTTCTTGTAAGGCAA
263	MRPS9	2.648	AAACTAGCAACTGCGTGCGTAAG
263	MRPS9	2.604	AGTTTGTCTTACGCACGCAGTTG
263	MRPS9	2.588	AATATCTAATTCTTTGTAATCCA
263	MRPS9	2.468	ACGAGACATATAATGTGATATAT
264	MRX3	2.932	CGGTATGAGTTATCTGCAACCCA
264	MRX3	2.604	TATGCCTTCTACACTTAGCCAAT
264	MRX3	2.404	TGTGCTGCAAAGTTTCTTAAAGC
264	MRX3	2.156	TTGATTCATCTTCTGTGTGGGTT
264	MRX3	2.12	ACTTATACCCTGAATGATATCAG
264	MRX3	2.056	ACTGTCATTAGAGCTTTGTTCTC
265	MSI1	2.504	TACATTATTGAACAGCGTCCAAG
265	MSI1	2.488	AAGATTTGGTTATATAATGTACG
265	MSI1	2.46	TACCCACGATGCTTCTACCAACG
265	MSI1	2.452	AGAGCGATTTGTTCACATCCATT
265	MSI1	2.448	CGTATCTTTGCTTATAATATAGC
265	MSI1	2.432	CTTTGCATTACGTACATTATATA
266	MTC4	2.892	CCAATGCAGAAAATCCACAGGGT
266	MTC4	2.774	AATCCTGAGGAAAACCCTGTGGA
266	MTC4	2.736	TGCATTGGTAAACTCGATTTCAT
266	MTC4	2.728	CCATTATTGGTAAGAAGGACAAT
266	MTC4	2.68	ATAGACAGGATTGTCCTTCTTAC
266	MTC4	2.428	CACCGTTCCCATTTAACTGTGAA
267	MUD1	2.638	CTTGCCCATCAGATTGATGTCCT
267	MUD1	2.614	GAGCAGCCTTGGTAACCTTAGCG
267	MUD1	2.384	TATGTATTAGTTAATTAAGTATT
267	MUD1	2.272	TCTCATGTCTCTGACAGCGAATC
267	MUD1	2.194	CAGTCTTGTCAACAGACTTGATA
267	MUD1	2.168	AGTGAATACCCACCATTAGGTAG
268	MUM2	2.688	TTTGCTGCTGTTACCTTCGCCGC
268	MUM2	2.624	CACACACACACACACACACACAC
268	MUM2	2.548	ACTCGATAGATTTGATCATACAC
268	MUM2	2.536	TACATATTTCAGTAATAAATCCA
268	MUM2	2.5	CATTATATGTGTATGATCAAATC
268	MUM2	2.496	AGTAATAAATCCATTTCCATTAG
269	NCL1	2.564	AATTATGCCAAAAGCAGTATTTA
269	NCL1	2.556	GTTACTTCAGCACCGCAAGGGAT
269	NCL1	2.474	GGCATAATTGAAATGCATCTACT
269	NCL1	2.428	AAACTTAATTAGCGAGAAGAAGT
269	NCL1	2.388	GTGTACCCACTTACGTATTAAAT
269	NCL1	2.348	AAAATTCAGTGCAAATTAATCTC
270	NGR1	2.86	CGTACAACTATGAAGAGTCAGAG
270	NGR1	2.78	GAACTAGGATATAACACGCAGAT
270	NGR1	2.68	TCGTGATCGAATCTGTTATATTG
270	NGR1	2.616	ATTGCTTCTTTGTCGACTGCGTC
270	NGR1	2.568	TCGACTGCGTCTATGTATATTGG
270	NGR1	2.236	TTGATATTCTCTTCCTGTTCCAA
271	NHP6B	2.976	GGGAGAAGTTAAAGAGGGGTAGA
271	NHP6B	2.936	ACTTCTCCCGAAAAGCAGAGTTG
271	NHP6B	2.754	GCACAGCTAGAACAGGATACAGC
271	NHP6B	2.54	TAAGATTACCATCATTGTCTACC
271	NHP6B	2.536	GCAAAGTATGTAAGGCGCTGGGT
271	NHP6B	2.404	TCTGCTTGGTGTTAGGAGCTGTC
272	NPL4	2.72	TGAAACGGAAGAGCCAATTGTGG
272	NPL4	2.528	CCAATATGTCCGAATTTAATGAA
272	NPL4	2.484	AACGAATTCAAGTACAGGAAAGA
272	NPL4	2.456	ATGAAACAAAATTCTCCAACAAC
272	NPL4	2.448	TTCTGGTGGTGTCCCTTGTGATG
272	NPL4	2.316	GCCTGCTTCTTTCTGTAGCTTGA
273	NRG2	2.932	AATTTCAAACGAACTGCCTACCG
273	NRG2	2.848	GGGGAATCACGTCTGGCTATTAC
273	NRG2	2.78	TTATGCTGCGGGACATCATTGTC
273	NRG2	2.77	CTCAACGACAATGATGTCCCGCA
273	NRG2	2.608	AAGAGGGTGTAGGATTTGCCTGT
273	NRG2	2.58	CCTGTTAGCGATGTAGGAGCTAC
274	NTC20	2.552	AATTTCAGAAAGCGGTGTTCCCC
274	NTC20	2.424	ATATTCGCAAAACAAAGGTTACT
274	NTC20	2.396	CATAGACAAGAAAGAAAGCAACA
274	NTC20	2.38	GCGAATATGAAAAATGTACAGAT
274	NTC20	2.378	TGCATAATGCTTAATGGGATTGA
274	NTC20	2.3	ATCCGTACATTTACACATCTGTA
275	NTH2	2.936	TAATGCAAATCTCCGCGCGGGGT
275	NTH2	2.9	TCCGAGCGGCGTGCCAGTTCCAC
275	NTH2	2.648	TATAATTTAGTGGAACTGGCACG
275	NTH2	2.532	GGAGGTAATTACAATTCCTATCC
275	NTH2	2.48	CATTATAAACTCTATAAAGATGC
275	NTH2	2.412	GCGAACTCATTTATCTTGCTCAT
276	NUP170	2.748	CTTTGAAATGTTTGCAATGGACC
276	NUP170	2.696	CAATGGACCATGATTATGGATGT
276	NUP170	2.672	TGACACGCTTTCAATGTACTCTA
276	NUP170	2.624	AATGTACTCTATATCGTGTTGCA
276	NUP170	2.604	CAATGAGATTCTAAGACCCAAAT
276	NUP170	2.488	AAAGTAAAGAAGAGGATATTTGG
277	OLA1	2.776	TTCAAGGGCCATCCCAGCGATTT
277	OLA1	2.732	GGTCATAAAATCGCTGGGATGGC
277	OLA1	2.68	ATGACCCAAAAGGAAGGATGCAG
277	OLA1	2.566	CCTTGAGACAACTAAGGCAGAAT
277	OLA1	2.508	CCTTCTTTGGAGTTGAGCTTTAC
277	OLA1	2.492	TCGCAACGAAAGGTATGAGAGAG
278	OM14	2.996	CTTTGTTGCTTATCCGCTTTCTC
278	OM14	2.92	TCGTTCTCTCCTCTGTTCTTGCC
278	OM14	2.868	AGGAGTTGAGGCAAGAACAGAGG
278	OM14	2.66	TTCACCGTCCCCTTTCCCTGCCC
278	OM14	2.396	CCTGCCCTACTACCCCGGGCCAG
278	OM14	2.24	CTTGTTTCCTTTTCCTTTGTTGC
279	OPY1	2.664	CTCCACTCATAAGAAAAAGGGAA
279	OPY1	2.512	TCACTTTCGGTCACTCACAACGG
279	OPY1	2.388	TTCTATTATCTAAATGAATCCTA
279	OPY1	2.34	CCTGGTGTTAAAAGAACTGCCTC
279	OPY1	2.3	AACACCAGGCAAAACCGGGGATG
279	OPY1	1.984	TTTTACTACTGCTCGAGCTTGGT
280	ORC2	2.776	TCAGAACACCCACTCACCGCATC
280	ORC2	2.712	CGCGAATAAGTCGATATTTATGC
280	ORC2	2.63	TAGTCTAGCAAAATCGGGAAAAT
280	ORC2	2.624	CACCTCAATGATGCGGTGAGTGG
280	ORC2	2.624	CTAGACTAGAAATTGGTACTAGC
280	ORC2	2.348	ACGACACTTATTCTTATGATCCA
281	PAF1	2.892	TAGGTTAGAGCTGTTATGTAGGG
281	PAF1	2.544	AAAGGACATCTCGAAAAAGCTTA
281	PAF1	2.464	AAAATAGTAAGTTCAAGGTTAGG
281	PAF1	2.232	AGAAAGACAAATTAAGTTATTCG
281	PAF1	2.204	CGTATGGTCAACTTCGATATCAG
281	PAF1	2.16	TACTGGAATCTCGACAGCAAGCT
282	PAU24	2.874	ATAGGTCCCGTATACGAGGCGCA
282	PAU24	2.618	AGGTGAGAGATGGGTGCCAGATG
282	PAU24	2.566	TCACAGTGTACATACTTCCGAAG
282	PAU24	2.486	ATTGCATTTCCAAGGCACAAGAA
282	PAU24	2.44	ATCCCACATTCATTATTCATATT
282	PAU24	2.434	GGGTGCCTTCAGAGATGCAGCTG
283	PAU9	2.62	TGCAACCACCACTCTAGCTCAAT
283	PAU9	2.43	AGGTATGCGCTTTCATTTCACTA
283	PAU9	2.38	TACCCGTTCCTCCATCTGTCATC
283	PAU9	2.306	ACTATTTCTTGTTAAGATTACAT
283	PAU9	2.042	TTAGTGCTGATGTAATCTTAACA
283	PAU9	1.94	AGTAGTGATGACAGATGGAGGAA
284	PBP2	2.852	TCTTTCCCCGATATGGTACTTAC
284	PBP2	2.568	AACTTCGCTCTTTAATTCACTTT
284	PBP2	2.548	AAGATGATGAATAGGATTAATCG
284	PBP2	2.5	TTACTTGTCGATTAATCCTATTC
284	PBP2	2.46	AAGAAAGAAAACCCACTAGCCTA
284	PBP2	2.394	TCGTTTGACGAGTATGTACGTGT
285	PBY1	2.94	CTCACTAAAGAGGGACGGAGTCT
285	PBY1	2.796	GTGAGAAAATTGACCAGAGATGG
285	PBY1	2.708	TGCGAAAAGATGGACAAAAACCA
285	PBY1	2.616	CTTCTATTAGTGCACAGGGAATG
285	PBY1	2.556	TACACATCGGACTGATAAGTTAC
285	PBY1	2.548	TCGCAATTATTACTTGGATGCCC
286	PCA1	2.9	GGAAAATGATCTGATAACAGGCC
286	PCA1	2.772	CGAAAACTCTTCAGAACCAATTT
286	PCA1	2.66	TAGAAAGGCCTGTTATCAGATCA
286	PCA1	2.632	GCTCCTCGAGCGGATGAATCCAT
286	PCA1	2.596	TTCAAAACAGTGATGGATTCATC
286	PCA1	2.532	AAAAAGACAACTATTTGACACTT
287	PCH2	2.964	AACTCAAGAGAGGGGCAAACATA
287	PCH2	2.692	AGCGCAGCCTTAATCATATATAG
287	PCH2	2.564	GCCAACGATGAAAAAGAGAAAAG
287	PCH2	2.408	GGTTACGGGCAATCTTTCGGTGA
287	PCH2	2.396	TGAAACCAATATCTGAGACTCTT
287	PCH2	2.336	GGTGATTGGTACGGAGTATCGCG
288	PCS60	2.996	CCATTCCTGGCCCCATATAGTGA
288	PCS60	2.748	CCTTGCTCGTCATGAGAACGACT
288	PCS60	2.744	TCAAGTAAATTTGCCATTCCTGG
288	PCS60	2.688	CTTGATAAACTTCAGGCGATTGG
288	PCS60	2.658	TTTCTCGGGCCGAAAGCGTCTTT
288	PCS60	2.562	ACTATTCCGAGCTAAAGCTTCCG
289	PDB1	2.888	GCATGTTCTCCCACTTCGAAGTC
289	PDB1	2.76	ATGACGGAGAACTTCTTAGTTGA
289	PDB1	2.748	TTGCAAACGTGCAAACGCATGAC
289	PDB1	2.744	CGTCGCGGCTGTTTCCGGGGTCT
289	PDB1	2.384	CAATAAAAAGAGGTGTATCTACA
289	PDB1	2.304	CGGGGTCTGTTTTCCGAGACTTC
290	PDR3	2.972	TTCCAGAACAACAGGCGCTGCCC
290	PDR3	2.716	CCTGAAAGCAGCAGAGCACGGTG
290	PDR3	2.712	TTATTCCGCGGAAAGTCCGAGCG
290	PDR3	2.58	AGGTAAAGCCATTATTTCCACGA
290	PDR3	2.488	CATTCTAAGACTCACTGTGATAG
290	PDR3	2.408	CGCGGAGCTGCCTCCTCTGCCGC
291	PDX3	2.804	TCAAGATTGGGGCATTACGCATG
291	PDX3	2.796	GTCTTTCAGGCTGTATTTCATAA
291	PDX3	2.678	ATAACACTACTGTAGTTCACACA
291	PDX3	2.636	GCTGCCCGTGTCTTTCTCTACCA
291	PDX3	2.618	TTGAACCGCTTAAGTTCCGTTGT
291	PDX3	2.6	TCTACCACGGGTAGTCTCTCTAA
292	PEP1	2.98	TCGGGCTGAGTACGGCGAAAAGA
292	PEP1	2.86	CTCTAGTTTAGTGCAGTCGCTGC
292	PEP1	2.616	AGCCTTCTTTCCTCTAGTTTAGT
292	PEP1	2.572	AACGTCAAGTAGTCAATCTCTCC
292	PEP1	2.538	AGCTGTTGCATCATGCTGTTATT
292	PEP1	2.488	TTTGTGCTTCTTGAGAGGTCTTT
293	PET112	2.744	GGTCTTAGAATCTCATTGGAAAC
293	PET112	2.716	CTAGAGACGTTAATTCCACTTTC
293	PET112	2.596	CTTTGAAATGTTTGCAATGGACC
293	PET112	2.456	AAAGTAAAGAAGAGGATATTTGG
293	PET112	2.44	CAATGGACCATGATTATGGATGT
293	PET112	2.424	AAAAGCCCTGAAAGATTAACTTT
294	PET9	2.8	TATTGTGCGACGACGTGGGCCCG
294	PET9	2.72	CCGCCTTTCGCTTGTTCTCCATT
294	PET9	2.412	AGTGGGTTGTCGTGAAAAATTAA
294	PET9	2.3706	GCTTGTTCTCCATTGGAAACAGT
294	PET9	2.336	CATACGTAACAAATAACATCACG
294	PET9	2.296	TTACGTATGGAAAAATCGTGTCT
295	PEX32	2.856	CTTCCCCACCAGGCTGTTGAATT
295	PEX32	2.792	GGGGATAATTTCTTTACTTCCCC
295	PEX32	2.7	CATATTCAATTCAACAGCCTGGT
295	PEX32	2.64	GTAAAAATCTGTCCAGCTCAATA
295	PEX32	2.55	GACATTATTGTTGTCATACCATT
295	PEX32	2.428	GAAATGACATGAGAAGACTATTG
296	PFF1	2.756	ATAGGTTTATTCTTGCACGACTC
296	PFF1	2.678	GCGTCATTGTTCTCTGAGACATA
296	PFF1	2.628	CGTTTGTAAAGCCCGGCGAGATA
296	PFF1	2.576	ATCACTGATTGTATTTAATAGGT
296	PFF1	2.448	TTCTTGCACGACTCATTCAGGTT
296	PFF1	2.412	GTATATAAGTGTCCATATTTGGC
297	PGI1	2.864	GGTTTGCAATCATCACCATCTGC
297	PGI1	2.436	TGTTACCATCCCGGTTCTTGCCT
297	PGI1	2.284	CTGACGGTGACAGAACGTGGCCT
297	PGI1	1.932	TTTGCTATTGAAATGAGCGTTTT
297	PGI1	1.91	ACAGACGGAATTTTCCCTATTTG
297	PGI1	1.904	CCCTATTTGTTTCGTCCCATTTT
298	PHO3	2.934	GCTAATTAAAGGCGTGCCTAAGC
298	PHO3	2.856	AGTTTCCCTTATACGGCATATGC
298	PHO3	2.792	CGATGCCAGTTCTTTGAGTTTCC
298	PHO3	2.768	AATCCCTGTAGTCAGTCAGGAAC
298	PHO3	2.636	CCTGTTTCGGATATCTCTGCAGA
298	PHO3	2.564	ATTAGCAAAATCAAACCTTAAGT
299	PHO5	2.916	GTCTGTGCTAGTCCCACGTGTGA
299	PHO5	2.736	GCATGTGCGATCTCTTCGAAAAC
299	PHO5	2.716	TTTGGCATTGTGCAGTTGCGTTC
299	PHO5	2.676	CGCATAGAACGCAACTGCACAAT
299	PHO5	2.488	GAGATTGCCTATTCAATTAACTC
299	PHO5	2.292	TTTGTGCAGACAAAGAAAAAGCG
300	PHO88	3	CACGGATCGCACGCCCATAATTC
300	PHO88	2.844	CATATCTTCGACGTTTGCCACTG
300	PHO88	2.7	AGCCGTTCAGAACGATATCTAAG
300	PHO88	2.412	TTCCGGTGACCCCTCCCCCACCC
300	PHO88	2.364	TGGCGGCCGGTGGCCAAACGCGC
300	PHO88	2.348	CGGAAAAACTCGCAGGGCAAAAG
301	PHO89	2.772	CATAATAGAAGGATCCAAAGTGG
301	PHO89	2.768	TCTCCCACGTGCTGCATTGTCAT
301	PHO89	2.736	ACAATGTCTACTGGGTGGACATC
301	PHO89	2.556	TTCATATCGAAAACCGGGCTTAG
301	PHO89	2.324	GACATTTAAGGGCCCACTAACAA
301	PHO89	2.236	TTAAGATTACATAAACTCCTTTG
302	PIM1	2.832	CTGCTGGTCGTTGGTTCTCGTGT
302	PIM1	2.724	CTTCCGGTGGCAAACATCATACA
302	PIM1	2.644	CAAAGCACCCATACATTACATTG
302	PIM1	2.568	TAAAGGGTGTATGATGTTTGCCA
302	PIM1	2.544	ATTGTTAGTGTGTAATGTATTCA
302	PIM1	2.504	GTCTTCTCAAGGCACCTCTTCGT
303	PIN4	2.92	CCTTCCCTATACCTGTGTGTCCT
303	PIN4	2.684	GTGACATCATTGAAGGTTACCCT
303	PIN4	2.62	TCTGAACTAACTTCTGTACGACT
303	PIN4	2.476	AGGTTAATGATGGTGTTCTTACT
303	PIN4	2.34	AATAACTCTACAGGGTCTGACAT
303	PIN4	2.028	ATATATTTCCCTACTACATACTC
304	PKC1	2.992	CTGCTCCTGAACCTGTCGTATTA
304	PKC1	2.644	ACTGCTATTCAATTTGGCTGAGT
304	PKC1	2.636	AAACTAGGCGGGCTGGGTAATGA
304	PKC1	2.58	TTTCGCCTTTAAAACTAGGCGGG
304	PKC1	2.58	GCTGAGTAGAGACTGATTATTAA
304	PKC1	2.496	GATAGAGTAGATCAACTTTATTA
305	POA1	2.904	TGCATTTGGCCTTCAATGAGCAT
305	POA1	2.796	CTTTATGGCTTAGCGTTCTTTCC
305	POA1	2.656	GCATTTACTTTGTGCATTTGGCC
305	POA1	2.54	AATATATTCACTCACTTTCATTC
305	POA1	2.426	TCGTGTGTAAAAAGAGAAAGGAG
305	POA1	2.412	CGTTCTCTTTAGCATTTACTTTG
306	POL12	2.784	AAATGATCATGTTCATCGCCTCA
306	POL12	2.74	TTTACCGTGACGCGTCTCACCAG
306	POL12	2.66	GAGGACTCTCAAACAACGAGCTA
306	POL12	2.65	AGAGTCCTCCAAACTACTCCAGA
306	POL12	2.568	TTGCTCAGTATAATCTGGAGTAG
306	POL12	2.552	CCTAAGAATGTCTTTAAAATGAT
307	POL30	2.808	GTGCGTCGGATGGAGAAGAAAAA
307	POL30	2.796	TCGCACAACTTATGCTGATTCTT
307	POL30	2.528	CGTACTTTGCTTCCTCTGGTACA
307	POL30	2.296	AAAAGTACGTTGTATGGGAGGTA
307	POL30	2.126	AAACTTCAGAAAGAAGTTGAGTA
307	POL30	2.012	CTTTTATGTATTCTCTTCCTTTT
308	POP4	2.956	ACTACCCCACAAAGCTGCCAGTA
308	POP4	2.904	CCATCCTTTGCATGAGCTTTCTG
308	POP4	2.832	TTCTCCGTGGTTGCAGCTGTGGT
308	POP4	2.516	TGGGGTAGTTAAAGAAGTTTATT
308	POP4	2.5	CTGCCTTTATATCCCAATTCATC
308	POP4	2.464	CATGAGCTTTCTGTAGAAATTTA
309	POP7	2.932	CTTCCCCACCAGGCTGTTGAATT
309	POP7	2.868	GGGGATAATTTCTTTACTTCCCC
309	POP7	2.776	CATATTCAATTCAACAGCCTGGT
309	POP7	2.636	CCCTTGCAGTTGGTGTTCCAGTA
309	POP7	2.564	GTAAAAATCTGTCCAGCTCAATA
309	POP7	2.504	GAGTGATTGCACCTTCTTCATCA
310	POP8	2.94	AATTGCACCAGTACTGATCATGC
310	POP8	2.872	ACAAGCCAAAGAAACTTGGCATG
310	POP8	2.72	GCTTGTGAAAGAACTTGATATTC
310	POP8	2.616	AAGATGGAGATTCAGTACTTGCA
310	POP8	2.584	ATAAACAAAAACGAGCAGATCCT
310	POP8	2.496	CGTTAGATGGCGCTGTAGAATCA
311	PPS1	2.842	TTTGCAACACGGTTGACCCTTGC
311	PPS1	2.772	TATCTGTTGGGGCAGGCAGTTGT
311	PPS1	2.716	GATATAGGAAAGACAGGTGCTTT
311	PPS1	2.472	TACAGAATCTCGTCGAAGAATCG
311	PPS1	2.468	CTATATCTAAAGTAAAGAAGATT
311	PPS1	2.364	GAATTCAGTTGTGCTAAGACCAG
312	PRE7	2.968	GTAGAGCCTGTGACTAGTGAAGC
312	PRE7	2.72	TTGCCTATGCTTCACTAGTCACA
312	PRE7	2.644	GTATTGCCGTCTCTGCGTCGCAG
312	PRE7	2.624	GTGTTCGTACGGAGCGATAATTG
312	PRE7	2.432	AAACTTCTTGCTTAAGTGATGTA
312	PRE7	2.416	AAATCAAGACTCAACCAAGCCCC
313	PRP5	2.92	TAAGACGGATAATGGACGACTCC
313	PRP5	2.756	CGATTAATGTGACAACTACTACA
313	PRP5	2.504	AGACTGTGGACGATTCATCACCA
313	PRP5	2.456	ATCCTTTACATGTGAGACACTTT
313	PRP5	2.408	ATCTAATCCGGGTAATGGTAAAT
313	PRP5	2.284	TGTTGAAATATCTTGATTTACCA
314	PRP6	2.824	TACGGAGGGTTGGCCGAGTGGTC
314	PRP6	2.576	AATAACCACACTTATATTAATTG
314	PRP6	2.344	TGAAATGATGGCGTTTCTTCTTT
314	PRP6	2.144	TAAAAGTCTTCTTTACCGTTGAT
314	PRP6	2.088	AGCCATGATGGCAGAGAAAATGT
314	PRP6	2.064	GTTACATTATTTATTAAAAGAAG
315	PRS4	2.566	TTAGCAAATCAGCCTTGCTGCTC
315	PRS4	2.54	CCCCTCCCACCTTCTCCTGGCGT
315	PRS4	2.376	CTAACAAATCCAATTGATATCAT
315	PRS4	2.348	ATATATAATCAAATATTGTAACA
315	PRS4	2.308	ATTATATATTAAAATAAATGGTT
315	PRS4	2.244	CTTGGGCACGTTGAGTGGCCATA
316	PRX1	2.84	CTATCATTCCGTGAATAGCGACC
316	PRX1	2.576	TACAATATACAAAAGGTCACCCA
316	PRX1	2.51	TATACACACGCATACTGAATGTG
316	PRX1	2.508	GCCGGGGAACCCATCCCGAAAAA
316	PRX1	2.508	AACTTCAACCACATTCAGTATGC
316	PRX1	2.504	GAACTTCAACCACATTCAGTATG
317	PSY4	2.784	AAAGCACTCTATTGCCTATCACA
317	PSY4	2.762	AACGCGCTATATTATTTCGCGAG
317	PSY4	2.7	AATAGAGAATTACTGGTTCTCGC
317	PSY4	2.656	AGAAGCACATTGAAAACAACACA
317	PSY4	2.456	ATTATAGGAGAAATCTAATCCCC
317	PSY4	2.296	TCCTATAATCAAAATCTTCAACT
318	PTC3	2.904	CGTCAGGCGTGATATCAGCGAGT
318	PTC3	2.864	TCTTCAACTCGCTGATATCACGC
318	PTC3	2.744	TTCTCTTGAGGGACAACCCATGT
318	PTC3	2.568	AAGGTTATTACTACTCTTCTAGA
318	PTC3	2.56	TTGCTATATTACTTGTTGACAGC
318	PTC3	2.4	TGGGCTACTTTCACCGCAATCTC
319	PTC4	2.896	GAAGAAGAGATCAGCGCGGGAGA
319	PTC4	2.824	TCTCTCTTTCTTTCTCTCCCGCG
319	PTC4	2.76	TTTATTGTCGCTGTTCACACCGC
319	PTC4	2.556	TATTCATGATGTTTCGAAGAAGA
319	PTC4	2.46	TGTAGCCAATATCTTCGTTATGC
319	PTC4	2.2912	TTTCTCTCCCGCGCTGATCTCTT
320	PTH2	2.904	TATTATAGGCAGACGAAGAAGGC
320	PTH2	2.856	TCTTCTTGGCCTTCTTCGTCTGC
320	PTH2	2.73	GAGCTTGTTGGCTCGATTGTTGC
320	PTH2	2.596	TTCTCTTGAGGGACAACCCATGT
320	PTH2	2.538	TTCGATTTGTCTTCTTGGCCTTC
320	PTH2	2.532	ACCCATGTTATCTCTCTCTTTCT
321	PYC2	2.868	GCAGTTACGTCTCGAGCTATTTA
321	PYC2	2.76	TTATAAGAGTCAGAATTGGCGCA
321	PYC2	2.44	CTCTTACTTTCGGTATCCTTACT
321	PYC2	2.396	GGTATCCTTACTTGATTACATAC
321	PYC2	2.184	CGGCGTCTTCCGCAGGAAGGACC
321	PYC2	2.128	TACAATTTTGGCAGTTACGTCTC
322	QDR3	2.988	TCATATGCGGCTTCGGAAAAACT
322	QDR3	2.888	TCCACGCCTCAGCAGTAACTCCA
322	QDR3	2.756	GGGATTTGAACCATCTCATTCCA
322	QDR3	2.444	CCTCTTCGTAAATATCTATTATT
322	QDR3	2.44	TCTAGGCTTTGTGCCGTTCAGGC
322	QDR3	2.4	CGAAGAGGTAAAAGTGATAAAAG
323	RAD16	2.844	CCGCCATGGTTGCCAGGGAAACA
323	RAD16	2.744	CCCCCTCCTTCCTCCTGCGCCTC
323	RAD16	2.572	GCCGCCAAAACTACCAACCCACA
323	RAD16	2.52	GGCGGCTAAAAATCAAAGGGAAG
323	RAD16	2.436	AAAGTAGTACATCCCCTCTTCCC
323	RAD16	2.288	TTTCAAGTTTCGGATTAACGCTA
324	RCR1	2.928	GTCTTATTCCGCCTCCTCTCTCG
324	RCR1	2.504	TTTGACTCCAATTAGGCAGTTTG
324	RCR1	2.444	GTATTATTCCGTTCAATACAGTA
324	RCR1	2.3	AGAGGGAGAAGAACATAATTCGT
324	RCR1	2.204	ATAAAAGTGATGTTGATGTATCA
324	RCR1	2.104	TGGAATAAGCTACTATCATGGGA
325	RDH54	2.74	AAGCCACATCCATAGAGATACCT
325	RDH54	2.738	ACGAAGGAATCTAACCTCGTTCT
325	RDH54	2.736	GTAATTACAAGAACGAGGTTAGA
325	RDH54	2.664	GCTTCGATATATGACCGTTATTT
325	RDH54	2.604	CCAGAAGTAGAAGTAGGCAAGAC
325	RDH54	2.404	AAGCCCATATGCAAGCAACAATG
326	REB1	2.98	TTACCCGTCTTTCAAATTGGGCC
326	REB1	2.928	AAATTGGGCCCATGCCGGGTGGC
326	REB1	2.75	CGAGGAGCTTCTAGAAGAAAATG
326	REB1	2.736	TCGTTGTCCTTTGTGAGGGTAGG
326	REB1	2.554	TCTTGTGTGGTCAAGAAAGCTGC
326	REB1	2.548	TAGGAGCAGGTTGGGTATACTGG
327	REG2	2.808	TAGCCACACCATACCCCCTTTAA
327	REG2	2.7	TTTATCCAGTGCTGCCCCGCCAC
327	REG2	2.684	TACGCTTATTGTGTCAACACGGA
327	REG2	2.612	CCGACGGCCCGATTGCATGTGGC
327	REG2	2.5	CCCGATAGTTTGTCCTTCTCTTG
327	REG2	2.332	TGCATTATTAGTTAATTAAAGGG
328	REI1	2.992	AAGACAAACCCTAGTGGTGTAGC
328	REI1	2.68	GTGAAAATGACGGCAAGAAGGCC
328	REI1	2.548	TCTTGAAAGAAATAAAGAGAGTC
328	REI1	2.476	TACATGTATAAGTATATACGAAA
328	REI1	2.416	CACGAAACCATTTCCTGATATAC
328	REI1	2.41	CTGATATACCAGGAACAGCCAAC
329	RER2	2.996	ATGTGATGAGCAGCGCCAGACCT
329	RER2	2.892	AAACATCGTCCCACTGTACTCAA
329	RER2	2.752	CAGTTGCTTTAAACGCTGCCAGT
329	RER2	2.708	AACGCTGCCAGTAAGTTGGTAAC
329	RER2	2.68	ATCTCGAAGATGCCGCTTTAAAT
329	RER2	2.6	AATCCTCCTTTGCAGTTGCTTTA
330	RFC5	2.956	TGACTCCAAGATCCTAAAACAGC
330	RFC5	2.528	TTTCACTCTGCGAGAAACTTCTC
330	RFC5	2.416	GTAAATTTATGTAAGATGCTGTA
330	RFC5	2.412	TTTCCTTCTAGGGACGAAAACAA
330	RFC5	2.284	TGTATCGAGTCTATGCATATGTA
330	RFC5	2.242	ACACTGATGTAGTGGTGGAATCT
331	RFS1	2.906	CCCATAAGCGGTGTCATATGACG
331	RFS1	2.88	GGAGCTTCGCTTCAATTTGCCCA
331	RFS1	2.64	GGTTGCCTAGTTATAAGGAGGGA
331	RFS1	2.544	ATTGTCCGCCCCTTAGGTGTTCC
331	RFS1	2.536	TAGATTCCAGAGGAACATTTCCG
331	RFS1	2.464	GTAGATGCAGCCACCATTCTTGT
332	RFT1	2.996	ATTGGCGGAAAGCTACTATTCGC
332	RFT1	2.948	CGCCAATCAAACTCAAGAGCAGG
332	RFT1	2.868	TACTTAGTCTGAAAGAGCGGACC
332	RFT1	2.82	TGCCACTTGTGTTACTATCTAGC
332	RFT1	2.512	CACCGTTCTCCTGAGTATCCTCT
332	RFT1	2.396	CTGCAAACTGCCGCTGGAGCTAG
333	RGD1	2.86	ACTGGCGATGAGCTTTAGGCCAG
333	RGD1	2.842	GGCCAGCTTCTTCGAAGATTTGC
333	RGD1	2.804	CCTGAACTTAGCATCTGACCTTG
[truncated: 35,818 more rows]
