# Supplementary material for: Multi-functional genome-wide CRISPR system for high throughput genotype–phenotype mapping
Source: Nat Commun. 2019 Dec 19;10:5794. doi: 10.1038/s41467-019-13621-4 (PMC6923430; doi:10.1038/s41467-019-13621-4)
Supplement: Supplementary file 4 — Supplementary Data 2 [file 41467_2019_13621_MOESM4_ESM.xlsx]

## Sheet: interference_final
Number	Name	Score	Sequence
0	ACS1	3.74	CGTACTACCAGATAACCTAA
0	ACS1	3.42	GTTGGGGTACAGTTCCTCGG
0	ACS1	3.27	GGGAGAACTATTTGCCACCG
0	ACS1	3.17	TACCCATTGAATAATGGCAT
0	ACS1	3.14	CAGTTTATATACAAAATGAA
0	ACS1	3.11	GTCCAAGTGTGGAGAATAGT
1	ADE1	3.53	CCAGATTCTTTGAGGTAAGA
1	ADE1	3.27	TCTGACTCTTGCGAGAGATG
1	ADE1	3.16	GTATGTCTATATGTATTAGA
1	ADE1	3.08	ACTTTACCTCTGGCCACCAA
1	ADE1	2.81	ACTCTGACAGTTTGGTCAAT
1	ADE1	2.77	GATTACGAACATCGTTGGAC
2	AIM2	3.51	CTATGATATCTGGCCTAAGG
2	AIM2	3.51	TCTGCTGTAGTTAGACGTAG
2	AIM2	3.41	AGGTTTCTTGCAAATGAGCG
2	AIM2	3.14	ATTTCTTCACGACGACCCTT
2	AIM2	3.05	CCTTCAAAGCAACACTTGCC
2	AIM2	2.95	ATGCCCAAATTTCTATATTA
3	ATS1	3.28	TGAAAAATTTCGCGGCGACG
3	ATS1	3.26	CTGCATTATCAAGGCTCAAA
3	ATS1	3.2	ACATTCCATCACTTGCGCTT
3	ATS1	3.14	TTACGTGTTGCATTGCGAGA
3	ATS1	3.09	CATTTGTCAGCATCACGCTG
3	ATS1	3.06	TGATCATTAAAGGCTATAAC
4	BDH1	3.25	GCAGATACTTCGTGTGACAA
4	BDH1	3.1	AAGGGCAACATCTGCCCAAA
4	BDH1	3.09	ATGGCCAATTCAAGCCCTTT
4	BDH1	3.08	CATATCAAGAGAAACAGGCT
4	BDH1	3.07	AAACAGGCTAGGACCCCGTA
4	BDH1	3	TCTCTTGATATGATAATAGG
5	BDH2	3.23	AGAGAACCACAAACACAGTC
5	BDH2	3.17	ATGAGAGCCTTAGCGTATTT
5	BDH2	3.11	GATATCAATCACAAGCTCAT
5	BDH2	3.08	TGTCGTAATGTGCAGTAGTA
5	BDH2	3.08	TCATTCTTGAACCTTGTCAT
5	BDH2	3.06	ACTTTCAAATATCTTGACGA
6	BOL1	3.57	TATCTGTGAAGCATGTCCGG
6	BOL1	3.32	GCATTCCAGTCTCTTCAGGA
6	BOL1	3.19	TTTGAGCCCGTCAGAATCCT
6	BOL1	3.15	CATTTCCCTGTACACCAGCA
6	BOL1	3.15	CACAGATATAGAACGTAGCA
6	BOL1	3.13	ATAGAACGTAGCATGGTCTG
7	BOL3	3.57	GCATTCCAGTCTCTTCAGGA
7	BOL3	3.35	AATGAGCACAGATGGTCCCG
7	BOL3	3.12	TCGTTAGCAGCAAACGAAAG
7	BOL3	3.08	CTTCAGGATGGTACGTGCCA
7	BOL3	3.01	CAGTTCCTGTTGTAGTTTAT
7	BOL3	2.94	TTTGAGCCCGTCAGAATCCT
8	BUD14	3.57	CCTTAAGTACTACCACAGCC
8	BUD14	3.56	GATCCATTCTTTCCTGGCTG
8	BUD14	3.39	AAACAAAGAAGCTTCTACAG
8	BUD14	3.31	ACGTGTTCAAGTCGAGAAAG
8	BUD14	3.21	GCTTTGCTATCGTGTAGAAC
8	BUD14	3.08	AACCTCCTTGACACCACTTG
9	CCR4	3.72	GAGAAGGTTCTCAAGCACAA
9	CCR4	3.48	GCGATAACAAAAGGCCTAAA
9	CCR4	3.43	TCGCCCGTACTTGCGAAAAA
9	CCR4	3.4	CTGTTGTTCATGAGTCCCGG
9	CCR4	3.28	TAGGGTAGCCTAGTAAAGAA
9	CCR4	3.25	CTCATCGTGGTAGATCTCAA
10	CDC15	3.56	CTATACTGTAGTGCTCTGTG
10	CDC15	3.24	AAAGCGGAAAGACCATCGCA
10	CDC15	3.2	CGGGAGATCTGCCTCACAAA
10	CDC15	3.18	TAATCCTTTCCACCTTGCGA
10	CDC15	3.08	CCTCCTTTATTGCCACGACT
10	CDC15	3.08	ATCTTCTACTTGGAGGCTCG
11	CDC19	3.3	GTAGAGAATAACTTTGAAAG
11	CDC19	3.06	ACCGATGGTACCAATGATGG
11	CDC19	3.05	AAAGGGGACCATGATATAAC
11	CDC19	2.97	AGCCTTTCTCAAAGCAACCA
11	CDC19	2.93	GTTGTTGGTCTTTGGACCGA
11	CDC19	2.92	TCTGAATTATAAATACTCTT
12	CDC24	3.44	GTAGAAACAGAACAAGAATG
12	CDC24	3.37	AGACAGGTCTTGATAGGGCT
12	CDC24	3.37	GCGAAGAACGACGCACTGGT
12	CDC24	3.33	GCAACAAATGATAACAGCAA
12	CDC24	3.23	CTCGGGTTGGATTAGCAGAC
12	CDC24	3.16	ATCGCCATGATCTCTCGGGT
13	CLN3	3.5	GGGTCAGAAAAGAAATGCAG
13	CLN3	3.47	TGTCTTGAACGAGAGTAAAA
13	CLN3	3.41	GGAGATGTGAGATTGCGACT
13	CLN3	3.35	AACCGAATGAGGAAATGCAA
13	CLN3	3.29	AGAGTAAAAGGGAGATGCAA
13	CLN3	3.2	GATTGCGACTGGGACTCGGA
14	CNE1	3.51	CTTAAACGACATGCATCACA
14	CNE1	3.06	TTTAGAGCCTTCATTGTTGA
14	CNE1	2.91	TTTCATAGTACTACTTTGTG
14	CNE1	2.91	CGCATTTCTAATATAGATAA
14	CNE1	2.88	ATCTTCCGCTAATGTAACGT
14	CNE1	2.79	CTTCACTTGTGATCCACTCT
15	CYC3	3.44	CGTTATCTCCCTGCATAACG
15	CYC3	3.21	AACTCCGGCATATTGTTCAG
15	CYC3	3.21	ATAGAAAATTTGGGTGGGGG
15	CYC3	3.2	GGGAAAAAGTCGATAAAAAG
15	CYC3	3.13	TTTCCCGATGAAAAGAAAAA
15	CYC3	3.06	AATAGAAAATTTGGGTGGGG
16	CYS3	3.53	GTATTGAGCGTTCTCTAAAG
16	CYS3	3.49	ACTGGCTGAGATCACGTGAA
16	CYS3	3.42	GTGAACGTCCACATGTTCAC
16	CYS3	3.33	GAGTATTCGTAAGTACCGAT
16	CYS3	3.13	CGGCACAAGTTCCATCTACC
16	CYS3	3.06	AAAGTGGTGGACAAAGAAAT
17	DEP1	3.74	AGTGCAACGGCAAAGTACAA
17	DEP1	3.64	GGAAGCACAGAAGCAAGAGG
17	DEP1	3.62	ATAAACTCATAACAGTGCAA
17	DEP1	3.34	ACGACTTTGATCACCCGAAA
17	DEP1	3.29	GATGAGTCAGCAAACACCAC
17	DEP1	3.08	TAAATGCTGAGACTTTACAA
18	DRS2	3.5	AAGCCAGTAACGCCAAATAG
18	DRS2	3.45	GCTTGGCGCTAACCTCTATT
18	DRS2	3.26	AATCTTCCTGATCACGTGAT
18	DRS2	3.21	CAATTGTTGGCAATTCTAAG
18	DRS2	3.1	TGAGTTGGTGACCTTTGAAC
18	DRS2	3.06	AGCGCCAAGCAATAATTTAC
19	ECM1	3.87	GATACTACAAATGAGCCGCG
19	ECM1	3.58	ATAATATTTGGGGCCCCTCG
19	ECM1	3.1	CTCATCGCCAAGTTGAATAA
19	ECM1	2.9	CCTTTAGAAGTATTGAATGT
19	ECM1	2.72	ATATCTTACCAGTATAGTCA
19	ECM1	2.67	GTAATGACAAAATAATATTT
20	EFB1	3.28	TTGGACTCTTCAGTGCTGAA
20	EFB1	3.25	GCTGAAAGGTAGAAAGCATG
20	EFB1	3.1	TTCAATCTTGGAGAAATCGG
20	EFB1	3.08	TATGTGTGTATATATTCGGT
20	EFB1	3.03	AAGAACCAACTAAATATAGT
20	EFB1	2.82	GTAAAAAGATAAAGAGTAGA
21	ERP1	3.5	ATTATATTGGATCTTCCCCT
21	ERP1	3.17	ATACTTTTCCAAACTACAGA
21	ERP1	3.15	GGCAAAAACCTGTAAAAGAG
21	ERP1	2.89	TTTGTGCCTTGTAAGTTGCT
21	ERP1	2.84	TAGAACGCAGTAACTTGAGC
21	ERP1	2.83	AGCTGGTAAAACTAGACAGC
22	ERP2	3.49	GTCACCTGATGCAGAATTGG
22	ERP2	3.45	ATTGGCGGTGTCGATCCCTA
22	ERP2	3.42	AACTTGGTAACCCACAGCCA
22	ERP2	3.04	GTGGAGTACACTCATTGTAA
22	ERP2	3.03	TTCGGGACACGTCGCTGAAA
22	ERP2	3.01	GCTGGTAAACTGATAGCAAC
23	ERV46	3.87	ATACGACTTGAACATCAGAA
23	ERV46	3.53	AGCTTTCCTTTATAATGGCG
23	ERV46	3.5	GTTCACCAGCAGAAATAACG
23	ERV46	3.29	CGATAAAGTGATCAGCCCGC
23	ERV46	3.18	TGGTTTCCACTCCATCTTGA
23	ERV46	3.14	TTTGTTCAGTCAAGTACTAA
24	FLC2	3.08	TTCTATACGTATTCCCGTGA
24	FLC2	3.08	TATTATAATACACTGAAACA
24	FLC2	3.03	GAAGGTGTTTAGGAAGATCA
24	FLC2	2.98	AGTAGTGTCGTTTGTGTCAG
24	FLC2	2.89	ACGTGTTTCGTACTGTGCAG
24	FLC2	2.89	TGCAAATGCTTTGCAGACGC
25	FLO1	3.34	CTACTGCCTACATATTTATT
25	FLO1	3.19	TTTGATGTAAGCTCTCTTCC
25	FLO1	3.07	TATTCGCATACTTACGCTGT
25	FLO1	2.96	TGCTGCATTCGAATATGTGG
25	FLO1	2.94	GCCAAAAACATATAGCGATG
25	FLO1	2.73	AAGAATTAAAAATAAGAACC
26	FLO9	3.35	GAGCGTACCTGTAAATAAGA
26	FLO9	3.33	GCAGGATAATGTGTTAGCAA
26	FLO9	3.01	TCTTCCTTGAGTTTGCTGGC
26	FLO9	2.96	TGCTGCATTCGAATATGTGG
26	FLO9	2.95	AGAAGGTAGAATAATTTGGC
26	FLO9	2.85	TAATCCCAGCAATGTGACGA
27	FRT2	3.35	GTAAGAATAACACAAATTGA
27	FRT2	3.14	CATTGTACCTGGACAACTAC
27	FRT2	3.12	ATTTGCTTTACATCTTCCAG
27	FRT2	3.1	GTAGATTTGTGGCCAACATC
27	FRT2	3.09	CTATTCTTAAACTTTCTTTA
27	FRT2	2.97	TTTGAAATAAAATAAGGGGA
28	FUN12	3.68	TTTCACATCACAAGCGACGA
28	FUN12	3.56	ACTGATTTCTTCGTTCTGGG
28	FUN12	3.46	GAACTTTGAGGGGATAAGAA
28	FUN12	3.42	GTAATATCCCATCTTAAAAG
28	FUN12	3.29	TGTGATGAGGGCGCAATGAT
28	FUN12	3.21	GCAAGATCTCTTGCTTTCAA
29	FUN14	3.84	ACAAGTGCTAGAAAACCTAG
29	FUN14	3.83	ATAACGCTAGAGGGGCAAGA
29	FUN14	3.35	AACCAATTTCAACAACCCCT
29	FUN14	3.26	GCGACATTAAACCTCCATAA
29	FUN14	3.22	AACCCTACAGAGCGAGTTAA
29	FUN14	3.11	ATACAACAGCATAACGCTAG
30	FUN19	3.89	CCAGTGTATGAGCCATAACG
30	FUN19	3.53	GCGCATCGTAACATTTATAG
30	FUN19	3.45	CGGTTCTCTTAGGAAGAAGG
30	FUN19	3.24	CGCTTATAAAAGTAGCCACA
30	FUN19	3.22	CGGGGATGTTATGAACCATG
30	FUN19	3.21	CCTCATCTAGCGGAGGTGCA
31	FUN26	3.47	TATCTCCTCTGAATGCGTAT
31	FUN26	3.25	CTTAACGGCAATGTATCCAG
31	FUN26	3.01	AGGATGAATGATTTACGTTA
31	FUN26	2.84	CGCAAGGATTGGCTTCTTGA
31	FUN26	2.8	GTGCAGGCTCTGGCACCGCA
31	FUN26	2.79	AGAATACAAGATTCTTGGTT
32	FUN30	3.62	CGTTCCTTACTGTAGATAGT
32	FUN30	3.35	GCTATAGTTGAAAACATGAG
32	FUN30	3.28	TGAAAAATTTCGCGGCGACG
32	FUN30	3.21	GCTACCTCAGGACTCCCAGA
32	FUN30	3.14	TTACGTGTTGCATTGCGAGA
32	FUN30	3.07	GTTGGCGAAGTAGGCTTTAA
33	GCV3	3.73	ACGGAAGTGTCAAAATTGCG
33	GCV3	3.47	CGTAAGGAGTCATTCAGCGG
33	GCV3	3.19	CCTTGGGATGAGTACAAAAA
33	GCV3	3.11	ATGTTGGGAAGTGTACCTCA
33	GCV3	3.07	GCACAGCTATCCACTCATGT
33	GCV3	3.04	TCGATGTGGTATGCTTCATG
34	GDH3	3.17	TTTATATAACTGAGTTCGAA
34	GDH3	3.13	CAACAGTCACCGAAAAGAAA
34	GDH3	2.86	CTCTCCGGGACAGAAACAAT
34	GDH3	2.85	TTATATAAAGGTACATACAT
34	GDH3	2.82	CTGAATTGAATGATCCTCTC
34	GDH3	2.79	TCGTAAGCCTGCTGAAACTC
35	GEM1	3.28	GTATTCTTAGGAGAATATGT
35	GEM1	3.19	ACTCATGGTCTAAAGCTATG
35	GEM1	3.07	TCTCTTGGGATACTGATGGG
35	GEM1	2.96	GTGATGATGAGAAATCTCTT
35	GEM1	2.88	ACCAAATGTTGAAGATCTAA
35	GEM1	2.86	TTTAGGGATTGTTGATTGAT
36	GIP4	3.2	TGTTTCAACCATTGATTGCA
36	GIP4	3.14	ACAATGATAAAAGGAGTGAT
36	GIP4	3.13	AAGGAGTGATTGGAAGCTGA
36	GIP4	3.09	TTTATATCATACGAGTCCAA
36	GIP4	3.06	AGCAGGAAGACGCATAATAA
36	GIP4	2.94	GGAACAGAACCTTTGATTGC
37	GPB2	3.35	ATGATCACCCAAAGATCGAG
37	GPB2	3.22	AACTAGCATCCCCGATAAGA
37	GPB2	3.22	CGACTCTGTTTCTCTCATAG
37	GPB2	3.13	GCATTACTAAATCATAGGCA
37	GPB2	3.08	TAATTCGTCACGTATGGCAA
37	GPB2	3.07	ACTATTCTATTCCGTCTTAT
38	HRA1	3.47	GTTGTCACTATAACCGAAGG
38	HRA1	3.3	CGTTCTTTCTTAAAATGTAC
38	HRA1	3.27	TTACGTTCAAACGGAAGAAA
38	HRA1	3.23	CGAAATGAATCATTACAATG
38	HRA1	3.19	AAAGAACGTTGGCGACGCAG
38	HRA1	3.15	TCTCTCGCTAATTCCTCCTT
39	KIN3	3.53	CAGTGGCACAGTCTTCCGAT
39	KIN3	3.16	AAAACTTGGCTGTAACCTAT
39	KIN3	2.86	ACTTGGTATTCTGACCTTGG
39	KIN3	2.79	GCTGAGGACTACGGTATTCT
39	KIN3	2.78	TCCCAATTTCTTCGAGAACT
39	KIN3	2.67	TATTTACGTTTAACCTAATT
40	LDS1	3.5	CACGTGACTCAATAATACGA
40	LDS1	3.2	ATAATACGACGGGATCTTTC
40	LDS1	3.16	TGTTATAGTGTAGGGAACAA
40	LDS1	3.09	TATCCAAGTACTGATTGAAG
40	LDS1	3.02	ACTATAACAACACTTATTCG
40	LDS1	2.94	ATACAAACAATAACAACAAC
41	LTE1	3.57	TGTAGTCTACACCTTCCAAA
41	LTE1	3.39	AGAAAGGTGTACAATTAACG
41	LTE1	3.39	GCGAAAATCAAAATGCAGAA
41	LTE1	3.36	ACGAGCGAATAACACGAGTA
41	LTE1	3.2	CAGGGTAGCGAATCTTTGAA
41	LTE1	3.12	ATAACATTTGAGGATGGAGT
42	MAK16	3.81	ACAACGGTTAGAATACAACG
42	MAK16	3.56	TCTTCAGTACATAACTACAA
42	MAK16	3.1	CAGATTATCAAAATGCAGTA
42	MAK16	3.01	CACTTGCCAAACAATTTCGT
42	MAK16	2.93	TGAAAAAGTGATTGGTATAG
42	MAK16	2.92	GCATACTTGGAGTTGGCAAG
43	MDM10	3.35	ATATAGGGTAGCATCAAGAT
43	MDM10	3.32	TTATACACACAAAGGAAGAA
43	MDM10	3.24	GTCATGGAGCCAGAGAGCAT
43	MDM10	3.23	AGTGGAAAGCTAAATAAAGG
43	MDM10	3.01	CAGAGAGCATAGGCGATGTG
43	MDM10	3	CTTAGTACTTGGTCCATATA
44	MST28	3.48	GCAGTGGCACAGAAACAACC
44	MST28	3.29	GATGAAAAACAATCGTAAAA
44	MST28	3.29	ACAAAGTACGAGAACAGATG
44	MST28	3.17	AAGTGTATCTAACTTGACGT
44	MST28	3.16	CTATAGTCATAGGCAATACA
44	MST28	3.11	AACATTTGATCAGTATGCAG
45	MTW1	3.51	TCATCAACAAGCGAGATGGG
45	MTW1	3.42	GCAAGGTGAAAGAAGTAAAA
45	MTW1	3.34	TCCAAGGTTGAAAGACAGCA
45	MTW1	3.26	TCTCATAGTGGGAGCAGACA
45	MTW1	3.25	ATAGTACGCGTAAACAAAAA
45	MTW1	3.13	GCGTACTATAAAAATTTCCA
46	MYO4	3.49	ACTCAATTCCTCAATTCCTA
46	MYO4	3.29	TTATAAAAAGAAGAACAAAA
46	MYO4	3.24	TTTCGTAGTACAGGTAGCGT
46	MYO4	3.1	CAGTAGACTCTAAAATAGGT
46	MYO4	3.08	CATGCGGGAGAACTGGTTAT
46	MYO4	3.08	CCTCCAATTTCAACTCTAAG
47	NTG1	3.41	CCAGTTTCAGTCTTTACCAG
47	NTG1	3.26	TTAACCCAGTCGATATCCAC
47	NTG1	3.25	TTAGGCTCGAATACGAAGTT
47	NTG1	2.98	GATTATTCTTGTGCTGATAG
47	NTG1	2.97	ATGATGAATCATTAAAGAGG
47	NTG1	2.9	TTTTGGTCCTTTTCTCCGGT
48	NUP60	3.44	CTGTTAAAAGACTCATTGCG
48	NUP60	3.31	AATCTGCTTTCGATAGGGAG
48	NUP60	3.03	GCGGTGCTTATTTGATGTAA
48	NUP60	2.98	CAATGCATCGTAAATCATTG
48	NUP60	2.96	ATTATTCCTTGGACTCACTC
48	NUP60	2.68	TTATTAGCAACATTATTCCT
49	OAF1	3.61	ATGTGTTTCGGAGTTCTCGG
49	OAF1	3.34	AGGAAACAGATCCTCCAGAA
49	OAF1	3.25	GCTGAAATATGTGTGGTGTT
49	OAF1	3.19	AGATTAGGTTGCGTAAGTCA
49	OAF1	3.17	CTTAAATGTGAAATTCGCTT
49	OAF1	3.11	CAACAGTAAATCCCTTCTGG
50	PAU7	3.48	ACAACTACATCTGCACACAT
50	PAU7	3.26	GGAAGGCATGAGTGTGAGAT
50	PAU7	3.2	CTTAGTCGCTAAGTGGAATG
50	PAU7	3.19	AGTCATTATTACTATGGGGA
50	PAU7	3.1	CTGCACACATGGGCTCTTAC
50	PAU7	3.06	AAAGTTTCATATAAATACAG
51	PAU8	3.3	ATTTATACCCATTCCCTCAT
51	PAU8	3.23	CTATTTAAACGATCGCTGAC
51	PAU8	3.2	TTAAATAGCAACAACCCATG
51	PAU8	2.87	TGATATAAGCTTAACAGGAA
51	PAU8	2.82	GAGAATATTTGATGAGGAAC
51	PAU8	2.65	ACACAATCTCATTATCTCTA
52	PEX22	3.38	ATATTTCGCTGGTATTGCGA
52	PEX22	3.05	TTTACTGAATCACCCTCTGG
52	PEX22	2.92	ATTCTACTTCTTGATGGTGG
52	PEX22	2.69	TCAAAAGGTGACAAGTGCAA
52	PEX22	2.62	AATGGGGCACGACCTCCAGA
52	PEX22	2.18	ATAATGAGCAAGTCGATACA
53	PHO11	3.49	ATGTCAGATAACTTTCCGAG
53	PHO11	3.49	ATTCAAGCTCAGTTTCGCCT
53	PHO11	3.23	GAGAAATACCATAATCACCA
53	PHO11	3.2	TAAACGGCTGACTTCAACAT
53	PHO11	3.15	CAATTTGGCAATGTGACGTG
53	PHO11	3.11	GTTTATGCTCATTCCAAAAC
54	PMT2	3.65	TGTCATTCTGTTTCGAACCG
54	PMT2	3.48	ACAACATTACCAAGGAGAAC
54	PMT2	3.4	AGGACATGATTGCTGGACCA
54	PMT2	3.34	ATTCTCTTGCTTAATGTGGG
54	PMT2	3.29	GTACCCGGTAGACGAAGACG
54	PMT2	3.27	AAAGATCACCGGCATTACAA
55	POP5	3.32	ACAAGATAGAAAAACCAGAG
55	POP5	3.17	CGACACAGATTCCTCAACGT
55	POP5	3.16	TGGTTGCTGTGGTAGTACGT
55	POP5	3.1	GACTTTATGGACACATCCGC
55	POP5	2.97	TCAACGTTGGTGTCTGTAGG
55	POP5	2.96	CAAAACAAAACAAAGTCAGG
56	PRM9	3.6	AATCCACTGACGCTAAAATG
56	PRM9	3.39	CAGATATGTAGCACACAAAA
56	PRM9	3.21	AGTTGTTAGCACAGCAAAGA
56	PRM9	3.19	CTAACGTGACTTTATATAGT
56	PRM9	3.18	TGGTGTTGAAGGATGTTATG
56	PRM9	3.05	TCTTCTCTATAGCTCTGCTA
57	PRP45	3.44	CATGGCAGCTCTGAGCCGAG
57	PRP45	3.28	AGGTTGCTGATACGTCCTCT
57	PRP45	3.06	ATTTCTGCTTTCGTTGGCAA
57	PRP45	3.01	ATTTGGTCAGTCAATATTGC
57	PRP45	3.01	TGAAAGAAGTTCAAATTATG
57	PRP45	2.96	ATTATGGGGTTATTGACACA
58	PSK1	3.47	CGCTGTTGTGACGATATCCG
58	PSK1	3.45	AAAGAAGTAATGCCCTACAT
58	PSK1	3.28	CAAAAGAGGGAGATGACGAA
58	PSK1	3	TCTCTCCCTAATTTGCATAT
58	PSK1	2.89	AGGTTGGAAGCACCGATGTA
58	PSK1	2.87	CAATATGGTTCTCTTGATCG
59	PTA1	3.87	ATACGACTTGAACATCAGAA
59	PTA1	3.53	AGCTTTCCTTTATAATGGCG
59	PTA1	3.35	GCTTGCTGAGATTACCGTTG
59	PTA1	3.18	TGGTTTCCACTCCATCTTGA
59	PTA1	3.14	TTTGTTCAGTCAAGTACTAA
59	PTA1	3.09	GATGACATTGCGCTGCTTAG
60	RBG1	3.68	TTTCACATCACAAGCGACGA
60	RBG1	3.42	GTAATATCCCATCTTAAAAG
60	RBG1	3.29	TGTGATGAGGGCGCAATGAT
60	RBG1	3.21	GCAAGATCTCTTGCTTTCAA
60	RBG1	3.2	TGTTTGAAGCTAGATGCAGT
60	RBG1	3.2	GGGATATTACGGTGTGATGA
61	RFA1	3.88	TCACGCGTAAAAATTAGACG
61	RFA1	3.36	ACTTGATAAACGCCACCGGT
61	RFA1	3.29	GTATAATCTGGTCTTCTTGC
61	RFA1	3.25	AGACGCGTGAACTAACATAA
61	RFA1	3.15	ACTGGAACTTGGATGCAGCT
61	RFA1	2.92	TTCTCAACAGAGCCTTCATA
62	SAW1	3.75	AATGGCACCAAGTATAGCAA
62	SAW1	3.33	AGAAAAGGACAGGCCTGAAA
62	SAW1	3.13	TAATCAAGTGGAAAGATGAG
62	SAW1	3.07	GCAATGAAATAGAAAAGGAC
62	SAW1	2.93	TTCACAGTAACCGTGAAAAA
62	SAW1	2.83	TAATGGCAAAACCATGTCCC
63	SEN34	3.88	TCACGCGTAAAAATTAGACG
63	SEN34	3.46	AAGGATCTATGCTAATTGGG
63	SEN34	3.38	AAAAAGAACGGCAAAAGGCG
63	SEN34	3.26	CTTCTTCAGCCATATACGAA
63	SEN34	3.23	TCTATGTCAAATACTAGCGG
63	SEN34	3.04	TAACATATATGCAAAAAGAA
64	SEO1	3.68	TCTAAACGCATGTCTCCGCT
64	SEO1	3.42	CAAATAGATAAGAAACCAAG
64	SEO1	3.25	AATACGAAAGCACAGTACTA
64	SEO1	3.08	AGTTTACCTGTTATGATGAA
64	SEO1	2.86	TTCATGACTCTGGATACTGT
64	SEO1	2.86	TTGAATTTAAGTCATCTGGC
65	SNC1	3.43	GATAGAGCATAAGGGTCAAA
65	SNC1	3.2	TGTTTCAACCATTGATTGCA
65	SNC1	3.14	ACAATGATAAAAGGAGTGAT
65	SNC1	3.13	CGTTGCGCTTGCTATGTCTT
65	SNC1	3.06	AGCAGGAAGACGCATAATAA
65	SNC1	3.03	AAAGGGAGTAGATGACGACA
66	SNR18	3.4	CTGACAAGTCATACATTGAA
66	SNR18	3.35	TTCAATCTTGGAGAAATCGG
66	SNR18	3.18	CTTACTTCCCATCATAAACA
66	SNR18	3.08	TATGTGTGTATATATTCGGT
66	SNR18	3.05	TTCCCTTTACATGTAACCAT
66	SNR18	2.89	TCTTTTGTCACTCATATCGG
67	SPC72	3.54	TGACCACTAAGAAGTCAACT
67	SPC72	3.31	AGGAATCCATCGACGTACCA
67	SPC72	3.25	ATATAAAGAATATACACAGA
67	SPC72	3.16	TTGCGAAGATGCCTGCCACT
67	SPC72	3.04	CAAACTGTTCATGATGATGC
67	SPC72	2.9	ATCGTTATGAGATGACCTCG
68	SPO7	3.6	ATATAGGGTAGCATCAAGAT
68	SPO7	3.6	CTATATGGACCAAGTACTAA
68	SPO7	3.35	TTGCTAGTAGAACGCCTGCG
68	SPO7	3.32	TTATACACACAAAGGAAGAA
68	SPO7	3.24	GTCATGGAGCCAGAGAGCAT
68	SPO7	3.23	AGTGGAAAGCTAAATAAAGG
69	SSA1	3.37	GGACTTCAAGGTTATATAAG
69	SSA1	3.25	TAGATTAGCTGATCGTTTCG
69	SSA1	3.21	GATTGATGTATCTTCGAGAA
69	SSA1	3.05	GCGTCGAAAACGGTATTCGA
69	SSA1	2.93	GGTTCTGTTACCTTGATCGT
69	SSA1	2.83	GAAAGCGACAAAAGATGGAG
70	SUP56	3.42	AATGGGAAGTGATTCATAGG
70	SUP56	3.39	TTGCTATTCGGCATTGTAAT
70	SUP56	3.35	TGATCGCTAATTCAAACACA
70	SUP56	3.22	ACCCAAATATCACAAATAAG
70	SUP56	3.1	AGTATTCCCACAGTTCACTG
70	SUP56	2.82	TAAGTGGTTGTTTGGCCGAG
71	SWC3	3.24	CAGGCATTCTTACTTGTCTA
71	SWC3	3.22	TCCGGTCGAAGGCAGAGACG
71	SWC3	3.19	GACTATTTCGAAGGGCCTAT
71	SWC3	3.11	ACTTAAAAAGGTCCGGTCGA
71	SWC3	3.1	TCTGCACTATAATAACGATT
71	SWC3	3.07	AAAGGCATATGCATGCGATT
72	SWD1	3.64	TCTCGACTCTTGAACCCCAG
72	SWD1	3.5	ATTATATTGGATCTTCCCCT
72	SWD1	3.45	GCTGATATACACAAACTAAA
72	SWD1	3.34	TGTTCCTTAAGAACAGCGAA
72	SWD1	3.13	AGAGCCAGGTAATCACCGCA
72	SWD1	2.98	GTGCTCCCAACATATTTCCT
73	SWH1	3.63	TTTCACCCCTCCACACACCA
73	SWH1	3.58	AGAAGTTTCAACTTCAGCAG
73	SWH1	3.57	CGATAGATCAGGTTGTTCCA
73	SWH1	3.51	GAGCGAACGTGCACCAAAAA
73	SWH1	3.45	TTTCCTTTATGACAGCCATG
73	SWH1	3.35	AAAAGAGGTAATCCAAACGA
74	SYN8	3.74	AGTGCAACGGCAAAGTACAA
74	SYN8	3.62	ATAAACTCATAACAGTGCAA
74	SYN8	3.5	AATAGATGCGTAAGCACACA
74	SYN8	3.35	GTAACGTTATCGTTTGAGGT
74	SYN8	3.34	ACGACTTTGATCACCCGAAA
74	SYN8	3.15	TGTCCAGTATGGTATTGTAT
75	TDA8	3.29	TCAGATGCTTATGGAAACTG
75	TDA8	3.22	AATAGCCAGGAAAGACCTAT
75	TDA8	3.19	AAGTAAATCAGTACTCCAAT
75	TDA8	3.14	CGGAACCTAATTCCAATTCG
75	TDA8	3.1	AGTGAATGTTCAAAATAGCC
75	TDA8	3.09	AGGTTCCGTTGGCGGACAGA
76	TFC3	3.36	TTCTTGCCATAAGAGAGAAG
76	TFC3	3.22	GCAAATCGAGTTATTGAAGC
76	TFC3	2.86	TCACCTAAACGGAGCCGAAA
76	TFC3	2.82	CTGCATTTTCAAATACCGCT
76	TFC3	2.82	AAGAAAGTTATATGTGTGAC
76	TFC3	2.77	ACTATTTGTACGAGTTCGTC
77	TGA1	3.1	CGATGACCTCTTCCTTGCAA
77	TGA1	3.04	ATTGTAATGAGTTGGGCACA
77	TGA1	3.03	TGTTGAAAATAAGAACCTGT
77	TGA1	2.99	ATACTAGACTTATGAAGGAA
77	TGA1	2.72	TATGATGTAGTAGAGATTTA
77	TGA1	2.484	AGTTGGGCACATGGCGCAGT
78	TPD3	3.47	GTTAGGGAACTAAGTTACGA
78	TPD3	3.39	TCATCCATAAGCAGAGCCAA
78	TPD3	3.36	TCACTACAGACGATAATACC
78	TPD3	3.21	AGATAGCAACAATACTAACG
78	TPD3	3.15	GTTAACAGGAGAAAGTGTTA
78	TPD3	3.13	ATTATCGAAGAATAATTGAG
79	TRN1	3.25	CATCAATTAGTACGGGCGTG
79	TRN1	3.11	TACGTAACTCATTTAGACTA
79	TRN1	3.09	AGAATCTTTAATGATCACAG
79	TRN1	2.83	CAAATTGGTCAGATTGCTTT
79	TRN1	2.79	AGATGTATATATATACAAAT
79	TRN1	2.77	AAAATTATTCGGGGCGAGCT
80	UIP3	3.25	GAGAGTATCCAACTTGACGT
80	UIP3	3.02	TTCACTATATATTATTTCGG
80	UIP3	2.88	TCTTGTGTAAGGTTATTATA
80	UIP3	2.83	ATTAGGAACATAATCATTAG
80	UIP3	2.78	TTGATATCTTGTCTTGTGTA
80	UIP3	2.72	TTCCTCGATTAAATGTGCAC
81	VPS8	3.6	AGGTATATCATCGTAACCAG
81	VPS8	3.39	TTAGGACCATCTTCGTTCAG
81	VPS8	3.38	ACACCTAGAATGGAGCAAAA
81	VPS8	3.22	GGTGTAATGAGTAATGGTCT
81	VPS8	3.21	TCATTATTCGTAGCTTAACA
81	VPS8	3.18	ATCAAAACGTGAGTTTCCTG
82	YAT1	3.57	GCATTGTATACGGAAAGGAG
82	YAT1	3.43	GGGCGGACGGAAAGTCCGCG
82	YAT1	3.23	TGTCGTGTGGTTATTGTCGT
82	YAT1	3.23	GCGGTCCGCGGTCATCCCCG
82	YAT1	3.22	TTGACGCTGATACAGCCCGC
82	YAT1	3.18	TTGTCGTGTGGTTATTGTCG
83		3.33	AGATGGAAATATTTCCTCCG
83		3.3	ATTTATACCCATTCCCTCAT
83		3.23	CTATTTAAACGATCGCTGAC
83		3.2	TTAAATAGCAACAACCCATG
83		3.04	AATGTCACAGGCACAGAAAA
83		3.04	GTATTCGTATGCGCAGAATG
84		3.52	TTACGGTCTATCCAACATGG
84		3.34	GTAGTCTGTGGCCTCCATGT
84		3.21	AACATCATTCACAGTAGCCG
84		3.11	CTATTTCCACCACAGAATCG
84		3.1	GTGGCCGTCGAAACAATGGC
84		3.02	AGTATTGGTTGTTGTCTCAC
85		3.34	AGTATTCATTAACACCACAA
85		3.22	AGATCGCTACCCATTGTTAC
85		3.16	GGTAGCGATCTTCAACATAT
85		3.11	CATAGTATACTCAGCCGTTG
85		2.89	TGTCCTTCTAGCGATGCAAA
85		2.8	GCGAATATACTGCAACTTTT
86		3.94	AGATGGCTAGAAGAATAGGA
86		3.41	GGTTGTGTCAATATCTCACA
86		3.39	GTAACTTCAGGTCATCTATG
86		3.35	AGATGGGAAGAAAACTGAAG
86		3.14	ACAGGGTCCAAAATAAACAT
86		3.03	TGAAAAGAATACGTACTAGA
87		3.83	TATTGTTGCAACGTCCCGAA
87		3.8	GATGTGATCGAAAAGCGTCC
87		3.62	GATGACCAGCTATCTCACGT
87		3.43	GTCATCACAATAGATCAGCC
87		3.39	TCGATCACATCGAATCCCTT
87		3.26	GAGAGTATCCATCTTTACGT
88		3.26	GGGACATGAGATGGTATACT
88		3.26	ATTCCCCTTTCACCGAACGC
88		3.15	GCCAGGAACATAATCATTAT
88		3.15	TAAAACTTAGAAAAAGACGG
88		3.12	GCTTTATTGTCGGTCTGTCC
88		3.12	AGGATAGAAGGGACATGAGA
89		3.49	AAGCGGTGCAAAAGACAAAA
89		3.37	GTTTCATACCCATATATAAG
89		3.34	GAGTAATTCTCGTCAGGAAT
89		3.32	TGCGTAATCTCACTGCGACG
89		3.21	GAATTTATAATGGAACCCAA
89		3.18	CGCGTTTCCTTAGAAAACGC
90		3.32	TGTTGTGGATGGCAAATAAA
90		3.29	GATAGAACTCAAGTCTGCGG
90		3.25	GCTTCGGGCTCTATAGCTAT
90		3.21	GTCACTGGAAGAAAGTGAGT
90		3.15	TCACCGCTAATTGTTGTGGA
90		3.07	ACTTGCACTAGCTGACGAGA
91		3.69	AGAGATCGTAGAAGAGACGG
91		3.51	AGTAGAAGTAGTGGAAGCGG
91		3.48	GTAGACAGAAGCGGAACCTG
91		3.43	GTAAATGTTACCGCTAGCGT
91		3.4	ACCTGAGGTGAAGCTGGTGG
91		3.18	GAATGCCACAAGTACAGTCG
92		3.52	TTACGGTCTATCCAACATGG
92		3.39	ACTGCTGTGACCAATCACAT
92		3.36	CTATTTCCACCACAGAATCG
92		3.34	GTAGTCTGTGGCCTCCATGT
92		3.21	AACATCATTCACAGTAGCCG
92		3.17	ACACCATGTCGTGTATTCTG
93		3.46	TGATGAGCAAAACTGTGCGA
93		3.36	TCTTAGATATTACAGACGTG
93		3.26	ACAAATGTCAGAAATATGGC
93		3.22	TCAGGGCCAGATTCTCTTCA
93		3.19	GCGAGGGCACATACATACAG
93		2.83	TTTATACAAATATAACCAGT
94		3.38	GATAATCATGATAACCTTGA
94		3.36	AAGATTATCTTGCGATGGGA
94		3.23	ATGATTATCAGGATGGCGAA
94		3.2	TCGTTTCCCAAGAACTAACT
94		3.19	AGAAGCTGAACATAGTTCAC
94		3.16	TTCAGCTTCTGGCCTTCGTT
95		2.67	TTACCAAAAACGTCTTAGAA
95		2.64	TATCGAATTTGTCTGTGCAT
95		1.86	GTATGGACATTATTGATGGT
95		1.67	GTGGGTACGGAGATATTTGA
95		1.64	ATTCAAACTGAGTAAGTCAT
95		1.62	TGTCCTGGAAGTGAAATTGT
96		2.39	ACAGGCGCTACCATGAGAAA
96		1.76	GTTTGAGGAGAGGCATGATG
96		1.75	CTTCTCACATTCTTCTGTTT
96		1.33	CTAACGGATCTTGATTTGTG
96		1.05	CAACATTCACCCATTTCTCA
96		0.87	CTGTTGAGAGTTAGCCTTAG
97		3.39	ATATCCGGATCACCATGGCA
97		3.31	ATGCAAACTCATCCTCTGGA
97		3.3	AAAGCAATCCCATTGAGGGA
97		3.3	AGCTGATATCGTCCTTCCAG
97		3.2	CTGAGATTAAAGGACTTTCA
97		3.05	AAATCGTCAAGACAAAAAGG
98		2.75	ATACTTTGGGTAGTTCAGCT
98		2.7	AATCTTTCGCCTTAACCACT
98		2.61	TGTTCAGGCATTTATACTTT
98		2.08	CTGCAGGACTCGAACCTGCG
98		2.079	GTAGTTCAGCTAGGGAAGGT
98		2.04	ATGTGTTTTATGAACGTTCA
99		3.63	TTTCACCCCTCCACACACCA
99		3.57	CGATAGATCAGGTTGTTCCA
99		3.51	GAGCGAACGTGCACCAAAAA
99		3.35	AAAAGAGGTAATCCAAACGA
99		3.22	GTTCGCTCGGCGAGTAAAAG
99		2.93	TTTAATCTCATCCCGTCGTT
100	AAC3	3.48	ACGCCTAATGAAAAGGACAA
100	AAC3	3.22	AGATAGAAAGACTAAAGAAG
100	AAC3	3.18	ATAATTAACTCAATTGAAGA
100	AAC3	3.11	CATATAAGATTTCTCGAGAA
100	AAC3	3.07	TCGCTACTCATTGTTTCTCA
100	AAC3	3.02	AAGGCACAGTATATCACTTC
101	AAR2	3.33	GAAAGGACACATCTTGAAAG
101	AAR2	3.18	CACGAACACGAATATTTCAA
101	AAR2	3.17	TTTTCCTTTTCACATCCCAT
101	AAR2	3.16	CAAAGATCCTCCTTATCGCT
101	AAR2	3.11	AAGTAATTAGGAGGGGTTTG
101	AAR2	3.06	ATCCCTATAGTTACCTCAAT
102	ABD1	3.63	ATGTGACAACTACTACAACG
102	ABD1	3.42	AGAGCAATGGACCAAACTAA
102	ABD1	3.36	ATTACCATCACCAGGCGCAT
102	ABD1	3.11	GTTTCATCTAATCCGGGTAA
102	ABD1	3.02	TATCTTGATTTACCATTACC
102	ABD1	3.01	ATTAAAGTCATTTAGAGCAA
103	ACH1	3.83	GCTTACCGTCCACAATACAG
103	ACH1	3.6	TGGGCACAAGACAAAAGAAG
103	ACH1	3.5	TGTGCTAATGTAAGCCCGGT
103	ACH1	3.47	GCCGCTATTGTCTAGTAAGA
103	ACH1	2.961	TATGGATGACCACTGTATTG
103	ACH1	2.88	ACGTGATCTATCAGTGCCTC
104	ADH5	3.51	TTACAATCTAGACAATACGA
104	ADH5	3.32	TGTCTCACAATGTCTCTGAT
104	ADH5	3.23	ATTGTGACATCTGCTGACGC
104	ADH5	3.23	CATACTACGAATATAAAAGA
104	ADH5	3.14	AATTGTGACATCTGCTGACG
104	ADH5	3.01	ATTTCGTTAGGCTTAGGTTC
105	AGP2	3.35	AATGTAAGTGCAGCTTAGGG
105	AGP2	3.11	CTATTAGTATCTTAAAGCAA
105	AGP2	3.09	TTTATGTAATTCAGGAGTAA
105	AGP2	3.06	ATGTGACCCACTGACCCAGA
105	AGP2	2.96	TGGAACTCTTCAATGGTAAA
105	AGP2	2.9	GTCATGCTTGGCAAAAGTTA
106	AIM3	3.55	ATCGCGCTTCAGGAAAACCA
106	AIM3	3.34	CGCGATTTAGGCAGATCCAG
106	AIM3	3.32	GGTTGTTGTCTATTTCATAT
106	AIM3	3.31	CATAATCGTATGTTCGAGAG
106	AIM3	3.3	ATCAAGTTATCAACCAGCAT
106	AIM3	3.13	GTTCTCCCAAAATCCCATGC
107	AIM4	3.41	GATGGAATGCGAGAACTAAA
107	AIM4	3.04	CTATATACGTTTGAGCTTAA
107	AIM4	3.01	GAGCTTAATGGATCAAAAGA
107	AIM4	2.87	ACGTATATAGTATAAAATGA
107	AIM4	2.87	AAAGGATTGGATGACTTTGA
107	AIM4	2.82	AATCCTTAACTTTGACGAAA
108	AKL1	3.34	ATTTACTCATTCAAGAAAGG
108	AKL1	3.14	AAAGAAAATAACAGGCGACA
108	AKL1	3.13	CTGTGTTGCTTATGCTCCCG
108	AKL1	3.13	TTGAATCAGAATCGGTGCCT
108	AKL1	3.12	CTCGGGAGCATAAGCAACAC
108	AKL1	3.09	CAGGGACGAAAACAAGAGCT
109	ALG1	3.54	ATTAAGGCAAGTAACCACCG
109	ALG1	3.32	CAATTAGCAAAGCCATTAGA
109	ALG1	3.25	GCCATACAAAGATATCAGAC
109	ALG1	3.19	CGTGCAAGATGATCACTGCT
109	ALG1	3.19	CCATTAGAGGGTAATTGTAA
109	ALG1	3.17	ATAGCGTGATAGCATATCCT
110	ALG14	3.38	GGGCCCGCAATAACTGTAAT
110	ALG14	3.33	TTACGACTAACTTTCGCGTA
110	ALG14	3.22	TCCTAATATTTCATGTACAA
110	ALG14	3.09	AAGAATACAAAAATCTTGAG
110	ALG14	3.02	CGGCGGTTTATTATTGTATC
110	ALG14	2.95	TTTCTGTACCTGCTTGAGTG
111	ALG3	3.23	TTGCCGTCACATTCTGTGTG
111	ALG3	3.14	AGATCCTGCCACAGATCCAG
111	ALG3	3.11	GCTTTCGAACAAAATCAAAA
111	ALG3	3.1	CAGTATCATAGAGTGTGTAT
111	ALG3	3.08	AACAACGCAGTACACTAGTT
111	ALG3	2.96	ATAAAGAGTCATGTAAGATT
112	ALG7	3.65	TTGTTTCTGGAAGCACCGGA
112	ALG7	3.54	CTTTATCAAGTAGAGCAAGG
112	ALG7	3.49	GCCTGCTATACCAAATCCCA
112	ALG7	3.15	ATGAAGGATTTGCCCACACG
112	ALG7	3.08	GGGCCATATACAGGAGATGA
112	ALG7	3.06	CGAGATTGAGGCAATATAAA
113	ALK2	3.53	TTCTTCCTACATCCACTGCG
113	ALK2	3.04	ATAGCGCATGTATGTGTGTT
113	ALK2	2.87	GTATCACAAACGAGAATTTA
113	ALK2	2.71	ATCCACTGCGGGGCTTCCCA
113	ALK2	2.68	TGAGAAAATGAATTTTGATG
113	ALK2	2.65	AACAATAACTTAAAGCGTAT
114	AME1	3.25	TGTTGTACGGAGAAATTTAA
114	AME1	3.24	TAGTGTCTCTATCCATACTG
114	AME1	3.12	AAGACAATACAGAGCAACAC
114	AME1	3.06	GGTTGAACAGGAGATTGAAT
114	AME1	2.99	TTCATTAGCTATTATGGCAA
114	AME1	2.8	CTGCGCATTTACGTTATTAG
115	AMN1	3.44	TTAGTTCTAAGTGAAAGGAA
115	AMN1	3.21	GATGGATATTAAACCAAAAA
115	AMN1	2.98	AACTCCACTTTGCTTGAGCC
115	AMN1	2.97	GCGTTCTAGTTTCATTTAAT
115	AMN1	2.95	AGAGATGTGAAAGATGGACT
115	AMN1	2.91	ATGATAAATTATCAAACGAA
116	APD1	3.37	GATATCATCAGCGCCAAGAG
116	APD1	3.22	AAGTACTTGGCTATATTCGG
116	APD1	3.09	ATTCGGAGGAGGCAAGAAGG
116	APD1	3	CGAATAGTAGTATAACATAC
116	APD1	2.86	GAGAGGGAGAGTTCCACTCT
116	APD1	2.85	CTTCTTTGTCCTTTGAATTA
117	APE3	3.67	TAAGGACCCCTTCTTCCTGA
117	APE3	3.3	ATTCCCTTAAATTAACCCTC
117	APE3	3.19	CTATCATCGTCGTTTAATTG
117	APE3	3.17	TAAAAGCGAGGAACAATGGA
117	APE3	3.12	CTTCGGAATGTTGGCAGCAA
117	APE3	3.06	TTGCTTCAAAGAAAAGTGCA
118	APL3	3.39	TGTTTCTTCAGCGCTCACTC
118	APL3	3.3	TTGAGGGTCAAAGAAGCACT
118	APL3	3.26	TATACTCTCTGCGGAAGAAT
118	APL3	3.26	AAACACTGAGAAATATTTGA
118	APL3	3.23	ACACTTGTTTGATCCAGCTG
118	APL3	3.07	AGTACTAATCTTATAAGCCA
119	APM3	3.78	ACAATGAATAATCAGCCGCA
119	APM3	3.42	CCAAAACAAAGCATCATCAA
119	APM3	3.34	CAGGACTTGGGCAACAACAG
119	APM3	3.21	AGTTGGCGATAACAGGACTT
119	APM3	3.1	GAGGACATGTGGACTGAACG
119	APM3	3.08	AATCTCTTCCAACCATTGAA
120	APN2	3.53	ATAGTGTCCTGACAAGGAAA
120	APN2	3.02	CGGTGAAATAGCTTCTCTCT
120	APN2	2.85	CATACAAACTAACTTTCTGA
120	APN2	2.8	AAAATTACCCAATAAAAGAT
120	APN2	2.66	AAAGTCGAAAACAGATCTAA
120	APN2	2.61	AATTGTCTATCTCTAAGTGG
121	ARA1	3.77	AAGTGAGCCTCGTAATACAG
121	ARA1	3.6	ACAGGGGTAAAAAGGAAAGA
121	ARA1	3.44	GCTCTACCCTTACCTCCGCC
121	ARA1	3.21	ACGCTTTTATCAATTGAAGG
121	ARA1	3.06	AGAGGGGGATATCAAGCATC
121	ARA1	2.96	GCTTTTGGTGGATTTATAAT
122	ARC40	3.68	GCCTTGCCTATAATGAAAAA
122	ARC40	3.36	CAGCTTGTAGACGGCAACAA
122	ARC40	3.27	AACGTTGCGAATAAAACGGG
122	ARC40	3.09	ACAATCTGTTTCGCATGTAA
122	ARC40	3.09	CAACTAATATACGTTTACTT
122	ARC40	3.07	AATTGTGCAACTGATAACGT
123	ARL1	3.66	TCAAGTAGTAAAGGATTGCG
123	ARL1	3.11	GTTCATTTGTATTTACGAAA
123	ARL1	2.99	CGTCTCTACATTGAAACCAA
123	ARL1	2.91	TTACGAAACGGTGAGTAATA
123	ARL1	2.91	TGATCTATAACTCACTTTAC
123	ARL1	2.89	GATTTACGACAATTAATATT
124	ARO4	3.37	GGAGAGCTGGAGAAGCTAAT
124	ARO4	3.03	TCAGCACCTTGATTTACCTT
124	ARO4	3.02	ATTTACCTTTGGCATGCCGT
124	ARO4	2.94	GATGCTAAAAATGACGAAAG
124	ARO4	2.87	ATTTGCACTTGAAGGAGAGC
124	ARO4	2.86	ATGCCGTTGGCAGCGAACAT
125	AST1	3.78	ATACGACATTGCATACCAAG
125	AST1	3.4	AAGAGGCAAACGTTGAACAA
125	AST1	3.38	CAAATTTCACCGGAAAGGCG
125	AST1	3.21	ATGGCTGTGACAAATTTCAC
125	AST1	3.15	AATGTCGTATTTGTAGCTTC
125	AST1	3.05	TTCCGGAATGCTCGACAAGG
126	ATG12	3.55	GCTTTCTGTCAAACACTAAG
126	ATG12	3.31	AGTATCGTATTGAATGTCTA
126	ATG12	3.19	GATCCTACTCATACTGTCAT
126	ATG12	2.99	TACTGTAGAATATACAGTTA
126	ATG12	2.91	TATTTGTTAATAATGTTCAC
126	ATG12	2.9	CATTGCCGTTCCATTATTTG
127	ATG14	3.68	GGATAACGAGTAGAGAAAAA
127	ATG14	3.11	CCATCCTCTTGATATCTAAC
127	ATG14	3.05	CTCGCTGAAAATTAAGGGAA
127	ATG14	3.01	TTAGCTTCAGTAGCAGACTT
127	ATG14	2.92	AGTACACTACATGCGCTCTA
127	ATG14	2.83	TGCGCTCTATGGTGGCAAAT
128	ATG8	3.89	CATGATATATCATCACCCGG
128	ATG8	3.38	GAACCATTAAAGGTTGAGGA
128	ATG8	3.35	GTATTATACAACATTATCGG
128	ATG8	3.25	TTGCCGCCGCCGAAAATAAC
128	ATG8	3.1	TCGGCGGCGGCAAAAATATT
128	ATG8	3.09	ATCATGTGCTATGATTTCAC
129	ATP1	3.39	GGTGGAAGCCAAAGCAGCAG
129	ATP1	3.28	GGTGGAAGCCAATCTTCTGG
129	ATP1	3.15	AAGATGGAGGAAACTTCTGT
129	ATP1	3.11	TATACTAATGGTTCGCGATG
129	ATP1	3.08	TCGAGTATATATGCCTGTTT
129	ATP1	2.97	TTTCTCATATATTCCCAAAC
130	ATP3	3.91	CGTGATGGAGAACCAATGAG
130	ATP3	3.53	GAGCGGCGAGTAACTACGCG
130	ATP3	3.41	ACGATTAAAGAAGGCCCGGA
130	ATP3	3.15	CTATTGAGACTGAACCGTTT
130	ATP3	3.12	CTTTAATCGTTATTGCGGTC
130	ATP3	3.07	AAGAAATGTTTATCACGTGA
131	AVT5	3.43	GTACGTTTGACGGCATATTG
131	AVT5	3.25	GCATTACCTATTTACAAAGA
131	AVT5	3.23	AGACCAGGCATTAACCCAAA
131	AVT5	3.21	GAACGAACAGCAAGATAAAG
131	AVT5	3.05	TTTACAAAGACGGAAATCAA
131	AVT5	3.03	ACTCCCGAACGTACGTTTGA
132	BAP2	3.35	AGATGTGCTCATCAAAGAAG
132	BAP2	3.12	TCTAGCTAGTGTTGAAACGA
132	BAP2	3.12	AATATATACGTATATATACG
132	BAP2	3.04	AGTTCTTGTAGTGCTACCCT
132	BAP2	2.84	GATTCATTCAAAAGAGCCGA
132	BAP2	2.82	TATATATTAGGTACGTATAA
133	BEM1	3.77	CTAAACGGACAAATGGCGAA
133	BEM1	3.62	TTAAGAAGCCGTTAAGGCCC
133	BEM1	3.46	AGAAGGTGTGGAAATATCTG
133	BEM1	3.42	GCTTTCAACGTGCATCCATA
133	BEM1	3.26	TTCCTGTTCGTAAATGAATG
133	BEM1	3.09	ACTAATATACTAAACCCATA
134	BIT2	3.41	AGTAAAGGTCGCATGCAAAA
134	BIT2	3.17	CTAGCCACTTATGCTTATTG
134	BIT2	3.12	CACCTTCATTCGCAGTATAG
134	BIT2	3.04	CACCTGTGACCATCTAGGAG
134	BIT2	2.87	AGCGGCATCATGAGGAGATT
134	BIT2	2.83	TTTAGATGCACATCTTCGTC
135	BMT2	3.71	TAGCGATACCACTAATACAG
135	BMT2	3.6	GTACGGACTAACTAACCTTG
135	BMT2	3.28	GATGATAATGATGGGCAGGT
135	BMT2	3.16	TGAGCTAGCCATGACCTTGA
135	BMT2	3.04	AACCTTGAGGCGGGTTTGTG
135	BMT2	3.01	CTGATACAAGATTGCCATCA
136	BNA4	3.53	AAGGAAATATCGCCTGCAAG
136	BNA4	3.31	CTAAGAATGGAATAAACTAG
136	BNA4	3.28	TGGAGAATGCCAAAGCTGCA
136	BNA4	3.28	AAAGGCCCGAATTTCTGGCA
136	BNA4	3.26	AATAAACTAGAGGCTATTGT
136	BNA4	3.06	CCGCCACTATTTCTTATAAA
137	BOI1	3.64	TTCTAACTCGAGGTGACCGG
137	BOI1	3.48	AATTGACGCACCCAATTCTT
137	BOI1	3.42	TAAATCAGAAAGTATCCTAA
137	BOI1	3.28	GAAAACTATACGCTTCCCTT
137	BOI1	3.13	TGATTTACCGCAATATACAG
137	BOI1	3.12	AGATTTGGCCCCTTTGCCTA
138	BRN1	3.66	TGATCACGCGAAACGGTAAA
138	BRN1	3.33	CATCTTATATAACTACCTGC
138	BRN1	3.09	ATAAGATGACTACACAACTA
138	BRN1	2.91	ATATAAAAAGTTCAACCATA
138	BRN1	2.86	TTGTCAAGATAATATCCATA
138	BRN1	2.8	TGCCATCATGGTGGATCTAT
139	BSD2	3.74	ACCGGAGATGTAAATAACCG
139	BSD2	3.2	TGATAATACAAATTCTTCCA
139	BSD2	3.17	TATCATCGTGTTATACGATG
139	BSD2	2.93	ATAACAAGAACACGTAGTCT
139	BSD2	2.69	TACACATATATAAAATATAC
139	BSD2	2.43	GAAGATAGCATAGAGGACGA
140	CBP6	3.33	TTTCATAGCAGCTCTGCGCA
140	CBP6	3.27	AAATATTTCCGGCCTTGTAG
140	CBP6	3.21	ACGTATATCAAGATTTCCTG
140	CBP6	3.14	TGGCACTTGCTTGTGGAATA
140	CBP6	3.11	GTGGAATACGGAGTTTAACT
140	CBP6	2.9	TCTTATAATGTTGCTACCAC
141	CCZ1	3.69	CGAACAAAAGACGAAACGAG
141	CCZ1	3.23	GGAAATAGTTTCATTTGACG
141	CCZ1	3.2	TTAAATTGATATATGAAAGA
141	CCZ1	3.08	TATGAGACTACACTATATTA
141	CCZ1	2.82	GCCCTGTATTACTCCTATGA
141	CCZ1	2.79	AATAATATGTAGTAGCAATA
142	CDC27	3.3	ATTCCTCTCGAGAGGGTGAA
142	CDC27	3.3	CAGTTCGGCCAAAAACTCTG
142	CDC27	3.27	GCAGTCCTGAAGCTGTATGA
142	CDC27	3.25	GCATTCAGCATAGAGCAGTT
142	CDC27	3.15	AGTCTAAAACTCTCACAGCT
142	CDC27	3.13	GCTGGGGATTCCTCTCGAGA
143	CDC28	3.41	AACTATCCTTCGAACATGAG
143	CDC28	3.2	AGCCAGCACATCAGCTACAG
143	CDC28	3.13	ATGCGACTACTCTTTGACCT
143	CDC28	2.97	GCTTTTCCAGAATATCATAT
143	CDC28	2.84	ATTTCTCTGATGGCTGTACT
143	CDC28	2.82	AGGATAGTTCTATTTGATCT
144	CDS1	3.52	GAGAACTGTAAACAGCATGG
144	CDS1	3.29	TATTTGACAGTCATTATCAA
144	CDS1	3.2	ATCTCCTTGCTCGTACCATG
144	CDS1	3.11	TCGCTGTTTGGGAAGATACT
144	CDS1	3.06	GTGGAACAGTTAAGTATGAC
144	CDS1	3.04	AGAAGTGCGTCTTCACAATC
145	CHK1	3.56	AAGCCGCTCTTTATTAACTT
145	CHK1	3.46	TATTACTATGAGTCTCTCGC
145	CHK1	3.35	TTAACAGCTAGAATAATGGA
145	CHK1	3.18	GTAATGTTGAAAATTTAAAA
145	CHK1	3.08	TTTAAAAGGGAGCTGGGTTG
145	CHK1	2.95	AAAGCACTTACAAAGAAGCA
146	CHS2	3.81	TGACTCAGAAGAGAAAACAG
146	CHS2	3.48	CTATTAGGAGAGCCATTCGA
146	CHS2	3.47	GAATTCGAGGACTCTCCCTT
146	CHS2	3.42	ATAGACTGGGGCCATCCCAA
146	CHS2	3.24	GCAGCTCTCGAAGGAGATGC
146	CHS2	3.15	GAAGATAGTTAAATAGACTG
147	CHS3	3.54	AGAAGAATCACATTGGTAGA
147	CHS3	3.34	AGGATCATCTCCATTCAAGC
147	CHS3	3.33	ACAGGACCTTTGAAGAAAAT
147	CHS3	3.26	TACTCGAGAACTTTGCAAAT
147	CHS3	3.21	GTCCTGTTTAGACTATCCGC
147	CHS3	2.88	TTTACTACAAGTCGAAATGT
148	CKS1	3.63	TAGTTATCGTCTGAGTACCG
148	CKS1	3.46	CAATCTAGTTGTATCCAACG
148	CKS1	3.42	GTCTTCTGTTAATATACGCA
148	CKS1	3.39	ATGCATGAAAGGACAGCGGA
148	CKS1	3.18	GTACCGCGGAGAATAGTGAA
148	CKS1	3.12	GGTATGAGATAAATAAAGAA
149	CMC2	3.16	CAAGCCCAAAATCAGTAGTG
149	CMC2	3.04	AACAGGCTAAAATGAAGAAG
149	CMC2	2.95	GTAAGTCGGAGCACAGAAAA
149	CMC2	2.9	CTGCTCACTAACATTATTGT
149	CMC2	2.89	AAACGTTCAGCTTCTAACTG
149	CMC2	2.87	GAAAATTCGAAATAAAGGAC
150	CMD1	3.74	GAGATCTTGTTAACTCACAA
150	CMD1	3.36	TGTTAAACACCTTCTTACGC
150	CMD1	3.31	TGAAAATGTCTCAAATTGGG
150	CMD1	3.29	ATAGAAATCTTATTCTTGAC
150	CMD1	3.25	ACCCAATGACCTCATCACAG
150	CMD1	3.15	ACTCACAAGGGTACTCTGAC
151	CNS1	3.62	TAACGCAGTGAGGAAAAAGG
151	CNS1	3.54	ACTGCGTTAAGAAAGAGATG
151	CNS1	3.31	CTCATCGCTCTGAAAAGTGC
151	CNS1	3.29	TTAAATTCGGATAGTTGGGG
151	CNS1	3.19	GCAGCATTGAATTAAAAGTG
151	CNS1	3.13	ATGAGCTCCGTTAACGCAAA
152	COQ1	3.36	TCAGTCCGAATTGAGTACAG
152	COQ1	3.26	TAACCTTGTTTAGCACCGGA
152	COQ1	3.22	TTCGGAAAAAGCCCGAGCGA
152	COQ1	3.2	CTAACCCTGTTACCCTCGCT
152	COQ1	3.17	ACAGTGGGACGATGTTTCAA
152	COQ1	3.03	GAACTTAAGCAGTAAAAATA
153	COR1	3.48	ACAATTGTCTTGATCAGCAA
153	COR1	3.38	ATTCGTTACCTATACGAACA
153	COR1	3.3	TGTTTTCCTCGAATAAGACG
153	COR1	3.22	AAGACGGGGAAAGAGAGTAG
153	COR1	3.08	ATTGCGTTACTTCGGCCTTG
153	COR1	2.89	GCCGAAGACAACACCGACAG
154	COS111	3.89	TTAGCTGAAGAATATTTGCG
154	COS111	3.65	AATAGGACTACCGTACTGAG
154	COS111	3.65	ACAAACCTGTCCGCTCAGTA
154	COS111	3.57	ATAGACACTCGAAGCAAGAG
154	COS111	3.11	CAGCTAAAAATACTATCGTC
154	COS111	3.1	CTGAGCGGACAGGTTTGTAA
155	COS2	3.49	GTAACCTCGTGATAGAAAAA
155	COS2	3.49	GTAGTGAGATGGCAGTTCGA
155	COS2	2.82	TTGGGATTCGAGCTGTTTGA
155	COS2	2.8	GAAACTCAGCTATTCGAAAA
155	COS2	2.74	AAGGGCATCCATTACATTTC
155	COS2	2.73	AGGCGCGCGCGTTCATGCAA
156	CSG2	3.56	CTAACTCACCAGCTCAAGAG
156	CSG2	3.45	AAAGGAGGCTATGTGAACGT
156	CSG2	3.38	AATTGTACCATTGGGCCCCA
156	CSG2	3.37	AAGCTCTCTCACTCTAAAGG
156	CSG2	3.3	GATAGCCGATATTACAAGAA
156	CSG2	3.23	GGATCTGTTCTGGAAGAAAA
157	CSH1	3.63	TATACGGTCAGCGCTCCTTG
157	CSH1	3.5	TACCCGTCTCGGTTATTCAA
157	CSH1	3.18	GTTGAATTGAAGCCATTGGG
157	CSH1	3.06	ATAATTTCAACAACCGAACA
157	CSH1	3.02	CCGAACAAGGCAGTGCGAAG
157	CSH1	3	TGTTGCGATGTAAATAATGA
158	CST26	3.55	GCTAGCAATCTCAATACCAG
158	CST26	3.14	TGGTGCGACAACATGCAAAA
158	CST26	3.04	AAAGGATATATCAGGTCCAC
158	CST26	3.02	ATGTTCAACAACATCTCAAG
158	CST26	2.99	AAATCAATAAGGAAATACCT
158	CST26	2.9	TCTACAGTAAAGAGTCTTAT
159	CTP1	3.29	CTAATAATTGAAAATTCCGC
159	CTP1	3.18	AGAATATGGAAGAATTCCTG
159	CTP1	3.11	TTGGTAGCTTTACTGGACAT
159	CTP1	3.05	TATACATGCTTCAGCAGCAC
159	CTP1	3.02	CCTGCCAGAAACGAGTGCAA
159	CTP1	2.89	TTACTGAAGAGTCAAGAATA
160	CYC8	3.36	TCTCAATTGAACTCCTGACG
160	CYC8	3.33	GGTTTCTGCCAAAGAAGCAA
160	CYC8	3.26	ATTATTGTTTGTTCACCGCC
160	CYC8	3.16	CTGTTGTTGTTGCTGTTGAG
160	CYC8	3.14	AATATGGGAAAAGAGGTAAC
160	CYC8	3.13	GTCACTAGTCTTTGAACCAG
161	DAD3	3.59	AAGTCGCTGTGAAACATACA
161	DAD3	3.32	TATCAATAGAAATACGTACG
161	DAD3	3.12	ACGGCGTTGTAGTCACAGTA
161	DAD3	2.78	ATCTCCTGTAGTATCTCATC
161	DAD3	2.57	TCCAATACTTCTTGCTGTAA
161	DAD3	2.54	ACAGGAGATGAGGGACATAG
162	DER1	3.15	TAGGGACTCACATCTATCTT
162	DER1	3.11	TTACAGCATCCATATTGCTT
162	DER1	3.11	GAAATCAGTTGAAAAACAGA
162	DER1	3.1	ACTATGTTCAGCAAAACTAT
162	DER1	3.06	CCATCCATATAAACCATAAA
162	DER1	3.02	CATCTATCTTGGGCCATTTA
163	DPB3	3.52	CAACAGATAAAAACAAGCAA
163	DPB3	3.36	AGATTGTCATTGAGGTAGAA
163	DPB3	3.1	GTTGGGGCAGGCAGTTGTTA
163	DPB3	2.96	TAGAATTTAGGCTTAATCGT
163	DPB3	2.89	AAATAACTCAGCAGCGAATG
163	DPB3	2.81	TACGTATTCGGGGTCGCATT
164	DSF2	3.87	GGAAGACTACTAGAACACGA
164	DSF2	3.73	AGTCTTCCATTGTATTACCA
164	DSF2	3.48	TGTGCTATCGCAAAGAGCAA
164	DSF2	3.22	TTTGTCAAGAAGTCTTTCCG
164	DSF2	3.17	TCCTCAATGCTAAATATAGG
164	DSF2	3.09	AGAAAATCTAGAAAAACAAA
165	DTR1	3.82	GTAGAGAGATGCCAAAACAG
165	DTR1	3.57	CTAGCGAATGAAATGTTGAG
165	DTR1	3.21	ACAATGATGGGGAAGAGTCA
165	DTR1	3.18	GGGAAAAGAATTAAGGCAAT
165	DTR1	3.13	TTTCTGTGCTGACAATGATG
165	DTR1	3.11	GTAGTAAGAAAAGTTGTTGT
166	DUG2	3.44	GTAAGGAAAAGTGAAAAACG
166	DUG2	3.16	AGAAACCGAACAACCCTGTA
166	DUG2	3.06	TTGTGCGCCGCGAAAAGCTG
166	DUG2	2.97	ACTCAAGTTTATGGTAAAGT
166	DUG2	2.75	GTATGTATTAGATTATATGT
166	DUG2	2.637	GCGATTATCACTCAAGTTTA
168	DUT1	3.52	ATACGACCGTAGGTACCAAC
168	DUT1	3.52	TGCATAAATGTCGTATCCCG
168	DUT1	3.51	GCAGTGGCAGAACCTTTGGT
168	DUT1	3.16	AGGTACGGTGAACGATATGT
168	DUT1	3.11	TGTCGCTAGTAGCAGTCATT
168	DUT1	3.05	AGTTGTTTCTACTTATTAAA
169	ECM13	3.2	ATATTGATCTTGAATCGATG
169	ECM13	3.1	CGTGCCCGACTAAAACTCTC
169	ECM13	3.06	TTTCAGGTCCTTTACTGAAA
169	ECM13	2.89	TTCATTATAATCGCAGTATG
169	ECM13	2.81	AGCATTCAAGTTTCTTTCTC
169	ECM13	2.78	CAGCTTGGAGCGTACTTTGC
170	ECM15	3.35	GATTCACTGACATCGTCAAA
170	ECM15	3.32	TTTATAGTTAATGATCACGA
170	ECM15	3.21	CTAGCAGAGTCGGTGCCAAT
170	ECM15	3.14	TTTCACGGGGTGGAAAAGAG
170	ECM15	3.07	AAACCCATCACATCATCCCA
170	ECM15	2.89	TCCGCTAAACAAAAGATCTT
171	ECM2	3.75	CTAAACGTCATCACAGGAGA
171	ECM2	3.41	GGTGAATAGAAGGTAGCTAA
171	ECM2	3.32	TTTGAAACTTCACGTCCCTC
171	ECM2	3.23	GAAGTGGTAATGATGATGGA
171	ECM2	3.2	CACTGCTCACATATATTGGG
171	ECM2	3.17	GGGTAATCCCGGAATGAATA
172	ECM21	3.51	ACAAAATTAGAAATATAGGC
172	ECM21	3.43	TTTCGTTGTGTTGTTCAAGA
172	ECM21	3.28	GACCTTCAAAAATATAAACG
172	ECM21	3.22	TAAAAGAGTCACCTTTCCGA
172	ECM21	3.21	CATGGACCCTAATTTCTTGG
172	ECM21	3.17	TTGGTGGGAGAGGGTTGAAA
173	ECM31	3.2	ATGCTAGCTATCAATGCAGT
173	ECM31	3.15	TACGCAGTACACATCGACAA
173	ECM31	3.07	ATTAGCTTGCCATAAAATTA
173	ECM31	3.04	AAAACTACTAAGGGAAGTTC
173	ECM31	2.66	TCTGTACTAAGCTTTTGTAT
173	ECM31	2.31	CTTTTGTATAGGCTGGTTTA
174	ECM33	3.62	GTACATACCAGCTAGAGCGG
174	ECM33	3.29	AGCGTTCTTGAATTGCATTG
174	ECM33	3.23	CGTATTCTTGATAGCTCAAA
174	ECM33	3.2	TGTTCTAAAAAGAAGAGAAA
174	ECM33	3.16	GGGACTTGTTGAAAGAAAAA
174	ECM33	2.98	AACATCATCTTTGAGTACTT
175	ECM8	3.28	TGTTCGCTAATACATTAATT
175	ECM8	3.14	AAAAGGGTCGTACGTCTTAC
175	ECM8	3.09	ACTGTTAGGATAGCAAGAGT
175	ECM8	3.08	GCTATTTAAAAGCCTTAAGA
175	ECM8	3.06	TGTTTCTTCAATACGTTGTG
175	ECM8	3.04	AGTAGCCATAGTCCATCTTA
176	EDE1	3.37	ATAAAAGGCTTGTTCCTGAG
176	EDE1	3.26	CGAGATCTTCCGTATCCAAT
176	EDE1	3.22	AGACCAGAAGACGCGAAGAG
176	EDE1	3.18	TTCAATGTGCTTCTGAAAAG
176	EDE1	3.15	ACAACAGAGCACTTTGTGAT
176	EDE1	3.05	CCCTTTATTGTCTATATCGA
177	EDS1	3.43	AATTGCGTTTGCGTTCGTGA
177	EDS1	3.42	TAGCGGGCTACAGCTACGAA
177	EDS1	3.29	TGTTATGTATTTCTACGTAG
177	EDS1	3.24	ACATTGGTCACAAGCGTGAG
177	EDS1	3.06	AACACATACAGATACTGGCA
177	EDS1	3.04	TTCACTGTAGTTTAAGTTAA
178	EFM2	3.64	GCAAGTTAGGAGTTCCATAG
178	EFM2	3.58	TCAGGGGTGTACAAATCGAG
178	EFM2	3.23	GGCGGAGCATACTTCACGGA
178	EFM2	3.17	TGAACTGTAAAGCCTCAACC
178	EFM2	3.13	ATACAAAGGATAACTTCTGG
178	EFM2	3.13	AAAACAGGCGACACCAATAT
179	EHT1	3.68	ATAAACGGAGGAAATACTCG
179	EHT1	3.35	TCGAGGAGCTATTACTTCCA
179	EHT1	3.35	CGTCAGATATCGGATGTCCC
179	EHT1	3.27	CTCATATTAATAATAAACGG
179	EHT1	3.12	AAAAATGAGCAATCTCGTTC
179	EHT1	3.08	CATTGTATCCCCAATGGAAT
180	ENP1	3.43	ATTATTGGTGGTGTCAGTAG
180	ENP1	3.3	ACTTCTTCAACATTGACGAA
180	ENP1	2.94	GCATCTAAATCCTTTAAAAG
180	ENP1	2.85	TCTTAAAACGAGACAAATCT
180	ENP1	2.83	GGCTTTAGTAGAGGATGCTC
180	ENP1	2.82	CTACTAAAGCCAGAAAACAG
181	ERD2	3.51	GAGGCAGATGAATTTGCTGA
181	ERD2	3.45	CGGATCTTTAAAGGAAAACG
181	ERD2	3.41	AAGGAAAACGAGGAATTCAG
181	ERD2	3.41	GATCCGGGATGGCTTATCTG
181	ERD2	3.31	TGAGATATACGCGCAAGTTG
181	ERD2	3.25	AGATTGGGTTCGATCTACGG
182	ERT1	3.54	CTAAACAAGAGCCGGTGCAA
182	ERT1	3.34	TGGGTACAACAGACACACGA
182	ERT1	3.28	AGAGAGTAATGCCGTTGCAC
182	ERT1	2.99	TTGCTGATACATCGTAAGCA
182	ERT1	2.96	CGTCAACGCATGTAGCCGTG
182	ERT1	2.67	ATTGCTAGTTATATAAAGTC
183	ERV15	3.32	CTAAAGATAAAACTAACTGC
183	ERV15	3.2	AGAGTAAAGATGTCAGGAAC
183	ERV15	3.08	ACTCTTGGCTTCGAACTTCT
183	ERV15	2.91	CGTCACGAATAGCGATAATC
183	ERV15	2.89	TAATTTGGAAATATTGTCGT
183	ERV15	2.82	TATCGAAAGCTGTGATAATT
184	ETR1	3.86	TTATCATTATTGGACCCCGC
184	ETR1	3.69	GCAACTGATTGATATCCGAA
184	ETR1	3.59	TTAGCCATGGAAACAACCCC
184	ETR1	3.5	AGGAAGATGGTATCACCGAT
184	ETR1	3.16	CGCACGAGTGGTGTACCCAG
184	ETR1	3.12	AAAGAGTGGTTCTCCTCCAA
185	EXO5	3.65	GCATCCATAAATGACAACGC
185	EXO5	3.37	GAGGCATTCAGGATACCGCT
185	EXO5	3.37	AACAAAGATGAGTATGAGGG
185	EXO5	3.33	GCAACAAAGATGAGTATGAG
185	EXO5	3.23	TGTTGCACGTTTGATTGGCA
185	EXO5	3.21	ATTGATTCTATCGATATCCG
186	EXO84	3.46	GCTCCATGAAAATAGATGAC
186	EXO84	3.36	GATCCTTGAGATCACTATAA
186	EXO84	3.21	TGTTTAGGCTTAGCAGGCGA
186	EXO84	3.18	TCAACTTTCAGTCTCTTACC
186	EXO84	3.14	GGTAGCGTATAACTGGTAGC
186	EXO84	3.12	TGTTCATTCGGCTTTGCTCA
187	FAT1	3.73	GCGACTAAAAAGATAGAACG
187	FAT1	3.5	GTGACAGTAAATAAAACAGA
187	FAT1	3.35	ACCTGTATGGGAGACATAGT
187	FAT1	3.03	GCAAAGACAACAACCTGTAT
187	FAT1	2.96	TGATAAGTCTGAATAATAGC
187	FAT1	2.9	ACCCAGTGATTTCTGGATAG
188	FES1	3.66	CCAGAAGATTCCAGTCCAAG
188	FES1	3.29	GTAGCAATTTAGGATCAGGT
188	FES1	3.14	TTGGAGGTTAGAAAAGAGGA
188	FES1	3.1	ACTCTTTCGTTGAAAGGTAA
188	FES1	2.99	TTTGTTTCTAAGTCAACCTC
188	FES1	2.98	TTTGCTTATAAACCAGCGAT
189	FIG1	3.11	CTCAGGTTCTTGCTTGTCTT
189	FIG1	2.92	GAAATGTTGACTGATTTGAC
189	FIG1	2.92	AAATATTCTGGGCATACGCT
189	FIG1	2.83	TGTTGAAATAACAAAGACAT
189	FIG1	2.56	AAAGCTAATGCAAATATTCT
189	FIG1	2.43	TTCTCTATGATCGTATAAAA
190	FLR1	3.61	TCAATCATCTGACTAATGGG
190	FLR1	3.37	ACTAGAGTCTGAATCGGTAG
190	FLR1	3.29	TAGTGGAGATTGTCGTTCAA
190	FLR1	3.26	GGATAATTAGTCAGGTAAAA
190	FLR1	3.23	CATTTAAACAGCTCTTTACG
190	FLR1	3.21	CTTCACCATAATGACAAAGA
191	FMP23	3.77	ATAATATAGTACGTGCCGCT
191	FMP23	3.57	TCGTTCGGATCGACACCGAG
191	FMP23	3.33	ATTACTCATCTAGAAATGAA
191	FMP23	3.17	TAAGAGGGGAAGTTAACGCT
191	FMP23	3.12	CGGTTCGGATCTTACTCAAG
191	FMP23	3.11	TAACGCTCGGCTAAATCGTT
192	FMT1	3.63	TTACTCCTCTCCATAATAGC
192	FMT1	3.38	AAAATTATCGTATGCCCACA
192	FMT1	3.23	TCTCATTAACGTAAAAAGAG
192	FMT1	3.22	CATAGTGAGAAGATTGAAAA
192	FMT1	3.19	ATAAATATGGGTTACCCTGT
192	FMT1	3.12	CTTCTCACTATGAGGTGCCT
193	FTH1	3.65	CTAAGAATAGAGAACTAGAG
193	FTH1	3.6	CTTGGGTTCAAAAATGGGTG
193	FTH1	3.3	AAAATAATCCTCAAACGCCA
193	FTH1	3.21	GAAGGCACTAGAATAAAGTG
193	FTH1	3.07	GTTCATATTTCTAGTCACCA
193	FTH1	2.96	ACTTGGAAGACCAGCAGAAG
194	FUI1	3.74	CACATTGCGGAAATAAAAGG
194	FUI1	3.16	TCGAATCCAGAATCAGATAC
194	FUI1	3.15	CTTTACTTTGCAGCACATTG
194	FUI1	3.05	ATCGAGTAATTGAGCAAGAG
194	FUI1	3.04	ATTTCTTCGTAATCCTCCGT
194	FUI1	2.81	CTTTTCGTCATCCTGAGCAA
195	FUR4	3.54	GCTCGATGCCTCATAAACTT
195	FUR4	3.4	CTACGCATAATAAGAATAGG
195	FUR4	3.21	ACCGAAAGATCTTCTCTATG
195	FUR4	3.07	CTTTAGAGTGAAATTAAGAA
195	FUR4	2.93	TTCCAGAATGAGCTGTATTG
195	FUR4	2.93	GAAAATGGAAAAGGGCAAAT
196	FUS3	3.5	ACGTATATATAGTTTCTGAG
196	FUS3	3.39	GCTAGTTCGTTTGAACTACA
196	FUS3	3.32	ATTGCCACGATTTCTCCCGT
196	FUS3	3.3	AATAAGGCAGAGAAAAAGAA
196	FUS3	3.23	GCGAACAAAGGCTTATCGAA
196	FUS3	2.98	CTCCCAGTAACGACTTCAAC
197	FZO1	3.69	TATCACGGATAGAGGCAAAA
197	FZO1	3.35	TCATGCTGAAGAATATGGCC
197	FZO1	3.32	TGATCTGTGGAGTCCTTGTG
197	FZO1	3.25	TTATTGAAACAGGATAACGC
197	FZO1	3.17	CATGAAAAGCTGTATTTACC
197	FZO1	3.13	GGACGATGCATTATTGAAAC
198	GAL1	3.47	TTTGCGCTAGAATTGAACTC
198	GAL1	3.13	TCCTTGACGTTAAAGTATAG
198	GAL1	3.11	GGCGATCTAGCAACAAAATC
198	GAL1	3.06	GATTAATTACCCCAGAAATA
198	GAL1	2.79	TCTATTAACAGATATATAAA
198	GAL1	2.79	GTTGAAAGTATTAGTTAAAG
199	GAL10	3.15	CACAAATCAACCTCATAGAA
199	GAL10	3.07	AGATATGGATATGTATATGG
199	GAL10	3.03	CTCATTGCTATATTGAAGTA
199	GAL10	2.98	AGTTTAATAATCATATTACA
199	GAL10	2.88	CTTGGTCAAGACCTCTAACC
199	GAL10	2.88	TACTGAAAGTTCCAAAGAGA
200	GAL7	3.88	GCAAAGATATAAAAGCAGGT
200	GAL7	3.66	GAAAGGGTCCAAAAAGCGCT
200	GAL7	3.26	ACACTGTATAGCCAGTCCTT
200	GAL7	3.26	AGCAGGTCGGAAATATTTAT
200	GAL7	3.25	GCCTCCTGTTGACCTAACCA
200	GAL7	3.09	TTGACCGTGATCCGAAGGAC
201	GDT1	3.56	GAGGCCATCGAGTATTCAAT
201	GDT1	3.24	CAAAGCAAGATACAAATACG
201	GDT1	3.21	AGCGAGCAACAACAAAACGT
201	GDT1	3.19	CATCAAGGCTGCGATCAAGA
201	GDT1	3.18	GACTCCACAAACAAGATTGT
201	GDT1	3.18	ATAAGGATTTCATAAACGTG
202	GIP1	3.34	CACCAAACGAATAGGCAAGG
202	GIP1	3.15	TAATGTATCAGAATGCAACA
202	GIP1	2.92	AGATTAGAAAATGTGTCAGC
202	GIP1	2.84	TCAAATAAAATCAGGGAGAA
202	GIP1	2.82	GACTCAAATGGTCTAGCCTT
202	GIP1	2.73	AGGGATCCATGCGCAGTCGA
203	GPI18	3.84	TTTCTGCATGAGCTTCCTGT
203	GPI18	3.51	AGAGGCTTCGAGAGAGGAGG
203	GPI18	2.91	TAAGTATTTAAATGACCGAC
203	GPI18	2.9	CAATAACTGTTGATTTCAGA
203	GPI18	2.83	TATTGATCATTCCAATAAAT
203	GPI18	2.78	CCAGTAAATACTGTATTGAA
204	GPX2	3.46	GCTTCCCGAACTGATTACAT
204	GPX2	3.43	TTAGGGGCTTTGCACTAATA
204	GPX2	3.24	AATGCCTTTCACGATATGTG
204	GPX2	3.18	AGAACTTGCATTTCCCTGCA
204	GPX2	3.16	TTGTCAAGGTCAGCCATGCA
204	GPX2	3.13	TTTAAAGCAGGCTGGCTTAG
205	GRS1	3.1	ACCGTACAAGTCAAAAGCTG
205	GRS1	2.99	AATCAACACGAATGCAAAAA
205	GRS1	2.97	TTCTCTGTTAAATGGAACAG
205	GRS1	2.77	AGGCGTCAATGATGTTGTTT
205	GRS1	2.69	TTTTGGAATGCACAACCTGG
205	GRS1	2.56	CAAAATAAAATGCTTTCTCC
206	GRX7	3.46	TCTCGATTCTCAAATACACC
206	GRX7	3.4	CTGAGGGGATATGTACACAT
206	GRX7	3.28	GAATCGAGACTACGTCATAC
206	GRX7	3.23	ACGTCACCAATGAATCAGGA
206	GRX7	3.19	CAAAACGCAGTCCCACTTAC
206	GRX7	3.02	AATAAAGAAGTACTTTCGGC
207	HAP3	3.46	TCTGTCCTGCTCTCTTAGCG
207	HAP3	3.4	AGTCGCGCTACATTGTTGAT
207	HAP3	3.28	CACGTAGCGCGATATTGTCG
207	HAP3	3.22	CTGCTCTTGAGTTTGATTGG
207	HAP3	3.19	TCGATACCTTAGCACTCGGT
207	HAP3	3.18	GCTAACATGTTCGGACTCGT
208	HEK2	3.77	GTTGATGCTTTGTTGTACAG
208	HEK2	3.33	AGCTTCGAAGAACTGTGACA
208	HEK2	3.28	ATTGTTTGTGGGAATTGCAA
208	HEK2	3.23	ATTGATGGTGGGTTGAGCGG
208	HEK2	3.16	GCCAAGTAGTTATATATGCT
208	HEK2	3.15	AAAAGCCTGTGATTGATGGT
209	HHF1	3.6	GCAAATGCCCGCGAATACGG
209	HHF1	3.58	TATAGAGTACAATAATGCGA
209	HHF1	3.38	TGGTCTTTACCCAATGAATG
209	HHF1	3.2	TAGCTGGCTTAGTAATACCT
209	HHF1	2.96	TTTGATGGATAAATTGGTTG
209	HHF1	2.85	GGTAACAGAGTCTCTGATGA
210	HHT1	3.71	TGTATTTCAACAAGGAGCCG
210	HHT1	3.67	TATTACGGCCAGGATCGCAA
210	HHT1	3.51	TGGAAGATAACGAAATGCCC
210	HHT1	3.5	GTACCTGGCTTATATCTGTG
210	HHT1	3.34	TCTCTCCTTGACTTTTAGCG
210	HHT1	3.31	ACCAAAAAGAAAAATCGCCC
211	HIR1	3.45	AGAAAAATAACGACTTACAG
211	HIR1	3.33	ATAAAATTGCCAGTAACCAA
211	HIR1	3.2	AGTAGCAGTCAACCTGAAAA
211	HIR1	3.11	AACGGCATCTGCAAGTCTTG
211	HIR1	3.08	AACGAAGTTACTGGTTTAGG
211	HIR1	2.86	GTGGCAGAAACATATAATAT
212	HIS7	3.78	CATGATCACCTAATTAGCCG
212	HIS7	3.27	TGAGTAGTCGTCGATATCAA
212	HIS7	3.13	ACGTCAATCACGTGAACGAC
212	HIS7	3.08	GAAGTAGCAGTATCCAGTTT
212	HIS7	2.85	TGGCCATAATTTCCGACACC
212	HIS7	2.8	TTGCATTGGTTAGTGACTGT
213	HMT1	3.41	CTGACATATTACCCTATAGG
213	HMT1	3.12	GAAACGGCAAGGTGAGCAGT
213	HMT1	3.12	ATTCCGAAATTTGGAAATGG
213	HMT1	3.1	TTCCCGCCATTTCCAAATTT
213	HMT1	2.86	TTCTGTAGCAGAATCTTTCA
213	HMT1	2.83	GAAAAAGGAATTCCGAAATT
214	HPC2	3.44	TCTAAAACACCCCTAACGAA
214	HPC2	3.26	ACACAATGCAGAAACTGATG
214	HPC2	3.21	TCGTTTGAATATGGTCGTGG
214	HPC2	3.06	CGATTGGAAATGGACCAAAA
214	HPC2	2.85	CATATTCAAACGATTGGAAA
214	HPC2	2.62	AAATTAAAGCAAAATATGTC
215	HSL7	3.4	TGTGTGTGTGTGGAATTGTG
215	HSL7	3.15	AAATAGCTCCTATAGGGCTT
215	HSL7	2.93	AAGCGGTTTCCAGTTCTGTA
215	HSL7	2.87	TGCTGTTTATGATTAAAGCC
215	HSL7	2.82	TCATAGTTACTAGGCAGTTC
215	HSL7	2.81	AATTATATGTATAAAAGAAG
216	HSM3	3.12	GCAAAAGAACTCAGCGAAAC
216	HSM3	2.97	CGCTTGATCGTAGCCAGTAG
216	HSM3	2.88	TTTAACATCCATATCTGGAA
216	HSM3	2.71	TTATATAAACACCTTAATTA
216	HSM3	2.64	AATAGTGTGTTGATATCTTC
216	HSM3	2.39	ATCGTAATTCAATGAATCAT
217	HSP26	3.65	TGAGTGGTATTTCATAACAA
217	HSP26	3.47	GATCTATGCACGTTCTTGAG
217	HSP26	3.16	TTGCCAGTAGAATCCTTTGC
217	HSP26	3.16	TTATTCCTAAACATATAAAT
217	HSP26	3.06	GTATAAGAGAGTAGAATGAA
217	HSP26	3.02	CTTGCCAGTAGAATCCTTTG
218	HTA2	3.01	AGCTTTACCACCTTTACCAC
218	HTA2	2.97	AATCTGTGCACTCTACCAAC
218	HTA2	2.83	GCTGGTTTAACATTCCCAGT
218	HTA2	2.82	AAGACAGCAGTTAGATAGAC
218	HTA2	2.77	GAGCACCAGAACCAATTCTC
218	HTA2	2.75	AAACATAACTCTATATATAA
219	HTB2	3.35	TCTCTTCTTACCATCGACGG
219	HTB2	3.34	CCGTTATTTGAGCATAACAC
219	HTB2	3.11	GACACTTGCCGTCATATATA
219	HTB2	2.94	GTTGTAGAGTAAGTTGTTGT
219	HTB2	2.8	GGAAGCTGGTTTCTTTTCGG
219	HTB2	2.75	TCTGGGAAATACCAGTGTCT
220	ICS2	3.37	ATGCCGGACTTGCAGTCGAA
220	ICS2	3.19	CAGTGAAGTAATAACGAAGG
220	ICS2	3.08	ATGTCAAGCTTTCTTGATGC
220	ICS2	2.96	TTTATTTGAGAAGATAGAAT
220	ICS2	2.94	GAGCTGAAACGTCCATAGAG
220	ICS2	2.91	CTAGATTGACTGCCCGTAGT
221	IFA38	3.66	TCAAAGCAATCAATTCGTGT
221	IFA38	3.36	AAAAATAAAAAGGCCTCCCG
221	IFA38	3.36	GCAACTTCAAAAGAGACTGA
221	IFA38	3.32	GATGTTCTGTTTTAAGTCCG
221	IFA38	3	CTTTATAGAGATAATTGTAG
221	IFA38	2.91	TACTTGTCGAAATTGACTGC
222	ILS1	3.27	GCAAGAATATGACCGTAATG
222	ILS1	3.15	ATTACCCGCCATCGTATAAA
222	ILS1	3.12	TCGAGATTTCTTGCGTGCTG
222	ILS1	3.05	CCATCGAAGAAGGAAAACTC
222	ILS1	3.04	ACCGTAATGAGGAGTACCGG
222	ILS1	2.88	GGAGTACCGGTGGCAAATGG
223	IML3	3.55	ATCGCGCTTCAGGAAAACCA
223	IML3	3.52	TGTCCAACCTCATTTCGTAA
223	IML3	3.42	GTAACGGATATACTCGTCAG
223	IML3	3.34	CGCGATTTAGGCAGATCCAG
223	IML3	3.33	GTACCACCATCAGGATCACT
223	IML3	3.32	GGTTGTTGTCTATTTCATAT
224	IPP1	3.4	GGTGATTTCTAACTTGGCGT
224	IPP1	3.38	GTCATTAGTAAATTGCGCGG
224	IPP1	3.33	ATCCTGTTCTATAGACCTAA
224	IPP1	3.28	AGGTCGCGTCGAAGTTAGGA
224	IPP1	3.22	TCGCAGACGCTAAGGTTGTT
224	IPP1	3.1	CAGCGTACAAGGGAATGTCG
225	IRA1	3.48	AGTTTGAAGCTCTATTTGCA
225	IRA1	3.4	TTCCGCTTATTACACAGTAC
225	IRA1	3.27	ATCAAAGGCGTAAATGAAAC
225	IRA1	2.99	TCATAGTAGTTTTCAGCGCG
225	IRA1	2.96	TGGTCAAAGAGTATTCCATT
225	IRA1	2.87	CGGGTTCAAGTCCTTAGTGA
226	IST2	3.61	TTATAGAAATAATTGCAACG
226	IST2	3.44	TAAGGGAAGCTGGAAATAGG
226	IST2	3.24	GCGGTTTCGCATTATCCTGA
226	IST2	3.17	TTTGAAGGTGAATACTGTTT
226	IST2	3.1	AAGATTAAAACAAGCACAAG
226	IST2	3.07	AATGTTAATGATGGTGAGAA
227	ISW1	3.96	AATATTCTCAAACAACACGG
227	ISW1	3.45	GCTATGCAAAAACCAGCTAG
227	ISW1	3.39	CTCACTGGATGTCTTCACAA
227	ISW1	3.22	CTAAATCATACGTCCCAACA
227	ISW1	3.2	GGAATAAGATCATCCTTGTT
227	ISW1	3.12	TTTCTACATCCACCTCTAGC
228	KAP104	3.52	ATTCTGAAAACCAAAGACTG
228	KAP104	3.21	TTAAGCAAAACTCTATAACC
228	KAP104	3.1	ATCAGAAAACTACGAAAAGA
228	KAP104	3.09	GAGGGTAATAACATAGGTGC
228	KAP104	3.07	TCAGAATATTCCGCAGTCTT
228	KAP104	3.02	TGCAACACATAGTCTTCGGC
229	KIP1	3.68	TATCTCGCCATATTTAGTGA
229	KIP1	3.52	GGTGAAATGGGACTCTACGA
229	KIP1	3.5	TTATGTTTATCGTTCTTAGA
229	KIP1	3.27	GCACCATTGTTACAGGTGGG
229	KIP1	3.22	CTTGTTCGCTTCGAACTGGG
229	KIP1	3.07	CTACGATGGCGCTAATGGTA
230	KTI11	3.63	GCAGATGAAAAAGAAATGGG
230	KTI11	3.42	ATTTGAAACCTATCTCCACA
230	KTI11	3.23	AAGTGTAAGGGTGTTAAAGA
230	KTI11	3.16	GGTGGAGACAAATCCGAAAA
230	KTI11	3.12	TCGATCATCAGTGAGCAGCT
230	KTI11	3.12	TCATATGTTGACATTTCAGC
231	KTR3	3.65	GCACAGACATAATTGCACGC
231	KTR3	3.37	TTTCTTCGAAAAGTTTCAAG
231	KTR3	3.33	ATGAACCCTTTAAAATTGCC
231	KTR3	3.15	AGTGTTGTTGTCCGCAGACG
231	KTR3	3.03	CAAGATGGTACAGTCGCATT
231	KTR3	3.02	GCCACTCATGAAAAATAAAA
232	KTR4	3.85	GATACTTTCACGGTGTTGCA
232	KTR4	3.61	ATAGAGCTCGTTCCGTTGAA
232	KTR4	3.34	AAGGGGAGAATTCCATTCAA
232	KTR4	3.33	GAACCATACGAACTGATATG
232	KTR4	3.21	ACGGCTGTATAATATACAAT
232	KTR4	3.19	GAAAGTATCTGCATATCAAA
233	LDB7	3.65	TATTCCGCGGAAAGTCCGAG
233	LDB7	3.58	AGGCAGCTCCGCGGAAACAA
233	LDB7	3.55	ATAGTTCATTTATTATTCCG
233	LDB7	3.52	AGTCGCACTGAACACTACCT
233	LDB7	3.29	TACCTGAAAGCAGCAGAGCA
233	LDB7	3.11	GAGCTGCCTCCTCTGCCGCT
234	LDH1	3.4	TCTAGCGTCTTTCCAGAAAG
234	LDH1	3.37	TTTCTTCGAAAAGTTTCAAG
234	LDH1	3.33	ATGAACCCTTTAAAATTGCC
234	LDH1	3.15	AGTGTTGTTGTCCGCAGACG
234	LDH1	3.03	CAAATGCGACTGTACCATCT
234	LDH1	3.03	CAAGATGGTACAGTCGCATT
235	LSM2	3.51	AGTGGAAACACAATAAACAG
235	LSM2	3.13	GAGCAACTTTAATTATAGTA
235	LSM2	3.09	GAAGAAAAGCATACTTGCTA
235	LSM2	3.09	TTCAAAACTTCCTCATTGCC
235	LSM2	3.09	CAATGATACAATTACAACAG
235	LSM2	2.95	ATACCTCTACGACCACTTCT
236	LSR1	3.2	GACAAAGTAATGGGGTGTAT
236	LSR1	3.12	GCCGTTTCCGATGGGCCACT
236	LSR1	3.07	AAGAAACATAGAGCGTTGCT
236	LSR1	2.98	TCGGTGAAAACATATAAAAA
236	LSR1	2.93	AAAAGGCAAAGAGATTCGTG
236	LSR1	2.88	AAAGGTAATGAGCCTCATTG
237	LYS2	3.79	ATATCTTGAACTTCTCCCAG
237	LYS2	3.61	AATGTATTTGAAGACCCGCT
237	LYS2	3.49	AGTCACACGCGAAAAACCGC
237	LYS2	3.4	TCATGAGGCACATCGAGCTG
237	LYS2	3.22	TGTGGGCGTAAAAAGTCATG
237	LYS2	3.17	GATGTTCATGTTCATTAGGC
238	MAK5	3.6	GTACGGACTAACTAACCTTG
238	MAK5	3.27	TTCCATCATGGGTAAGAAAA
238	MAK5	3.22	GATGATAATGATGGGCAGGT
238	MAK5	3.15	GATGGAAAAACTGATTATGC
238	MAK5	3.04	AACCTTGAGGCGGGTTTGTG
238	MAK5	2.98	ATCATTATCATCATAACCTC
239	MAL31	3.58	TTAGATAGAAGTTTCCACAG
239	MAL31	3.53	TATGCAATATGCGCTCACTC
239	MAL31	3.31	TACTCCATACTTGTTGTGAG
239	MAL31	3.18	CATAGCTTCATCGAGAAGGT
239	MAL31	3.17	GGCAGCTTTCAATATACTTT
239	MAL31	3.09	ACCTGGACCGTACTCAAGAT
240	MAL32	3.48	TGTTGAGGAGAGTCATAAAA
240	MAL32	3.32	GCTGAAAGAAGAATTGAGGA
240	MAL32	3.04	GGTAACATGATTTGGATCGT
240	MAL32	2.97	AAAACTGCTTAAGAGATAGA
240	MAL32	2.9	TCATACCCCATATCTTGTTG
240	MAL32	2.79	GTGGCCTCTTTCCACCACTT
241	MAL33	3.82	GTACGGACAATAAAATCCGG
241	MAL33	3.58	TGAACGAGAAGATTAGAACA
241	MAL33	3.3	TTTAATCTATTGAAAAATGG
241	MAL33	3.2	CACTTTGCAGTGACATTCCA
241	MAL33	3.2	GGGTAAATTGCGCATGGCCG
241	MAL33	3.15	TGCTCAATACAGCGACTACA
242	MAP2	3.36	TAATGTTGAAGAGCACGCTG
242	MAP2	3.3	ATAGCAAGAAGCTAATAAGT
242	MAP2	3.11	TCAAGGGACCTTTAATGACC
242	MAP2	2.92	CATTATGGTTATGCTCTTAT
242	MAP2	2.84	CCTTCTGGGTACTTTCCATC
242	MAP2	2.63	AGTCCATCCACGCACCTTCT
243	MBA1	3.52	GAAGGTTCTTGTAAGCCGAG
243	MBA1	3.47	ATATCAACAAGGATCTTGGA
243	MBA1	3.37	TTTGTCCGTAAATATTCTGC
243	MBA1	3.36	TTGTAATATGGGGAGAAGGC
243	MBA1	3.16	TGGATAGGCTTGCTTTCTGA
243	MBA1	3.15	TTCGGTTACGGGCAATCTTT
244	MCM2	3.15	TCTAAAATGTTGCTGAGGTG
244	MCM2	3.07	AATTACTTACCGAAGAAAAT
244	MCM2	3.06	AAAAGAGGCAAAGAGGTGTG
244	MCM2	3.02	ATCATATCTGGAGAACCAAT
244	MCM2	2.96	ACTTCATTATCGTCACCTTC
244	MCM2	2.96	TGTTATACTTCTTAGAAAAG
245	MCM7	3.68	GATAGACCAGATTATGAGTG
245	MCM7	3.56	CGAAAGTGAGATACAAGCAA
245	MCM7	3.22	GCGAGATGTACTACAGTAGC
245	MCM7	3.09	TGTAGCATCGCCATGTACTT
245	MCM7	3.05	TAGATTAGCTTGAATCTTGC
245	MCM7	3.04	ATAAATGCAATTCATTAAGT
246	MCX1	3.22	AGAAGGGAATAAGTCATCAG
246	MCX1	3.16	TTAGAGTGCCTTGTCTTCTA
246	MCX1	2.97	GACCAACAATGTACTCATCG
246	MCX1	2.76	AAATTAAAAAGAAAAGCAAA
246	MCX1	2.62	AGGAATTTCTTCAATGCTTT
246	MCX1	2.6	CTGCTGTATTTTCTGCGACA
247	MEC1	3.57	CAGTCTTGTGGGCCTTTACG
247	MEC1	3.33	GCGTACTCCTGAGAAGAAGA
247	MEC1	3.3	CTCTCTTCAAAATTGTCCGT
247	MEC1	3.22	GTGATTCCATGCAGTCTTGT
247	MEC1	3.17	TGATTAATGAAGACAAAGTG
247	MEC1	3.13	GAACGACATACACCGCGTAA
248	MED8	3.23	AAGAAAAACATAAAGCAACG
248	MED8	3.03	GATTGGAGTGTATACCATTG
248	MED8	2.98	TTGAGCCAAACGCATGCGCA
248	MED8	2.86	ACTGCATCACTGGTACCAGA
248	MED8	2.82	AATCCTTAACTTTGACGAAA
248	MED8	2.78	CCATTGTGGCAGTTCGGCTT
249	MEO1	3.62	GTTTATAAGGGGATTGACGA
249	MEO1	3.55	ACGTCAGCGCTGTTTATAAG
249	MEO1	3.49	CATATGTGAGCATAGTCGAG
249	MEO1	3.23	CCCTGCCCTGACCTGCCCAG
249	MEO1	3.17	GCAACAAGAGCACGAAGATA
249	MEO1	3.15	GTTCTTTGTTCTGGTGCAGA
250	MET8	3.5	CTACAAAGTCCGATGACTAC
250	MET8	3.31	TGTTATAATAGCCATGCTGA
250	MET8	3.19	AAAGTCAGCTTGCAACCTGT
250	MET8	3.13	GGGCAGTAGCATGTAAATGA
250	MET8	3.11	TTAGCGTCTTCTCTGTAGTC
250	MET8	2.943	ATGCTACTGCCCGTAGTCAT
251	MIC12	3.77	ATAGTTTGCTCTTCTCCAAG
251	MIC12	3.53	TTAGGTACTTCGCTTATTGG
251	MIC12	3.46	TCTATCTCTTGGACAGAAGG
251	MIC12	3.25	AAGGGGGACAGAACAGACAG
251	MIC12	3.21	CATCCGTCACAACTAGCTTG
251	MIC12	3.21	GAGACTCGATGTGGAAATGT
252	MIS1	3.42	CCTCCGAAATAATGTTGCAG
252	MIS1	3.15	GTTTACTTCTGCAATTCTTG
252	MIS1	3.05	GAGAACTTTCTTACTCGTTC
252	MIS1	2.92	CAGTTGGCGAAACTTTTAAG
252	MIS1	2.89	TAAGCGGTAAATGCGCCATC
252	MIS1	2.89	GTCAGATATTTAAGGCTAAA
253	MIX23	3.53	TATACACGTAGACAAAAAGA
253	MIX23	3.22	CCAAAGGATATTTAACTTGG
253	MIX23	3.12	ACTGTGATTGTAGTAAGTGA
253	MIX23	3.07	GTGAATATATAGGCGATTCT
253	MIX23	2.96	GTAAGTGACGGTTCATCATT
253	MIX23	2.9	TTTGGGTAGTTTGAAAAACT
254	MMS4	2.96	GCGATAATTTCAACATTTGA
254	MMS4	2.83	TCCATCGATGATCTGAATAC
254	MMS4	2.7	GGATCAAGATGAGTGCAAAA
254	MMS4	2.7	TAAATGATCGAAAATGTTTA
254	MMS4	2.7	CGTAAATAAAGAACAATGTA
254	MMS4	2.45	TTCGAAACAGATTTTCTTTG
255	MNN2	3.55	ACTTCGAGACAAATCAGTGT
255	MNN2	3.54	ATGATACCTTGAGCAGCACG
255	MNN2	3.1	GCACGAGGATATTAAAAAGT
255	MNN2	3.06	GGATCGCGTCCTTTTGCGGA
255	MNN2	2.98	GGTTGAATCGTCAGCGCTGG
255	MNN2	2.85	ATACATGGATGAGAACACGT
256	MOH1	3.74	GTAGCAGCACTGAAGGAAAA
256	MOH1	3.73	CTTCGTTACAAGAATAGGCG
256	MOH1	3.39	TTTGCGATCGATGCTGAGAG
256	MOH1	3.07	CTTGCAATGTCTACAACCGT
256	MOH1	3.07	GATGATGATGGGGAAGATAA
256	MOH1	3.03	TCTGTCTTTGTTTATCTATG
257	MRP21	3.36	TAATGTTGAAGAGCACGCTG
257	MRP21	3.3	ATAGCAAGAAGCTAATAAGT
257	MRP21	3.11	TCAAGGGACCTTTAATGACC
257	MRP21	3.08	GCAGATTGCATCATATCTAC
257	MRP21	2.92	CATTATGGTTATGCTCTTAT
257	MRP21	2.9	CTTCCCTGAGCTAATTTGAT
258	MRPL16	3.56	TGTAGAGCGTACATATTGCC
258	MRPL16	3.53	AGTTGATTACCTTTCACCAG
258	MRPL16	3.38	TCAACTGGATACAAAGCCTA
258	MRPL16	3.33	GTACTTACCAAATTGCAAAG
258	MRPL16	3.15	GGGTCAAAGAACAGAACCCT
258	MRPL16	3.15	TCTACAAGTGGACTGTTAAT
259	MRPL27	3.33	TTACCTTGCTTCGTGGTCAA
259	MRPL27	3.32	GCTTCACTGCAGCTTGTTGG
259	MRPL27	3.13	CTAGAATTAATACAAAAGAT
259	MRPL27	3.02	ATTTGCTGTCCTCACTTTCA
259	MRPL27	2.86	GGTCTTACTAAATTGAGAAA
259	MRPL27	2.85	TCTGTATTTCTTCCAAGGCC
260	MRPL36	3.37	AGAATGCCTCCAGAAAGAAC
260	MRPL36	3.25	CACGAGATAATCGCTCTTTA
260	MRPL36	3.17	AAACGTGTGTTCGTTTGCGT
260	MRPL36	2.87	CGGAGATCCCAATATCCAAA
260	MRPL36	2.85	AGAACCAGGATATGACCCTG
260	MRPL36	2.844	GCGTTGGTACCCGTTCTTTC
261	MRPL37	3.57	CTATAACATTGCTATAGAGG
261	MRPL37	3.41	AACAAGGGCGCACAAATACC
261	MRPL37	3.39	AAGTTAAGCGATGTTCCCGC
261	MRPL37	3.36	CGACACCACTGACTTAACCG
261	MRPL37	3.2	TATAATAAATGCGTGATGCC
261	MRPL37	3.05	CTGCTGAAGACTGAAGATGT
262	MRPS5	3.39	ACTTTGACAACAATAACGAT
262	MRPS5	3.17	TATGGGATACATAAATGTAT
262	MRPS5	3.14	GTAAAATCATCCAAATATGG
262	MRPS5	2.97	CACCATGTAATGAAATATAT
262	MRPS5	2.93	AATAGGTAAAGATGTTCAAG
262	MRPS5	2.77	GTGATGCTTTCTTTTATTCG
263	MRPS9	3.71	TGGACAGAGTTTGAGCCAAG
263	MRPS9	3.42	GACTGGAAACTGAAACCAGG
263	MRPS9	3.4	TTATATGTCTCGTAAAACAA
263	MRPS9	3.23	AGCCTTGAAAACATTCCGCT
263	MRPS9	3.19	AAACCAGGAGGAGTAGAAAT
263	MRPS9	2.93	AGAAATTTAATAATGTCGAC
264	MRX3	3.44	TGAGGATCTAGCGACAACAC
264	MRX3	3.44	CGAAATCCTTTATCGCCGAA
264	MRX3	3.38	CAAATGACAGGATAGATCGA
264	MRX3	3.33	ATAGACAATGACCAAATGAC
264	MRX3	3.19	TCAACCCTCTGCAGCTCCAT
264	MRX3	3.18	CGAAAAGTGGATATAAAACA
265	MSI1	3.18	GTATCTTTCTTGCAAATCGA
265	MSI1	3.14	GTGCACATAATGTAGTTACT
265	MSI1	3.04	GCACCTTGAACTTGCGAAAA
265	MSI1	2.99	GATGCGATGCTCATCCGAAG
265	MSI1	2.94	CAAATCGATGGGTATACTGG
265	MSI1	2.94	GTATATTGTTTGTCAGAAAT
266	MTC4	3.76	GGAGGGGGAGGTACTTTAAA
266	MTC4	3.54	TGATGAGTAAGGCTTTGAAG
266	MTC4	3.54	ATACACTTCAGCAGAGGAGG
266	MTC4	3.53	ATATACACTTCAGCAGAGGA
266	MTC4	3.23	TGGTACACCCTCAGAAGAAG
266	MTC4	3.11	CCAATAATGGCAAAATACTG
267	MUD1	3.66	AAGCTGCTATCAACAAAAGA
267	MUD1	3.33	GTAAAATAGTGCCGAGTTGG
267	MUD1	3.18	GTTGGAGGACATCAATCTGA
267	MUD1	3.08	GGTATATACATACGCTGACA
267	MUD1	3.06	TTGTGGGGAAGGGGTAGCGA
267	MUD1	3.05	TACGCTGACATGGTTTCTTT
268	MUM2	3.24	GGACTAGCCGACGAACCTTG
268	MUM2	3.19	CCGTGTATGCAAAAAGAATG
268	MUM2	3.13	TTAGTAAGAAGAGAATCAGC
268	MUM2	2.97	TGTTGCTGTGACTGTTGGTG
268	MUM2	2.91	GGACGTTTCCAACGAATGTT
268	MUM2	2.89	TCTTTCACCAGATTCGTATA
269	NCL1	3.28	CGAAGAATACACTATAAGGA
269	NCL1	3.06	CGGATTACAGTGTAGATAAA
269	NCL1	3.05	AGTAGGTGATTTGACGTCTT
269	NCL1	2.93	ACGTCATTTAATACGTAAGT
269	NCL1	2.75	ATTCTTCCCATTGATCTTCT
269	NCL1	2.59	ATTCTAAAAGTTAGAGGAAG
270	NGR1	3.34	ACTGTGGATGAAGGAGGCAA
270	NGR1	3.13	CAGGCAAAAATCGATGGCGA
270	NGR1	2.98	ATCGTGGCCTCGTCGAAGGA
270	NGR1	2.95	CAATATAAATCAGAACGAAA
270	NGR1	2.9	TGACCATATCTCCTCAATCG
270	NGR1	2.89	TGTTCCAATATTAATAAAGG
271	NHP6B	3.65	GCTATGATAAACAAAGGAAG
271	NHP6B	3.4	TTACGTCAGGATTCTCGGAA
271	NHP6B	3.33	AATGAAATAGCCGCCCATAA
271	NHP6B	3.2	ACAGAACAGCAGTCCTTTAG
271	NHP6B	3.14	CTTGAGCATGCCGTTATGGG
271	NHP6B	3.08	ACTTGGCCAAAAGTTACGTC
272	NPL4	3.63	TCTTCGTTCTGTATGTTACG
272	NPL4	3.45	ATATCGATATCAGTAGTATA
272	NPL4	3.31	ACGAGGGCGTTCCTTAAAAT
272	NPL4	3.02	TTTCAATGACCGTTCCGAAA
272	NPL4	3	AAATGTGTCGACATCGGCAT
272	NPL4	2.91	AACGAAGAGTGGCAAATAAT
273	NRG2	3.64	GTGCTCATATGACTTGGTGC
273	NRG2	3.57	GTAGCTCCTACATCGCTAAC
273	NRG2	3.1	TGACAGCTCAAATGAATTTC
273	NRG2	3.06	GGCATAAGAGTTATCTGGGA
273	NRG2	2.9	AAAGATAAACGATTTAAAGA
273	NRG2	2.87	GGCGAACATTCGAAATTGAT
274	NTC20	3.62	TACGGATTAAATCGTCGCAG
274	NTC20	3.1	AAGATGCTGTCAATTAGGCT
274	NTC20	3.08	GATGTAATGGAAGGCTTTGA
274	NTC20	3.06	AAACTTTCAATTTCAGAAAG
274	NTC20	3.04	AGCATCTTGACCTTCTAGTA
274	NTC20	3.04	TGTACAGATGTGTAAATGTA
275	NTH2	3.49	AGTCGAATATTAACTTTGGG
275	NTH2	3.4	TGTTGCCCCTCTTCTTTCAA
275	NTH2	3.3	GCAGGTTCGGATCAGACATT
275	NTH2	3.28	TCACCATCATTACCTTCGGA
275	NTH2	3.21	TCCATAATAGACCTCTGCGT
275	NTH2	3.06	TTTGCAAATATATTTGACGC
276	NUP170	3.81	GGAACCTAGGATCTGACAAG
276	NUP170	3.42	GCTATCTGAAAACGTTTCAC
276	NUP170	3.29	TTTATTACTTCTCTTTCTAG
276	NUP170	3.16	CTCTATATCGTGTTGCACGA
276	NUP170	3.09	TGTAGGTTGTTGTTGCGCCT
276	NUP170	3.06	TCGGAGAATTACTGGAACCT
277	OLA1	3.34	ATACGATTTCTCGCAACGAA
277	OLA1	3.22	TTTTGGGTCATAAAATCGCT
277	OLA1	3.2	TAGTTAGCTGGGTTACCCAA
277	OLA1	3.2	TCTGGATCAATGGTAGCGAA
277	OLA1	3.09	TCTTCGACTTGCTTCTTTGG
277	OLA1	3.08	TTTCACTGCATCCTTCCTTT
278	OM14	3.67	ATCGACACTTTATATACGCA
278	OM14	3.59	ATATACGCAGGGACGATTAA
278	OM14	3.35	AGTAGGGCAGGGAAAGGGGA
278	OM14	3.28	GACATATTATGAGATGCTGG
278	OM14	3.24	ATTAACGGGAGAGGAGGTAG
278	OM14	3.21	TTGTTGGAATAGGGTTACGT
279	OPY1	3.81	TCACTTTCGGTCACTCACAA
279	OPY1	3.68	GGTACGCAATAGTAGCCAGT
279	OPY1	3.54	TGGTGATGATGGTAACCCTG
279	OPY1	3.33	GAGGCCACCATAAATGACGA
279	OPY1	3.12	TCGTGTCTATAAAACCTTAG
279	OPY1	3.08	TAAACGAACAGGCCAAAATG
280	ORC2	3.36	TCATTTCCACCTCAATGATG
280	ORC2	3.14	ACTTTGTCTTAATTTAAAGG
280	ORC2	3	TCAGTTGTCTTTCTCCATGT
280	ORC2	2.83	CTTCCCCATTTAGCATGTTA
280	ORC2	2.79	ACCCACTCACCGCATCATTG
280	ORC2	2.77	GGCGTTTTAGGTTTGAGTGC
281	PAF1	3.34	GGGAATTTCATCAAATCAAC
281	PAF1	3.3	GGGTAAACCAGAAGTTTAGG
281	PAF1	3.3	TATGTAGGGAAGAAAAACAA
281	PAF1	3.14	TAGGTTAGAGCTGTTATGTA
281	PAF1	2.97	AGTGCTCATAATAGTATAAA
281	PAF1	2.95	TTATGTAGGGAAGAAAAACA
282	PAU24	3.51	ATGATAACTCGTTTGTGCCA
282	PAU24	3.43	GCTGTAGCTATCCATCTTTG
282	PAU24	3.26	GGGATGAAAATTGTACACTG
282	PAU24	3.14	GAAAGCGCATACCTCAAAGA
282	PAU24	2.98	GAATGTCTTGCCAACTTCCC
282	PAU24	2.79	ATAATATGAATAATGAATGT
283	PAU9	3.31	GCAGAAAGCAGTAGCAGCGA
283	PAU9	3.17	TGACGAAAGAGTCAACTTGG
283	PAU9	2.77	GTCAGATTGAGCTAGAGTGG
283	PAU9	2.68	CGACTGGGTAGGTTTCAGTT
283	PAU9	2.67	GCTGGAGTACCATGGAACAC
283	PAU9	2.66	GAAGTCACCGTAGTTGAAAA
284	PBP2	3.37	ACAATTTTAATCGTCCAGCG
284	PBP2	3.16	TTCGTGTAAGTACCATATCG
284	PBP2	3.14	TACTTATGCGGCTAACGACT
284	PBP2	3.1	GTTGGTGTAGTAGTGATTGA
284	PBP2	3.08	TGTTAGAGTGGATGTGGCTA
284	PBP2	3.05	AATCGTGGTCGTTGTCAGAG
285	PBY1	3.79	TGTCAGAGATCAAGTCAGAG
285	PBY1	3.46	TATTGGCGATGGGATAACCA
285	PBY1	3.36	TTCTTTCGCTTCTTCAACAG
285	PBY1	3.12	GGTGAAAACTGATCACTTAA
285	PBY1	3.11	GATCTCTGACATTAAAAATT
285	PBY1	2.96	GCAATTGAAAATTACGGTAA
286	PCA1	3.33	GCTGCTGATAACGATGAAGC
286	PCA1	3.24	GTCTCACTCAAACATTCCTG
286	PCA1	3.15	GCCTACACTTGGCATAAATA
286	PCA1	3.15	ATAAGGTTGAACGAATGTAT
286	PCA1	3.09	TCGCATGAAAAGCCTACACT
286	PCA1	3.07	TCAAAATTTAGGCGCCAACA
287	PCH2	3.69	CGGCAAATCTACGAAATGCG
287	PCH2	3.43	TTTGCCGTTGACAATAAGGT
287	PCH2	3.13	GAGATGATCCTCGCACTTGT
287	PCH2	2.84	TTATAATCGAAGTCTTTAAA
287	PCH2	2.69	CAAACTGAAGACATAAAATA
287	PCH2	2.31	TTTGAATCTGTTAAAAGCAG
288	PCS60	3.78	TCTAACCTCTTGCAGCACAG
288	PCS60	3.29	TCTGGAAGTGACCCACCATG
288	PCS60	3.21	GTCCGTTTCAGGAACAATAA
288	PCS60	3.19	AGTGGGAGTAAATTTCAAGA
288	PCS60	3.14	AAAAGACCGAATAAAGGACT
288	PCS60	3.08	AGGACTCGGAAGCTTTAGCT
289	PDB1	3.22	AGGAACTGTTATGAGGGAGG
289	PDB1	3.14	GATTATCAATGAACAAACAC
289	PDB1	3.05	TTTAGTATCATTTACACACT
289	PDB1	3.01	ACTATTCAAGGCCTCTCTGA
289	PDB1	2.99	GGGTCTTACAAAAGAAGTTG
289	PDB1	2.99	AGAGGTGTATCTACATATAC
290	PDR3	3.65	TATTCCGCGGAAAGTCCGAG
290	PDR3	3.63	GCTCCTGAAGACACAAACAC
290	PDR3	3.55	ATAGTTCATTTATTATTCCG
290	PDR3	3.42	GAGCCTTCCAAAGCAACCAT
290	PDR3	3.28	CAGTTGTCGCCTAAGACCTA
290	PDR3	3.11	GAGCTGCCTCCTCTGCCGCT
291	PDX3	3.4	CCTCCCACTAGGTAGTTCCG
291	PDX3	3.3	CTTCTGGCAACGTTTCCCTT
291	PDX3	3.24	GCATCTATAAGAGCTCTATC
291	PDX3	3.19	TAGACCAGTAGTACACTTCA
291	PDX3	3.14	ATTTACAATTTACCCGGCGC
291	PDX3	3.13	CTTGGCTTCGTTGAACCATT
292	PEP1	3.31	GATGACTACTGGACACTTCA
292	PEP1	3.17	GTCAAAGCTTATAGTAACGG
292	PEP1	3	AGCTTTATAATACAATCTAA
292	PEP1	2.97	GATAGTCTTTGTCACTTTGG
292	PEP1	2.91	TCATAACGTGTGATGACTAC
292	PEP1	2.88	TCTTTAAAGCAATTCCTTTC
293	PET112	3.53	ACTAAACCCTATCTAAACAA
293	PET112	3.41	CTACTATTATCATAACAAAA
293	PET112	3.36	ACAATAACACTATTACTAGG
293	PET112	3.08	CTGTCCAAAAAGACCAGAGT
293	PET112	3.03	AATGCATATTCCGGCCTGAA
293	PET112	2.88	ACCGTGACTATGTATGGCTT
294	PET9	3.17	ATTTATATTGTGCGACGACG
294	PET9	3.12	GCAATACATCTACAAGTCAA
294	PET9	2.99	ACAAATATAAATAATATAGA
294	PET9	2.89	GACTTGGGCGTTGGAAGACA
294	PET9	2.84	GATGGGAGATGCAGCAGTTT
294	PET9	2.84	TTAGATTCCTTCTTTGGAGC
295	PEX32	3.39	TATTCAATTCAACAGCCTGG
295	PEX32	3.3	TACTGGAACACCAACTGCAA
295	PEX32	3.3	GCTAATTTCAAGGAAAGAAA
295	PEX32	3.26	ATATGCGTGAAACAGAGTGC
295	PEX32	3.24	AGAGTGCTGGAAATCATTGG
295	PEX32	3.22	GGTGTAATTTGGATAAGAGA
296	PFF1	3.76	AATTTGATAACGATACGCTG
296	PFF1	3.07	GTTCAAGTCACATATTAAGT
296	PFF1	3.04	TATCAACTTGAATCAGCAAT
296	PFF1	3	TTATCAAATTAGTGAAAACG
296	PFF1	2.94	CTACAAGGAAATAAATTGAT
296	PFF1	2.89	TAGGTAAAGTTAAAGAATCA
297	PGI1	3.26	AGACCAGGCTGGCAATTCAG
297	PGI1	3.07	ACAATGAGAAAAGGAAAAAT
297	PGI1	2.96	AAAATGGGACGAAACAAATA
297	PGI1	2.85	TGAGTAGTCGAACAAGATTT
297	PGI1	2.84	ATTGTTCTCATATCTTAAAA
297	PGI1	2.67	AAAGCATTGATTATGAAGAA
298	PHO3	3.35	ACATCGGCTAACTCTCCGAG
298	PHO3	3.22	AAGTGCTTAAATTTGCTGGA
298	PHO3	3.21	ACCTGCATTAACTAAAGCAG
298	PHO3	3.12	CGAGAAATACCATAGTCGCC
298	PHO3	3.09	AGGGAAAGAGAAGTATGGCC
298	PHO3	2.93	AAAATACTACAGTAAAGAAA
299	PHO5	3.53	ACATCGGCTAGTTTGCCTAA
299	PHO5	3.42	GTGCGATCTCTTCGAAAACA
299	PHO5	3.29	TGTTTACCCTTATCCCAAAT
299	PHO5	3.15	GGTACCAATCTTGTCGACAT
299	PHO5	3.15	TGGCAAGGCATATACCCATT
299	PHO5	3.12	GCTGATGTTTTGCTAAGTCG
300	PHO88	3.38	ACTGACTTGAGGATTCATGG
300	PHO88	3.27	GAAAGAAAAAGAGAAGGCAG
300	PHO88	3.26	GGTCCTCCATGTCAATGCGA
300	PHO88	3.26	GTATATCGAATGAAAGAGCA
300	PHO88	3.22	GATGATCCAAGAGATACCGA
300	PHO88	3.16	ACCAGGTTCGACGTACTTCA
301	PHO89	3.26	ACAATTCATGTCACTAAGCC
301	PHO89	3.08	GAATGAGTGACATAGATCAA
301	PHO89	3.02	ATGTAAAGATCATCTTCAGC
301	PHO89	2.85	TAGATCAAAGGTGAGAATAC
301	PHO89	2.83	GTCGTTTGCCCCGATGTTAA
301	PHO89	2.68	AAATGCAAATAACATGGCAA
302	PIM1	3.83	GTATGATGTTTGCCACCGGA
302	PIM1	3.64	TCTGACTTATTTCCTTCCGG
302	PIM1	3.63	GCAATACCAATGCAAAAGCA
302	PIM1	3.54	GATATTCTCTACGTCACGCA
302	PIM1	3.34	GCAGCAACGACAAGCTGATA
302	PIM1	3.18	CAGCAGTCTTAGCGATAGAT
303	PIN4	3.69	GTTACCCTAATCTATTACCT
303	PIN4	3.66	GCTAATCTCCAAAGACCTGC
303	PIN4	3.54	TTTCAGCTGAGATTACCAGC
303	PIN4	3.48	GATATAGTACTCATAGAGGC
303	PIN4	3.37	TTCAATGATGTCACGAAACA
303	PIN4	3.26	GCATCATTGATGGCTGCAGG
304	PKC1	3.49	ACGTAAGTGTGGACGAGTGG
304	PKC1	3.33	GGTGGCAGAGACTTTTACAA
304	PKC1	3.26	TTCACCCTGACTTTGTTGAG
304	PKC1	3.25	GAATACCTCTAACGTAAGTG
304	PKC1	3.17	AAAACCTAGAACAGTAGCTG
304	PKC1	3.12	TGCGGAGAGAAGCTCTAGCG
305	POA1	3.16	TCTCGTGTGTAAAAAGAGAA
305	POA1	2.99	AGGATCCTAGCATATGACTT
305	POA1	2.86	TGCAGTTGCAAGAATGGATG
305	POA1	2.82	GAATCGTAAAGTTATGCATA
305	POA1	2.63	TAAATATAGCATCAAGTTAC
305	POA1	2.57	ACGTAATCTTTCTCTGCTTT
306	POL12	3.26	AACTCTGGTGAGACGCGTCA
306	POL12	3.22	TTTAATGTATAGATCCTCGA
306	POL12	3.16	GCTTGAAGGTAAATTTAGGC
306	POL12	3.13	ATTGGTTCAACAAAGCTTGA
306	POL12	3	GTGAGTTTGACGCCTTTGAT
306	POL12	2.9	TCTAATGCAGTGATGATTTC
307	POL30	3.67	TTGCTGTGAGTGAAAAAGGA
307	POL30	3.49	GCGAAAGTGAAAGGTGCAAG
307	POL30	3.41	GTGCAAGTGGAAAGAAAGGA
307	POL30	3.28	CCATACCTAACGTAACAGGA
307	POL30	2.96	AAGTTACGCGTTTCGCGTTT
307	POL30	2.88	GGCTTCGACACCTATTTCCA
308	POP4	3.77	TCAACGGACCGGGTAAAAAG
308	POP4	3.55	TTAAAGAAGTTTATTCTCCG
308	POP4	3.28	TACTCGATGACATGAATAAG
308	POP4	3.23	CTATCCATTCTGACAAATAG
308	POP4	3.08	GCGGATGAATTGGGATATAA
308	POP4	3.07	ATTCTCCGTGGTTGCAGCTG
309	POP7	3.32	ACAAATGGTCAAACAATCGC
309	POP7	3.07	GAAATAAGCAATAAGATTGA
309	POP7	3.03	CATACCCAAAACCGCAACAT
309	POP7	2.88	AAAATCTGTCCAGCTCAATA
309	POP7	2.81	TGGGTGTTTCGTTACTCGTT
309	POP7	2.81	AGAGAGTGAAATTAAACAAA
310	POP8	3.62	TTACGGTTCTGCTTTGAAGA
310	POP8	3.39	TAATAATGCGTACAAGGAAG
310	POP8	3.05	TATCATATGTTACGGGAAAG
310	POP8	3	GTTAGTAGTTTATTTCTCTT
310	POP8	2.91	GCTTTACTGTTCAGCTTTAT
310	POP8	2.9	AGGATAATCAGAATAAGAAA
311	PPS1	3.57	AGAGAATGAGGAAAATCGGG
311	PPS1	3.33	TGAGGGCACTTCCAAAACCA
311	PPS1	3.29	TGTCATTGAGGTAGAAGGGG
311	PPS1	3.23	AGGAAATATCATGAGCCCAG
311	PPS1	3.12	AGTTCACCAGGTGTGATTGA
311	PPS1	3.1	GTTGGGGCAGGCAGTTGTTA
312	PRE7	3.56	CAAAGGGTGGCAAAAACAAG
312	PRE7	3.56	GATCGAGGAAACTCAAAGGG
312	PRE7	3.48	GTACCACCATTATCACCGTA
312	PRE7	3.36	GTTTCCTCGATCCTTTAAGT
312	PRE7	3.11	GCAGAGATTTGGTGTTCGTA
312	PRE7	3.05	AATCTTCACCTGCAATGCCC
313	PRP5	3.42	AGAGCAATGGACCAAACTAA
313	PRP5	3.2	AGCGCCAAATAATTCGAGAA
313	PRP5	3.15	TGTTGCCTTGGGTTTATTTG
313	PRP5	3.11	GTTTCATCTAATCCGGGTAA
313	PRP5	3.05	AATCATAACGCTGTTGCCTT
313	PRP5	3.02	TATCTTGATTTACCATTACC
314	PRP6	3.55	TTAGCCCAAGGTTCTATCAA
314	PRP6	3.47	GTACTGGTTAAATTAGCCCA
314	PRP6	3.38	ATACCTGGTACGTAACCTGC
314	PRP6	2.98	CTTTCGGTTGGCTTTGAAGA
314	PRP6	2.94	GAAACGCCATCATTTCATAA
314	PRP6	2.93	CATCTTCATCATCTTTCGGT
315	PRS4	3.51	CTCTCAGCTTCAACTCCACA
315	PRS4	3.33	AAGCAGAGAATCGAGCAGCA
315	PRS4	3.27	TGTAGTCTACCACATGCTCA
315	PRS4	3.21	CATCGGCACGTGCTTAACTA
315	PRS4	3.2	CACGTGCCGATGATATCAAT
315	PRS4	3.19	GCTCTCACCTATGGTGACAG
316	PRX1	3.4	TACGTAATTAAAAATCTCCG
316	PRX1	3.31	ATACCAATAGCAGCAACATC
316	PRX1	3.24	TTAATTACGTAAAGAAACAA
316	PRX1	3.2	CAAGTGAGCCTGCTTAGGAA
316	PRX1	3.1	TGCTTCTAGATTCTCGCAGT
316	PRX1	3.07	GAATAGCGACCAACGGTCGG
317	PSY4	3.72	ACTACACAATCATTACCCGT
317	PSY4	3.35	TTACCCGTCGGCGCTTCGGA
317	PSY4	3.18	TTCAATGTGCTTCTGAAAAG
317	PSY4	2.99	AGCTATGAGCTCGACGATGT
317	PSY4	2.99	AGGTTTATAAATAGGTCAAA
317	PSY4	2.92	GTGATATGCCGGATTAAATC
318	PTC3	3.53	GCTCGATTGTTGCCACCGGA
318	PTC3	3.24	TATAGTCTAAAAACAGAAAG
318	PTC3	3.16	AAGAAAGAGAGAGATAACAT
318	PTC3	3.09	CTATTATAGGCAGACGAAGA
318	PTC3	3.06	TCAGACTCAGCCAAAAGGTT
318	PTC3	2.99	CTTTGAGTTTATTCTCTTGA
319	PTC4	3.55	GGATAGAAAAGAAGACGTAA
319	PTC4	3.44	ATAGAGGCAAAAAGGGCGAT
319	PTC4	3.43	GGCTATATAGGGGAGAATAG
319	PTC4	3.41	TAGCCAATATCTTCGTTATG
319	PTC4	3.3	TCTATGGTCTTCTCCGTCAA
319	PTC4	3.22	GCTACATAAACAATTGACAT
320	PTH2	3.87	GCTATATTACTTGTTGACAG
320	PTH2	3.11	CGTACCCAACTGGTAACCCA
320	PTH2	3.1	AGAACGCAGTAAAGTAGCTG
320	PTH2	3.03	ATGCGTTCGACGTACCCAAC
320	PTH2	2.99	GAAAGTAGCCCATAAAGCTA
320	PTH2	2.99	CTTTGAGTTTATTCTCTTGA
321	PYC2	3.58	AAGAGTTTGGAAGAAAAGAG
321	PYC2	3.42	TCAACCTGTGCATTGAAAGA
321	PYC2	3.41	GCAGATCTAAAAATTCTAAT
321	PYC2	3.06	GTTACTAGGAGAGAAAATAA
321	PYC2	3.04	CTCTTGTAGCTTACTATCTG
321	PYC2	2.95	CTCATGGGAGTATATGGCGA
322	QDR3	3.47	GAGATGGTTCAAATCCCCAA
322	QDR3	3.38	TGTATCCTTAAAAGAAAACA
322	QDR3	3.04	GAACCATCTCATTCCAGTTT
322	QDR3	2.99	CTACATTCGATTGTGAACCT
322	QDR3	2.99	AACTTGTTAACGTCTATGCT
322	QDR3	2.97	TGTTTATCGCTTTCTGACTT
323	RAD16	3.67	TATAACGACGTAATGCTGCG
323	RAD16	3.54	TGAAAAATCATGCAAGAAGG
323	RAD16	3.38	CAGTTGGTACACCAGTTATA
323	RAD16	3.38	AAGGGAAGAAAAAGAAACGG
323	RAD16	3.32	TCACGAGCGTAGCATCATCA
323	RAD16	3.12	GATACTCTTGGCCGTATAAC
324	RCR1	3.84	TTTCTGCATGAGCTTCCTGT
324	RCR1	3.51	AGAGGCTTCGAGAGAGGAGG
324	RCR1	2.96	TCGAATTAAGAATAAGGAAT
324	RCR1	2.91	TAAGTATTTAAATGACCGAC
324	RCR1	2.84	GACTGCCATGACGACGATGA
324	RCR1	2.83	TATTGATCATTCCAATAAAT
325	RDH54	3.41	AGGATCTTCTCTCTTCGTCG
325	RDH54	3.18	TTTGATCCAACCCTTCTTGG
325	RDH54	3.17	TCTTGCCTACTTCTACTTCT
325	RDH54	3.09	CGCTGTTGGAGGTATCTCTA
325	RDH54	3.04	AATCTTCAACAACGCGCTGT
325	RDH54	3.04	TATGGATGTGGCTTGAAATA
326	REB1	3.55	TTTAGGTTGGGTCCACAGCA
326	REB1	3.52	TTTGTCGTTGTCCTTTGTGA
326	REB1	3.28	GATCCTTCGTATGCAATTGA
326	REB1	3.28	AGGCTGTTATTACCCTGCTG
326	REB1	3.22	CAAGGGACCTACCCTCACAA
326	REB1	2.92	AATAAACATCATCACAAGCA
327	REG2	3.48	GCAATACGTACCATTTGCAG
327	REG2	3.37	TTAGCGTTGTCTCGAAACTT
327	REG2	3.33	CCATATATAACAGTACGTCC
327	REG2	3.13	CTTGAGTTGCAGCTTCTTCC
327	REG2	3.04	TAATTAAAGGGGGTATGGTG
327	REG2	3.04	GCATTATTAGTTAATTAAAG
328	REI1	3.72	TTATGGGTACCGATGCGATG
328	REI1	3.56	AAAATAGGAAAATATCGCCG
328	REI1	3.33	AACAATACGATGAGTAGCAG
328	REI1	3.25	CAAATTGTAGCGATGCCAAT
328	REI1	3.23	ATGCCAATCGGACTTCATGT
328	REI1	2.92	CTCATAACCTGTACTAAAAG
329	RER2	3.71	GGGTAAACACAGGTAAAAGA
329	RER2	3.22	TTCGGAAAAAGCCCGAGCGA
329	RER2	3.2	CTAACCCTGTTACCCTCGCT
329	RER2	3.07	AGTAAAAATAGGGTAAACAC
329	RER2	3.03	GAACTTAAGCAGTAAAAATA
329	RER2	3.02	TACTAACAAATCCTGCCTCG
330	RFC5	3.62	CTAGAAAAGATTCCTCAACA
330	RFC5	3.31	AATCTTTTCTAGAAGCACTG
330	RFC5	3.26	ATCGCGTTAAAATATTCAAG
330	RFC5	3.18	AAAAGATGAGGTAAATCACG
330	RFC5	3.1	TGCATATGTACACCGTGTTG
330	RFC5	3.04	CAGCACAAACATGTCATTGT
331	RFS1	3.54	TGGTTGCCTAGTTATAAGGA
331	RFS1	3.54	ACTAGGCAACCAAAATGGAA
331	RFS1	3.52	TATAAGGAGGGAACACCTAA
331	RFS1	3.27	TTGGTTGCCTAGTTATAAGG
331	RFS1	3.21	AATAGTGAGTAGTATGCTGG
331	RFS1	3.02	ATCAAAAATACATAAAAGAG
332	RFT1	3.4	TGCGTATTAGTAGCAGTAAA
332	RFT1	3.38	AAGATCTGCTCACTAGTAGA
332	RFT1	3.28	CACGTAGCGCGATATTGTCG
332	RFT1	3.17	AGCAGTAAAGGGCCACAGAT
332	RFT1	3.17	TCGTGGCATCGAACGTAATA
332	RFT1	3.17	ACTTCAAATCACCCTATCTG
333	RGD1	3.48	TGAATGCCAGCACAAGAAAA
333	RGD1	3.42	CCTTGATCCTAGTTTGGCAT
333	RGD1	3.21	AAAAAGGTGCGCCAAATCGT
333	RGD1	3.1	GCACTTACTGTGGCACTAGC
333	RGD1	3.05	TCAACAACGACTGCTTTAAA
333	RGD1	2.86	CGACGACTTCGCACTTACTG
334	RIB1	3.34	AATTAGTCGGACGCTCTTGT
[truncated: 35,871 more rows]
