# Supplementary material for: Multi-functional genome-wide CRISPR system for high throughput genotype–phenotype mapping
Source: Nat Commun. 2019 Dec 19;10:5794. doi: 10.1038/s41467-019-13621-4 (PMC6923430; doi:10.1038/s41467-019-13621-4)
Supplement: Supplementary file 5 — Supplementary Data 3 [file 41467_2019_13621_MOESM5_ESM.xlsx]

## Sheet: deletion_final
Number	Name	Score	Sequence
0	ACS1	3.73	TGGGATGAACACCTTATCGAATGGCTTAGACCAGTTTAAAAATTGGGTAGTTCAATAGACTCCTTGTGCAAGCGCTGATAGTCCTGCAACCCGTCCAAGTCTTTAGAACCGAAGAACTTAG
0	ACS1	3.48	GATCGTGCCACAACGGCCCATCTCAGATAGACTGCAGCCCGCAATTGCTAGCAGGACTATCAGCGCTTGCACAAGGAGTCTATTGAAGACCCTGCTAAGTCCCACTATTCTCCACACTTGG
0	ACS1	3.39	GATGACAACTTTAGAGTCCCCATCGTTGATACGATCTCTCAAGGAGTTGGAATGGCACCGATACGGGAAATGGCCAACAAGGTTATGATTGCTTCTGGGAAAGAAAACCCGGCAAAGACTA
0	ACS1	3.27	GTCAAGTGAAATTGACAAGTTGAAAGCAAAAATGTCCCAGTCTGCCGCCATGAACATTTGACTTCGGTCAAGATCGTGCCACAACGGCCCATCTCAGATACTGCGCAGCAGAAGAAGGAAC
1	ADE1	3.47	TCGTATCTCTGCATATGACGTTATTATGGAAAACAGCATTCCTGAAAAGGCTGGTTCAAGTTCCTGTCCAACGATGTTCGTAATCATTTGGTCGACATCGGGATCCTATTGACCAAACTGT
1	ADE1	3.31	GAACAAGGTGAACATGACGAAAACATCTCTCCTGCCCAGGCCGCTGAGCTGCAGAACTGGCTGTAAAACTGTACTCCAAGTGCAAAGATTATGCTAAGGAGGTGGGTGAAGATTTGTCACG
1	ADE1	3.29	AGAAGACCGCTCTCTATTGGTTCACAAACATAAACTAATTCCATTGGAAGTGCTTGGAAAGAGTACGTAAAAACAGGTACTGTGCATGGTTTGAAACAACTAATTGTCAGAGGCTACATCA
1	ADE1	3.2	ACGTTGCTGTTTGTTGCTACGGATCGTATCTCTGCATATGACGTTATTATCTATTGACCAAACTGTCAGAGTTCTGGTTCAAGTTCCTGTCCAACGATGTGGAAAACAGCATTCCTGAAAA
2	AIM2	3.38	ATTTCAATCAAATGGCATCTAATCAACCTGGCAAGTGTTGCTTTGAAGGAGTCGTGAAGAAATCTTCGGTTTAGATACTTATGCAGCAGGCTCTACATCTGTTTGTCACGATGGAACACCC
2	AIM2	3.36	TGGTGACTTCAGGAGAATGTCTTTGAAACCAGGCATCACGATCAATTGGTAAATATCGGGAACAAAGACCATGTACCCAGCACTAGCAAATTTGTCGGCCTTGTCCGATGAGATAGCATCG
2	AIM2	3.21	CATCTTTCGTCAGCATCGAGGAAATTGAAGCAATTGATAGCAAGAAACCAACATCTTTCCGGCAAACTTAAGACACTTAACGGAGGAAAAATTAAAGGATATATTGATTTCAGCAGCGGAA
2	AIM2	3.17	ATCGGACAAACCAATTGATCGTGATGCCTGGTTTCAAAGACATTCTCCTGCATGAAGTTGTTAAAACTTGAATATGACCCAAAGTTTATTGGCGTTGTGGAAGTCACCAAGAAAATTGTTG
3	ATS1	3.72	CAGGAGATGATGGAGCAATAGTCAGGAAGATAGCGTGCGGTGGGAACCACTGGTAGGATGTGGAGATAACAGACGGGGAGAACTGGATAGTGCGCAAGCAAGCGTGATGCTGACAAATGAC
3	ATS1	3.63	TTGTGGATGCTGATGGCCGTGTATGGCAGAGAGGAGGCGGTTGCTACGAGCCAACGATGAGCGCATCGCAGTATACGGATGTTTCCAGAACTTTGTGGTGTTCACTCAGCAACATGTGCCA
3	ATS1	3.55	CCTTGCCCATGGCCACGTAGTCTACGGCCACAGACCCGGTATCGTACACCTGGGCTCTTGCAATTGACACTTTGTGTTGCTGCCCCAGCCGTATACTCGGAATACGGGCTCTTTCAGTGAT
3	ATS1	3.54	TGATAATGCAGGCAGATCCAAAGCGCAAGTGATGGAATGTGATCATTAAAGTGTGTATGCGTTTGGGTCTAATGGGCAAAGGCAACTGGGACTGGGGCACGGCTATAACAGGCTTGTATCG
4	BDH1	3.67	TTGTCACTTTAGGACCAACCTTGGAAACAATTCCTGACATCTCATGGCCCATTTATGGCACTCTCCATCTTTAGGCATGAAGATTGGACCATCCAAGTACATTGCCAGAGGTAAAGCAGCG
4	BDH1	3.64	TCCAAGTACTCGTGAAGATCCGAGCCACAAATCCCACACCAAGAGACGTCTCTGGCCTAGGGATATCATTAGTGAAGTGAATATCACCCTTCTTGAAATAGATAATAACCTCATCGTCGGT
4	BDH1	3.41	TGAGGTGTTCAATCCCTCCAAGCACGGTCATAAATCTATAGAGATACTACTGATTACAGTTATGATTGTTCTGGTATTCAAGTTACTTTCGAAACCTCTTGTGGTTTGACCAAGAGCCATG
4	BDH1	3.22	ATATCCCTAGGCCAGAAATCCAAACCGACGATGAGGTTATTATCGACGTCTTCACGAGTACTTGGATGGTCCAATCTTCATGCCTAAAGATGGAGAGTGCTCTTGGTGTGGGATTTGTGGC
5	BDH2	3.6	AAAGTACCGGACTTCGTGCCCTTAGACGTTGCAGCTTTGATTCAACCGTTTGCGAGTTCAAAGCAGGCTCTACGGCTTTGATCATTGGTGCTGGCCCCATGGCTGTGTGCTGGCATGCAAT
5	BDH2	3.34	ATCGGAGAAAACTGTATCTTGTGATGGCCCCACATGGCCAAGTTCACTGCGCAGCATTCAATGTGACTTCCAACCCGGAGCAATCAAATGTGTAATCGAAGGTGCCTCTGAAAGTGAGACA
5	BDH2	3.27	AAATACCACACCATTCGATATCAATCACAAGCTCATCGGGCGCCACAATATGATGTTACCTTTACCGAAATACGCTAAGGCTCTCATTCTGAAATATGTTTGTGGCTCCTTTAAATGGTTG
5	BDH2	3.27	ATCTGAGGTCGATTGCTGATGGTGGAGACGGCTTCGATTACACATTTGATCTGCTATTCAGTGTCTCACTTTCAGAGGCACCGCAGTGAACTTGGCCATGTGCTCCGGGTTGGAAGTCACA
6	BOL1	3.22	GACCATCTCAATCCGGAAATGTGTCTCAGCAGAGACATTTCCCTGTACACGTTGTAGAGGCCAAACGCAAAGTTCTTGTAATCTGGAAAGCCGCATTCCACAGCATGGCCCTTATGCTTGT
6	BOL1	3.12	CTCTACAACGATTCTCACAAGCATAAGGGCCATGCTGGTGTACAGGGAAAGAGATGGTCAGTAAAAAGTTCGAAGGCCTGAAACTTCCACAACGCCATCGTGTCTCTGCTGAGACACATTT
6	BOL1	3.07	TGCTTGTGAGAATCGTTGTAGAGGCCAAACGCAAAGTTCTTGTAATCTGGGTACGTGCCACGGGACCATCTGTGCTCATTGCTCTCTTGAACATTATTCTAAAGCCGCATTCCAGTCTCTT
6	BOL1	2.8	TTCCCTCTTGCAAGACGAGATGGCTCAGGCGAACGGTATCCATGCTTTACTGAATCCAAAGCGAAATAGAATGCATAAGCATAAGTGTACACGTTGAGTTAATTGTCACTAAAGACCCCAC
7	BOL3	3.5	CACTTCAGGTTCCAGTTCCTGTTGTAGTTTATCGGTGATCATCTTCTCCTCCAAAGCTTTGAGCCCGTCAGAATCCTTGGCCACCGGACATGCTTCACAGCCGGAGTCATTGCCATCTGCG
7	BOL3	3.35	AGTTTATCGGTGATCATCTTCTCCTCCGGAGTCATTGCCATCTGCGTTGACTTGGCCACCGGACATGCTTCACAGATATAGAACGTAGCATGGTCTGTGGGTACCAAAGCTTTGAGCCCGT
7	BOL3	3.18	GAAACGTCTTGCACTTTACACACTTCAGGTTCCAGTTCCTGTTGTAGTTTATTGCCATCTGCGTTGAGTACCAAAGCTTTGAGCCCGTCAGAATCCTTGGATCGGTGATCATCTTCTCCTC
7	BOL3	3.05	AGGTAAAACATAGAAATGAAGCTCCCACAGACCATGCTACGTTCTATATCCTGACGGGCTCAAAGCTTTGGTACTCAACGCAGATGGCAATGACTCCGGATGTGAAGCATGTCCGGTGGCC
8	BUD14	3.63	GTAAACTTACTTTAGGAAACGAGGATTCGGAGAGTATGGGCGGAAGTGTTCGCCCTTCAATTCGAAACTTAATATACTGAGTAATGCGGCAGAAAAGGGCGTGGTGACTCCGACTTCGAAT
8	BUD14	3.63	AAAATCGTCAACGTCAGGGTTCATTGTATTATTCACTGAAAAATGCACCTAGTTTCGATCTCTTGTAGCCTTCTTTCCAAATTGTCCTCAAATTCAGAATCATCCTTATCGGCGCTATCCA
8	BUD14	3.56	CGAAAGATGATTCCATCAGCTCTGGTAACAAGAATCAAAGTGATGCAGAGGATATGGTAAGGGGAACAAATCTGTTAGTTTCAATGATGTTGTCGGTTATAGTATAATTCCGACACCTGCA
8	BUD14	3.37	GTTTCCTAAAGTAAGTTTACTTCCACTTGTAGGCCTATTATTAATGATATATTCAGTAGCGCGTGCGATTGAAAGGAGTCCATGCCCGACGTCGACGTGACTGAATAATCCTCTATTAGGG
9	CCR4	3.64	TCTAGCATAAATGTTGGGTTGCCCCAGAGATTGTGCGGACACTGCAGCCAGTTTAGTAAAGAAGGGTCATCCAAGTGCGGGTGTAATAAAGGGTTACTGGGATGCAATTGAAGCTTCCAGA
9	CCR4	3.58	CAGCATGCCGGGCTACTAGGAAAGGGTACACCAAACGCTCTACAGCAGCACCTCCACCGGGACTCATGAACAACAGCGATGTACACACTTCCAGCAACAAGCTACACATGAACCAGCTCAC
9	CCR4	3.51	GTTATTGTTGTTATCCATGTTCATATTGAGCATGTTCGCGTTCCCATTAGGTTGTTGCTGGAAGTGTGTACATCGCTGTTGTTCATGAGTCCCGGTGGAGCCAATTGGTCGAGCAACTGGC
9	CCR4	3.44	TAGCCCGGCATGCTGCTGTTGCTGCTGTTGCTGTTGCTGCTGCGGGCCCAGTTCATTAGCGGTAGTTTGCAGGGATAACGTCAGTCGGAGTTCCCTTGCTCATTAGGGTAGCCTAGTAAAG
10	CDC15	3.79	GAGGGTAGTCGATGACGAACTCTTTGGCTAAATGTTCGAATTTAATGATCTCAGTCGCAACCTAGAGTGGTTATGCTGGGTATCGTAAACAAAAATGGAGAGTGGAATTCCTCCCATAGCG
10	CDC15	3.64	GAGTCAACTTGACTCCCATCCAGAGGGCATCTGAGAAATCCGTGCAATACCTTACGGGGTAGTTTACAAAGCCATTAATAAACATACTGACCAAGTCGTGCACTTGAAGCAGGTCATTGGG
10	CDC15	3.58	CTATGAATTGTATATCCTCCTCGAATACTGCGCTAATGGTTCTTTGAGGAAAGTGAAAATGAATCGAAAACCTATGTGACACAGACACTATTGGGGCTGAGGCTCATTTCAAGGAGCTCTA
10	CDC15	3.57	AAATACACAAGTCCGCTATTCCTTCTTCTTCCTCTCTACCGTTATCCTCCCGGTACAGTCTCCATCAAGGTCCCCTGTTCATTCTTTGATGGCAACGCGTTCACCCACGAGGAACTCACCA
11	CDC19	3.78	TGTCCGTATGAACTTCTCTCACGGTTCTTACGAATACCACAAGTCTGTCAGTACCCAGGTAGACCATTGGCCATTGCTTTGGACACCAAGGGTCCAGAAATTGACAACGCCAGAAAGTCCG
11	CDC19	3.43	CTGAAGTTTCCGATGTCGGTAACGCTATCTTGGATGGTGCTGACTGTGTTACTACCCAATCAACGCCGTTACCACTATGGCTGAAACCGCTGTCATTGCTATGTTGTCTGGTGAAACCGCC
11	CDC19	3.23	TTCGTAAGAACCGTGAGAGAAGTTCATACGGACAATGTTCAAACCAGCCTGTTGGTCTTTGGACCGATGGTACCAATGATGGAGGTTCTTCTCAAGTCAGTTCTCAAAGCAACCAAGGTTT
11	CDC19	3.07	CCCAGAAACCTTGGTTGCTTTGAGAAAGGCTGGTTTGAACATTGTCCGTACCACAAGTCTGTCATTGACAACGCCAGAAAGTCCGAAGAATTGTACCCAGTGAACTTCTCTCACGGTTCTT
12	CDC24	3.74	TAAGACACAGCAAATCATGAACGCAGAAAACCAACACCGACATCAGCCTCTGTTAAAATTATCAAGGAATTCGTTGCAACGGAAAGAAAATATGTTCACGAGCAGTCTTCGAAGAAGCATA
12	CDC24	3.67	GGCTGGAATTCATTAGCGTTTCTACTACTTCTAGCACTTTGACCAGCTGGTAGTGAAAAGCTCCTCATCGTTAAATGCAAAGTGTTTCTTGCAGCCCAATGAAGTAGAGTTGGCAAAAACG
12	CDC24	3.58	ATAGTAGTGACAACAATTCCAACAATTCATCATCATCCTCATTATTCAAGTAAGAGGTCGAATTATGATAATGAATCTGAATCAAATCATACCGCAAAACCTGTCCGCTAACGAACCTAAG
12	CDC24	3.43	ATCTAAAGCAGCTTCAAGTTCTTTCGTATTATTATCGTCACTCGATTCAGTCTACAAAGCCTTTGCACGGGTTTATAAAGGAAGGATTGCAATTCCAGTTCAAGCAATTCTTTGACCAACA
13	CLN3	3.71	AAATTTGGACGAAATCCAAAGCGCGGTCAAGGACAAGAGCTGGTAGTTGTCTTGTCCAAGATAGTGAAAGTAAGGAACAAAGTCGAGGTCGATAGATTGAAACTCTTGATAATGAACCGCG
13	CLN3	3.34	TCTTGATAATGAACCGCGAGGAATACTTGTCCAAGATAGTGAAAGTAAGGTTGTGTGACAGTACATGATGAAGTCAAAGATCAAGAAACGCATCTTCGGAAACAAAGTCGAGGTCGATAGA
13	CLN3	3.22	TAATAAATCGTCCTCTTCTCAAGGCCCCTCTTTGAACATCAACGAGATCAAGCTTCCTTCAATCTCGAATTATCATTTAAATATGATCGTTCACTAATTGAATTGGGTGCCATTATGTTGT
13	CLN3	3.18	CCATTATGTTGTGCGAGTTAGCTTCCTTCAATCTCGAATTATCATTTAAACAATTAACCTCATCAAATTATCTTTGAACTACTATAATTCAAACCTTTGGTATGATCGTTCACTAATTGCG
14	CNE1	3.76	CTTGGTTTAAATGCTTTGTATTAGTGTAAGCCTGAAAATGCTCCCAGAAAGCAATGAAGTGCCTTTCACCAACGCTAGATTCAAAAACAGCCACCATAAAGAATCTTCCGCTAATGTAACG
14	CNE1	3.7	TCAACAATGAAGGCTCTAAAATATATGGTGCACAATGGCGACTATCACAGAAGGAATCGCAGTTCGAACAGGCAATGCCGCAGCTATGATAGGACATCTCGGTCGATTGCAAGGATCCGCA
14	CNE1	3.32	TGGACCTTTGTACTTGGCATTATTTATCAGCCCTGGTATCTGCTGGCCACTTTAATCATGGGCGGTATCCATTCCCCGTGCTCAAGTTCCTTCCACCACGAACCACGTTCTGCAGTGCAAA
14	CNE1	3.25	AAGTGAAGCCGTCAACAATGAAGGCTCTAAAATATATGGTGCACAATGGCCGCATGGGATAAAGGAATCGCAGTTCGAACAGGCAATGCCGCAGCTATGAGACTATCACAGGGTCGATTGC
15	CYC3	3.6	CCAGTCATGCACGAGTCGTCGTCGTCGTCGCCACCATCCTCTGAGTGCCCAACCCGCTGAACAATATGCCGGAGTTGGCAGCATCCAAACAGCCTGGCCACGTTATGCAGGGAGATAACGA
15	CYC3	3.42	ACAACAGATGTACAATGCTATGGTTAGAAAGGGCAAGATTGGCGGTAGCGCATGGTGCAGGTCCACAACTTTCTAAATGAAGGGTGCTGGCAGGAAGTGCGCGAAGTCGCCGAAGATGCAG
15	CYC3	3.39	GTCGCCACCATCCTCTGAGTGCCCCGTTATGCAGGGAGATAACGATAGAAGGCAGCATCCAAACAGCCTGGCCAAAAGATGGACTTGCCCGTTGATCGGATAAACCCGCTGAACAATATGC
15	CYC3	3.29	AGTTGGCAGCATCCAAACAGCCTGGCCAAAAGATGGACTTGCCCGTTGATCAGACAGTAACGAGTTCTGGGAGTATCCTTCTCCACAACAGATGTACAATCGGACCATCTCCAGCATCCCC
16	CYS3	3.45	GTTGACCCACAGAGGTTTGAAGACTTTGCATCTACGTGTCAGACAAGCTGCTTGGCAGCAGACAAGGAAAACGTTGTCGCAGTCAACTACCCAGGTTTGACCCTCAGCGCCAACAAAATCG
16	CYS3	3.19	ATACTCCAGATCTCAAAATCCTAACAGAGAGAACTTGGAAAGAGCAGTTGGGCTTTCTCCTCTGGTTCTGCCACCACCGCCACAATCTTGCAATCGCTTCCCGCTTTAGAGAACGCTCAAT
16	CYS3	3.16	AAGACACACCCTAACTACGACGTAGTGTTAAAGCAACACCGTGATGCCCTAAGGGTGGTGCTGAAGCTGCTTCCAAGTTCGCCTCCTCCACAAGACTGTTTGGTGGTGGTATGATCTCCTT
16	CYS3	3.1	ACCAGAGGAGAAAGCCAACCCGTATTGAGCGTTCTCTAAAGCGGCAACTGTTGAGATCTGGAGTATTCGTAAGTACCGATAGGGTTAGCTGGAGAAGATTCTCTTTCCAAGTTCTCTCTGT
17	DEP1	3.67	CATAACAGTGCAACGGCAAAGTACAAGGGAAGGAAGCACAGAAGCAAGAGAGCAAACACCACAGGAAAGTGAACAGACCACAGCGAAAGAACAGGACCTTGAGGCGCATCGATCGTGGCAG
17	DEP1	3.63	TCAATACGGATTTGAATCACAATTTGAATTTATCGGAATACTGTATATCCGCGACGAGGAGAAGTCGTTGGCCAATCTGCCGGAGTTGAAATACGCTCCCAGTGACGCAGGAACAGAGAAG
17	DEP1	3.4	TGCGCTGGTGATGCCCTCCCCCATCGAAATGGAGGAACAGAGGATGACTGCAAGTTCGCGCAATTGCGCCAAAAACTATATGACAATCAATTGGTGCGGTCGCTGAAGGAAATCACCGACA
17	DEP1	3.38	CTGTCGCTGGTACGCTCGGTGTAGCTTGTAGTCACGGATCGCGGCAATCTTGACCCTTCCAGACACATCTGCAGCTCCGTTTGCAACCGCACCAATTGATTCGAGTAGTAGACCTGCAATT
18	DRS2	3.8	CAGAAAGGTCGCAAAATTATACTTGGTGGTAGATATATGGTTGTCACTATGTTGATGTGGATGACTCTTGGTTCACCATTGCCCTCTGCGTCGCCAACGTAACCGAAGGAGGAATTAGCGA
18	DRS2	3.54	CAAAAATTTAGGCAGAAAGGTCGCAAAATTATACTTGGTGGTAGATATATAGCGAGAGAATCGTTGATGTGGATGACTCTTGGTTCACCATTGCCCTCTGGGTTGTCACTATAACCGAAGG
18	DRS2	3.47	AAATTATACTTGGTGGTAGATATATGGTTGTCACTATAACCGAAGGAGGAACTCTTGGTTCACCATTGCCCTCTGCGTCGCCAACGTTCTTTCTTAAAATATTAGCGAGAGAATCGTTGAT
18	DRS2	3.46	TTCACCTATTATCAATGACTTCTTAACATTACTGGCTACCTGTCATACTGTATTAAATATCAAGCAGCCTCTCCAGATGAAGGTGCCCTCGTTCAAGGTGTCATTCCAGAATTTCAAAGCG
19	ECM1	2.86	ATAAAAAGGCTCTGGAAGACAAACTGGCCAACTCTATTTCATCCATGGACTTACCAATCGTCTGGACGGTAAAATTGCCAAGTCCATTTCTCGTGCCAAGAGGGATCGTTTAGTGAAGGCC
19	ECM1	3.29	TACTGGTAAGATATCGTCTAAAACAAAGCATGGCCAAGAAAATATCAAAGCTCTTGAACCAGAGGTAAAGGATTTAAGTGAACTACCTAGAGCTGAAAAAAATTCAAGAGCTGCTAGACAA
19	ECM1	3.14	GGCAATTTTACCGTCCAGACGATTGGTAAAATTCAAGGCCTTCACTAAACGGCCAGTTTGTCTTCCAGAGCCTTTTTATTTAACTTCTTGCCCCTCTTACGATCCCTGTCCATGGATGAAA
19	ECM1	3.09	AAAGCATGGCCAAGAAAATATCAAAGAATTCAAGAGCTGCTAGACAATCGTAAGTGAACTACCTAGAGCTGAAAAAACCGATTTGACTAATATTTTGATTGATGCTCTTGAACCAGAGGTA
20	EFB1	3.57	TGTCTTCAAGGCTTTCCAATCTGCTTACCCAGAATTCTCCAGATGGTTCACGACTCTTTCCCAGCTGCCTCTGCTGCCGCTGCCGAAGAAGAAGAAGATGACCACATCGCTTCCAAGGCCG
20	EFB1	3.12	ACCCTTCAATGTATGACTTGTCAGCCAAAGAAGCGTTTAATTGTTTCAAACCATTATGTGTGTATATATTCGGTTGGACTCTTCAGTGCTGAAAGGTAGAGTTTCAATCTTGGAGAAATCG
20	EFB1	3.11	ACAACGCTAAGAAGGCTGCTAAGCCAGCTAAGCCAGCTGCTAAGTCCATTATGAAACCAATTTGGAAGAAATGGTTGCTAACGTCAAGGCCATCGAAATGGTCACTCTAGATGTCAAGCCA
20	EFB1	2.95	CAGCGGCAGCAGAGGCAGCTGGGAAAGAGTCGAATTCATCGGCCTTGGAACTGGGTAAGCAGATTGGAAAGCCTTGAAGACAGTGACGTCAGCTTGAGAAGCGATGTGGTTGAACCATCTG
21	ERP1	3.09	TTGATGATAACCACCTGGTTGTTCATCAGAAAGGTTCAGCAAGTGGTGATAACATAAAATCTGTATTCAGCCCGAAGCTGGTGGCTGGTTGATTAAGGCTTTAACTTTCCTTGCGTCTGAT
21	ERP1	3.06	GGGTGAACATAAAATCTGTATTCAGCCCGAAGCTGGTGGCTGGTTGATTACCAAGTGGGCTCTGATGAAAAGTTAGATTCTAAGGGTAAAGCCACTATTGAGGCTAAAACGAAGATTGACG
21	ERP1	2.64	CAGGTGTTTCATTTGCCAGCCACAAGTAACAGCGAGAACAATTAATTGAAAACAGCTTCAGAGGCGTCTCTAAAGGTAGCTTCACGATCTCTCATCAATTTGACAATCCACCACATAGCAC
21	ERP1	2.61	GCTGGTTGATTAAGGCTAAAACGAAGATTGACGTTGAATTCCAAGTGGGCAAGCCACTATTGACATTCTACATGCCAAGGTTAACGTCCTAAACTCCAAGTCTGATGAAAAGTTAGATTCT
22	ERP2	3.67	TCCATCAGGAGCAGTAATATCAAAATCAATCTCAAAATTACCACCGGTTAATCCTCAGTAACCATATCGTAGTACAGGCATTCTTTGCTGAATGCTGGTAGAACTTGGTAACCCACAGCCA
22	ERP2	3.55	GTAGTACAGGCATTCTTTGCTGAATGCTGGTAAACTGATAGCAACTGGTGGACCAACGCCAAAATTAAAACAATGAAGAAAGAGGGTAGAGCAATTGTAGCATAACTGGAAGATGCAGCCA
22	ERP2	3.17	CGGTTAGAACTTGGTAACCCACAGCCAGGGAATCATCCTCAGTAACCATACTGGTAAACTGATAGCAACTGGTGCATAACTGGAAGATGCAGCCACTGAATCGTAGTACAGGCATTCTTTG
22	ERP2	3.08	CAATAACGCCGTGGAGGAAATAGATAGAAACTTGAACAAAATCACGAAGAGAGAAACATGTCTACCGTCAATTCCACCGAATCAAGGTTGACTTGGTTATCTTTGAACTATTTGAGAGCCA
23	ERV46	3.77	GACACAATAGACATCATGAAAAGGTCCACGTTGCTGTCGCTGGACGCATTCGCACCAGGGCCGGCGGGCTGATCACTTTATCGTGCATCTTGACCACGTTCGCTAAGACCGAAGAGGACGT
23	ERV46	3.6	GATGCCATGTGACCTGGTGAATCTCGATATTATGGACGACTCTGGAGAGACACGATGTCTAGGTTGAATAGCGAGGGTCGCCCCGTGGGAGATGCTACTGTGCAACTAGACATTCTTGACG
23	ERV46	3.41	GGGAAGAATATCGAGCAGTGTGAAAGAGAGGGCTATGTCAGCAAGATTAAAAAGGTTCTGCACAAATTAACAGAATTCAGGGGAATCTTCACTTTGCCCCCGAGCACTTGAATGAAGGCTG
23	ERV46	3.29	AACCTTCTCTTCCTGTGCTAGATTCTCATTCTGCGACTGATCTTTGGCACGTTATTAACCGGCGCGGTTCCGTCGCCGTTCCCACCCACATGCAACTCAGCGTAACATGGCCCACAATAGT
24	FLC2	3.76	AAAGAAATTAGATAGCTCAATATTAGCCAAATAAGCAACTCTTTCTATACATTGCTTGGATCCTTCTCAGAAGTGGTGTACAGATTCGAATCGTCTAAAACTCTTAACACGAGAATCTTGG
24	FLC2	3.56	GCAATGGGCCAGGCCGCATACTTTGTTTGCACTGTCTTCCCGTTACTCAATCGAATTCCGTGTCATTCTGAGCGTATGCCACCACACGTACTTGTGCGTCGATAGCCTGGACACAAGCCAG
24	FLC2	3.56	ATGTTCCTTGGGCCAAGTATCGCTTTGCCCCCTAAGTGCTGGGCGTATTGATCCATTACCAAGCAATTTCCCGGCATTGCTTACACCATTCCAGATTTGGATGTCATGTCCACACAGGTGA
24	FLC2	3.54	TCCCGGCATTGCTTACACCATTCCAGATTTGGACGCACAAGTACGTGTGGCGAAACTCCGCTGGCTTGTGTCCAGGCTATCTTGAGTAACGGGAAGACAGTGGCATACGCTCAGAATGACA
25	FLO1	3.76	ATTCCTTTGCATCCCCAGTTTCCATAGGAATCTTCTTGAGGACAAGGAAATTATAATCAATCGAGATATCAGTTTGTCCTCCGACAGAACCTAGTTTGGTTGTGCCTGATGAACTAACACA
25	FLO1	3.49	GAAGTCATCACTTACAGTGGTACCATCTGGAAGTGTCACACTAATTGGAAAACAACCTTCATTGGATAATAGTAGCCAGCGTACATATAGACGGTTCCTTGTGTACCCCAAGAAACAGCGT
25	FLO1	3.41	CGTTCAACTGTTGTGCTCAACAGCAACCGCCGATCACATCAACGAACTTTGAAGTTTGCCACCTAATATCGAAGGAACCGTCTATATGTACGCTGGCTACACCATTGACGGTATCAAGCCA
25	FLO1	3.4	ATCAGTACTCCAGTATGCAATTCCTTGACTATTAGAACAAGCACCCATTCTTCTTGAGGACAAGGAAATGTGCCTGATGAACTAACACAGGGAATATTATCTTTGCATCCCCAGTTTCCAT
26	FLO9	3.71	ATTCATTGAGAGATTCCTCCACATATTCGAATGCAGCATATATGGCTTATCTGTCGGAGGACAAACTGATATCTCGATTGATTATAATATTCCTTGTGTTGGATATGCCTCAAAAACTAAA
26	FLO9	3.55	GTGAAGTTAGTCGACGTGATGGGAGGTTGTTCTTGTGCACAACATTCGAAGCAGAGTCGTCAACTGTAGCAAACTTGAATGTGTAAGAACCCGTCTGTGGCGCAATGCTACCACCGACTGA
26	FLO9	3.47	ATTCCTTTGCATCCCCAATTACCATATAAATCTTCTTGAGGACAAGGAAATTATAATCAATCGAGATATCAGTTTGTCCTCCGACAGAACCCAGTTTAGTTGTGCCTGATGAACTAACACA
26	FLO9	3.35	CGTTCGAATGTTGTGCACAAGAACAACCTCCCATCACGTCGACTAACTTCGAAGTCCCCCTGATAATATTACAGGGACTGTCTACATGTATGCTGGTTTCACCATCAATGGTATCAAGCCA
27	FRT2	3.41	ATAGTAGTCTAATTCATCTGAATTTAGCGAAAGATTCGAACTACTATATGAACAGCCACTGACTGTGAGAATGACGTCGATGATGAAGACGATGAAGAAGTGATATTTCCAGGAGGTTCAA
27	FRT2	3.3	CTTCGTACTTTATCTGGTGCTGCGTTGAACATACAATCGCTGAACATTGCACTTGACGATGCAGTTTATGACGAGCATGATGGTGCTCCATTTCATATTTGGTCGAGGCAGACGTGTAATC
27	FRT2	3.27	CTTGTCCTTCACGAAGGACCGGGAAGGTGATTTAAGACCGTACTTGTCGTCTGCTGGGCTTGCAACATCTTAAATGAGGGAAAATGGTCTTTGGCAGAGTTGTCTTTGTAATGGCGATGGG
27	FRT2	3.24	TGTAAAGCAAATGATTGACGCTGGAACACCAGATGTTGGCCACAAATCTAGCAAGCCTCTCACAGTAATTTGGCTGCATTACACGAAAAAGAGCAGAAATCTGTTGAAACTAAGCCAAACG
28	FUN12	3.39	TAAACCAAGTGCTAGTGCTAAGAAGCCAGCCAAGAAAGTACCTGCCGGTTGAAGAAACAACTTGAAGAACAAGAAAAGTTGGAAAGAGAGGAAGAAGAAATGGCTGCTTTGAGACGTCAAT
28	FUN12	3.19	AACCATGCATAATGTCAATAACCAAAATTGCGATGTTACACAATGAAGAACGTGACCTGGGGTATCAATAACCAAAAGACCTGGGACATCAAAAGTTTGTCCTCTTGAACGTAAGTTAGAG
28	FUN12	3.17	AGAAATTATTGGAAAGAAGACGTGCCGCTTTATTGTCTTCCGGTAACGTCGAGAAGAAAACAAACCAAAGAAGGTTGTTTACAGCAAGAAGAAGAAGAGAAAAGTTGCCGGTCTGGCCAAG
28	FUN12	3.14	GGAGAAGCAGAAGAAGAAAGAACAAGCTGCCAGGAAGAAGGCCCAACAGCGAACAAGCAAAATGTTGAAAAAGCTGCTGCTGAGAAGGCTGCTGCTGAGAAAGCTCAAAAGGAGAAGAACA
29	FUN14	3.81	AACTTAGAAGGCTGGCGATTCATCAAGTAAAAGCCACCAGCAACTATGCCAAGGGCTTTCCTAATTTATTGGCGACATTAAACCTCCATAAGGGGACGTTAGCACCGCCTAACCCTACAGA
29	FUN14	3.2	TAATTGCCGTACTGTTGCCCACAGTTGGTTCCAAGGGACCCTGTTGTTTGTCAACTTAGAAGGCTGGCGATTCATCAAGTAAAAGCCACCAGCAACTATGACAGCTGCCCCTAAAGAATCA
29	FUN14	1.97	CTCGTTTATATCTGGTCATTTGTCTTGCTCATTTGTTAGCATTTAAACTTCTTTAAAACCCATGTATTCTGTACCCAATAACCCATCAATAAGCAGTTTCGCTAATACGAAACTCAATGTA
29	FUN14	1.52	TTCCTCGGTAATTGCCGTACTGTTGCCCACAGTTGGTTCCAAGGGACCCTATTGAATATCAACTTAGAAGGCTGGCGATTCATCAAGTAAAAGCCACCAGGTTGTTTGACAGCTGCCCCTA
30	FUN19	3.51	AAATTAGCCACAATGGCTCACCCCGCATGGCCTCTTCAGTGCTAGTGGGATGCTGTTCGTGAAGCCTGTATGGCCCAATGGGTTATCAAGAAAAAGGTACTCTACGCCTAAAGGCGCTGTA
30	FUN19	3.11	GATGTGGACTGGTAGTCATCGTTCTTCTTTGTGGTGAGTATACCTTGCGTCAAACTTTCCTAGATTGTTATTGTAGAGAGCCTGTTTCCTCATATTATATTTCCGTGGTATCCATTCAGTG
30	FUN19	3.08	CGTTTGGTATATATTGAGGAGCATCATGAATCGCCTCAATGGATGCAATGAGAACTTCTTGGCGCGATGTGGACTGGTAGTCATCGTTCTTCTTTGTGGTTTAGTGTGAGGAGTGGATGCA
30	FUN19	3.07	CTTGCTTGTCTATTCAAATTCGGAGATGCTAACGGGGAAGGTAATCTAGAATATCATCATTGTATTTGGAATATTTATGTCTAGCATTATAGGCCAGATTAGAAGAGGAAGGCAGAGGAGG
31	FUN26	3.57	GGGCTTCCTTTAAGCAACGCACAGTACATACCTCTCATATTCACGCTGTGATTGCCGACTGGCCCATGTTCCGTGACCAGAAATTTACGCCACGCAAAACGAACCTAGGCGACCTTTACGG
31	FUN26	3.4	TGCTTAAAGGAAGCCCTGTCACGTAGGTGGCAGACGCAAATACAGGAAAATGGAAAGAACCAGGTACTTTAGTTTGGCAAATAAGACCTCGAAAGGCACTACAAGAGTTACGACAAACGTG
31	FUN26	3.36	ATTATCGCCTTCTTCATCTGAGTGCTCGTTGTTCTCTGATTCATGTTCTTCGTATCGGCCAGTGCAGGCTCTGGCACCGCAAGGATTGGCTTCTTGATGGCTCCAGAGCGTGATATCTCCT
31	FUN26	3.16	AATCCTTGCGGTGCCAGAGCCTGCACTGGCCGATACGCATTCAGAGGAGAAGAGAACAACGAGCACTCAGATGAAGAAGGCGATAATTATTCTGAAAGAGTATCACGCTCTGGAGAAGAAC
32	FUN30	3.69	CTGCAAGAGAGAAACTACTGGCGAACCGCAAATACGGTCGTCATGCAAACTGATGACGGACGATGACGATGCAAGTGGCGACGACTACACAGAATCCACGGACAACGATGAAGAGGAGGAA
32	FUN30	3.49	ATGTTCTTCCTACGGTGATTTGGTCACTTCGCAAATGAAGAAATGGGGTGGGACCTGATGAACCTTGGGGAAGACGATGACGACGACAATGATGATGGCATGCAAGTGGAAGGCGATAACT
32	FUN30	3.43	AATTAGAAACACAACTAAGCCAAAAGTGGTCGAAGATGAAGATGACGATGGCCGCAGTCTGAGCATGAAGATGATGACTATGAAGAGGAGGACGAAGACTTAGATTTGGAGGCAATCGATG
32	FUN30	3.35	TGCCTCAATCTTGTAAGACGTTCCCTGGCAGACTGTAAGTTAAAAGAGTTTGAGAGAAATCGGGGAACTCTCTCGCAAGGTTAACCAGTGCTACCTCAGGAGATTTGAAAACAGCCTGCAC
33	GCV3	3.24	AATGGTAGTTTATTCTTGTTTAGGGCATTGCCGGAGCTGTTTCTCAAAAAGTCCATAGTCTAGTAGTGCGTAACATTGTCGATGTGGTATGCTTCATGTGCAATTTGCTCACAGTGGGCAT
33	GCV3	3.23	ATACGCCACTGATGCCTTAGGGGACGCTACCTATGTTGAGTTGCCAGAAGGCTAGGGTCCATTGAGTCCGTCAAGTCAGCCTCCGAGATCTACCAGCCTGTGGGCACTGAGATTGCCCAAG
33	GCV3	3.22	GCATCAGGACAAGACTGCCTTTGTCGGAATTACAAAATACGCCACTGATGGCCAGAAGTGGGCACTGAGATTGCCCAAGGTGAGTCGCTAGGGTCCATTGCCTTAGGGGACGCTACCTATG
33	GCV3	3.17	GGCAGTCTTGTCCTGATGCACAGCTATCCACTCATGTTGGGAAGTGTACCCAAAAATGGTAGTTTATTCTTGTTTAGGGCATTGCCGGAGCTGTTTCTCATCACGGCTTGAGGTCCTTGGG
34	GDH3	3.45	GTGAGCCACCCCAGTTTAAACCCTTACCAGTCAACACACCTTCCCAGGAGGGTAGCCAATTTCACGGCCACCGACACCAATATCTCCTGCGGGCACGTCTTTCTTGTATGATCTGTAAGCG
34	GDH3	3.37	GGGCTAGATATGGGCGGTGGTAAGGGTGGCCTGTGTGTGGACTTGAAAGGTGTTATGCGTTCATGAGAGAACTGAGCAGGCATATTGGTAAGGACACAGACAAGTCTGACAACGAGATCAG
34	GDH3	3.28	ATCTAGCCCAGTGAGCGCATTCTTGAAGATCTGTTCAAAACCCAAAAATTGAAGCGTAGGCCACCCTTGTAAGGGCCCTTGGCTGAATTGAACTGCACCCTTAGGATAGACAGGTTCACTG
34	GDH3	3.26	TCTTGGCGGAAGCGATATCGTGAATTTGCTCAGAAGTAATGCCCGTCTCAAAGACACCACAATACCACCCAGCTCGATCACTTTCAAAGCTGCATATTGCGAGATGATGCACCCCTTCGAA
35	GEM1	3.39	AAAATTGAAAACAAAAATAGCGGACTTCTAAATACTAATGTGTTGAACAAGTTATTTGCGGTGATGAAGGGGTTGGTAAATCCAGTCTGATTGTATCATTCACAATGACTAAAGAAACGAT
35	GEM1	3.32	CTTTGTCATTGGAAAGCCATGTTGCGGCAAAAGCTCTTTGCTAGAGGCCTTTCTCCGACAATCAAACCAAGAATTGCAGTCAATAGTTTAGAACTCAAAGTCTTGGGCAGATCTTTCTCGG
35	GEM1	3.31	TTAAGTGCACACCAGGGCTGCCTAAACTATGGACCTCAACGAATTTCCCCGCATCACCTTACAAGGCTGGCTAGCACAATGGAGTATGACGACTTTCTTGTTCTCCACTGTCGTAAACAAC
35	GEM1	3.24	ATCACCTACATATTCTCCTAAGAATACAGTACTTATAGACACTTCAGATTGAAGTCCGCCGACGTAATTTGGCTTGTGTATTGCGATCACGAATCGTATGCGGACCTCATAGCTTTAGACC
36	GIP4	3.47	CCAATTGGATGGATTGCTGGAAATATATTGAGAAAAATTATAAAACCTTCTGAAAGAAAAGCTAGAAAGAGATAAGGCTCTGTATTTAGAGGTTAAAAACGATGAAACCAATGACTTGCGG
36	GIP4	3.35	CAATCAAAGGTTCTGTTCCGTTGGACTCGTATGATATAAAAATCATTCAAAACTGAATAGGCTACTAAACGTTCTGGTACCGCATTTGAAGAAGAAAAGATATAAGAACGCTCTTTACAAG
36	GIP4	3.23	GAAACATCCAGCCCTCTACATCAATAAAATTAGTTGATAATCTCTGCTGCGACAGAGCAAATGGTACCTCTTAGCCAATACGGGGCTTACATTAAATATAACTTCGCTTAGCTTTATCAGC
36	GIP4	3.14	AACACAGGAGTTCAGTTTCTCCATCACTTGCCATTGCAATTTGTAAAAGGATTAATCAAAACGGCTAAATCTAGAATCAATGTCATTTCAACTGGATTTAAATGGGTGGACTTATCCCTTA
37	GPB2	3.49	TAAATGTTTCCATTTAATTCTACGGAACAATGATAAGTTAAAGCCGGCAGATCATATTACCGGAAGAAATGTCATACCCCTTAGAGGCACACCCTTTACCCTTATCTTCAGAAAATAGGGA
37	GPB2	3.16	ACTCTTTGAAAAAGCCATTTGTATTGCGACATAATGGGCATGCGTTGAAGACATATTGCAAACCAATTTCATGGTTGACAAATTTCTGAATCGTACTGTGAATCCCGACATGCCACTCCAG
37	GPB2	3.08	AATTCACTGACCGCACAGTACGATTCAGAAATTTGTCAACCATGAAATTGGCATGTCGGGATTCTTCAACGCATGCCCATTATGTCGCAATACAAATGGCGTTTGCAATATGTCATTCCTC
37	GPB2	2.86	TTAACTGTCAATAGCTTCCTATAATACTGGAAATAAGGCAACGCCGACGGGCGTCGGCACTTTGATTCTGATTTGTGCCTGACTTTGTTCCTCGACCGCTTATAGATGGTAGACAAATATT
38	HRA1	3.4	CATTACCAAACCTAGCAAATAAACCGGGAGGCTTGACTGCTCGTAGGGATTATTGGCATTCCAAGACGTTTGGTCGTCATGGTTATTGCTCATAAATAGATGTGGTTGATATGCATCTGAG
38	HRA1	3.39	ATATTGACTTCTTAGACGACACGACTTCTCATTCTGGATCCCGTTCAAAGATATACCACCAAGTCATGTACTTCCCGAAGAGACTATCGACTTAGACGCTGTCACCAACTCACATGCGAAC
38	HRA1	3.2	TAGTCTCTTCGGGAAGTACATGACTTGGTGGTATATAATTCGCGTTCGCACAGAATGAGAAGTCGTGTCGTCTAAGAAGTCAATATCGAAAAGCGTGTCGTGTGAGTTGGTGACCTTTGAA
38	HRA1	2.94	ATGATGATAACATTGAAAATGATGTCCATGAAAATCTATTTATGAGCAATCCAATAGATTCGACTCAGATGCATATCAACCACAATCCCTACGAGCAGTCAACCATGACGACCAAACGTCT
39	KIN3	3.67	GGTGGGTGTCCCTGCTGCTGCTGAGGACTACGGTATTCTTGGAAAAACTGGATTCAATTATCAAATAGCACTCTCATTGAAATTAGTATTGTGAATCTTGTCGTCTATGCATACTCACACA
39	KIN3	3.21	GCCCAATTATTGACTGCGCTCTATAAATGTCATTATGGTGTTGAATTGCCAAACCACCGGTAAAAGGCAAAAACATCGTTATCCATCGTGATCTGAAACCAACTTTGACCACAATATATGA
39	KIN3	2.92	GAATAGCAAAGAGAGACAACAGCTGATCGCTGAATGTAGCATTCTATCGCTTATAACTGGGACTTCGATGAACAAAAAGAAGTGTTATACCTTTATATGGAGTTGAAGCATGAAAATATTG
39	KIN3	2.88	TTACTCTAGAGGGCTTAATGCCATAATACATTCAATGATAGATGTGAACTACTGCAAGATATTCAGATACGAACTGCAAGAAAGTCGTTGCAATTAGAGATAAGAACCAGGCCTTCCACTT
40	LDS1	3.32	TGGTGTACAAGTTTGGCGGAGGCCAATCGTATGAAAAACTGCCATATGTCAAGTTTACAAGAAGCACTTCAGCAAAGTTATGAGCCGTACCAGATACGTGAACATCCCCTTCAATCAGTAC
40	LDS1	3.22	TCGTTGAGTAACTGCTCTTATTGGTGTTGAACTCTAAAAACCCTTTGAACCATCTTTGAAAAAGTTCATTAGCACGTATCTGGTACGGCTCATAACTTTGGGGTACATGAATGCACCTCCT
40	LDS1	3.02	ACTCGATAATATACCTAACATAGTCGTTGAGTAACTGCTCTTATTGGTGTCATGAATGCACCTCCTGTGAATGCATCTTTGAAAAAGTTCATTAGCACGTTGAACTCTAAAAACCCTTTGA
40	LDS1	2.92	TGACTTCACTCAAATTCTCCTCTAAACCATTCTTCTCTAAGCACACCTCCTCATAAACAATAAAGTGAAAACATTTGCTTGCAAAAAGGAATGAAAAATGACTAAATGATTATTAAAATGA
41	LTE1	3.78	GCCAGAAAGATTACTACCCGACTCCATCCTCAAATGTTATTAGCTATGAAGTGCAGACCTGCCCGCGTTAATTGTACACCTTTCTTCCCCTTTGGAAGGTAGCGATTGTGTATCCAAACCA
41	LTE1	3.47	TTGAATTCGATTACCACTGGTAGCACAGTTGAAACTTTCGAAACGTCCAGATAAATTTGAGAGAAGAATATCAAAGGGGTAATCAAGATATAATCTCAAAAGATTTACCAGTGCCACACCA
41	LTE1	3.3	GACTTACTCATCTATAGATTTCGATGGTGTATTAGGGAGATCACAACAAAGGTGAAGTTGCCCTCGTGAGGACGTTTGTGTTGTTGAGGCATTCCATACTTGCTGCAAAAGCTAAGAGAAG
41	LTE1	3.29	CCGTAAGTTCAATTGCTCAGTCAGTCATCTCTTTAACTAATACTTTAAACTGCAGCCATCACCCTCGTATGATGCACTGCAACGAAGGAAAGTAAAAAGTAAGCAACTGCAGAACAATGAA
42	MAK16	3.29	TGTGACAATGGGAAACTGTACTTGTATATGAAGACGCCTGAAAGAGCGCAAAACTATCCAAAAATTACACGAAGGCTTTACAACAGATCGACGAACACCTCACTCCTGCCAAGTTATGGGA
42	MAK16	3.08	GGAAGAAGACTGGGATGAAGAAGAGGAAAGTGATGATGGGGAAGTTGAATCGTTGACGTGGATGACTTAGAAAAGTGGTTAGCTGACTCTGACAGAGAAGACGTTGCAGATGATGGCGAAG
42	MAK16	3.01	AGTGTGCGCTCTTTCAGGCGTCTTCATATACAAGTACAGTTTCCCATTGTGGCAAGTGGGCATGATTGCCTTGTACACAACCCAGTGACGTTATACTCATCACACTTCACTGTTGCATACT
42	MAK16	2.97	AATGGAAGAGGAGAATTCTCAGGACGAGGAAGAAGACTGGGATGAAGAAGCGTTGCAGATGATGGCGAAGGTGAATACGTTGACGTGGATGACTTAGAAAAGGAAAGTGATGATGGGGAAG
43	MDM10	3.82	TACAAGATGCCACCGAAACATACAGACAATTGCAACCAAACCTCAATTTCGTGACAACACCACAGTCGACAATGACAAGAAATTACTACATGACTCGAAAAGTGTTAGTAGTGCGAATACG
43	MDM10	3.54	TCTTAAAGTTGTCGAACAACCGGGGCTTAAACTTACTAACCCTAACCAAAATTGTACAGTGAGGTGTTAAACTTGGAAGGCGTGGTAAGGAAATTGTGTAATTCAGCACCAAGCGACAACG
43	MDM10	3.34	GTATGTTTCGGTGGCATCTTGTAATGGGATATCAGTAGAGTTGCGCATGATAAATAACTCAGAGAACCATTTATCCTGGACCTCGTAGAAAAATCTAAAGATTTCTCCAATTGCTGTGCAT
43	MDM10	3.28	AATTGAGGTTTGGTTGCAATTGTCTGTATGTTTCGGTGGCATCTTGTAATTCTCCAATTGCTGTGCATCGGAGTATAAATAACTCAGAGAACCATTTATCGGGATATCAGTAGAGTTGCGC
44	MST28	3.36	TTCTTGGGGGTTACTCCCTCAACAAGGCGTAGAAAATAACGGTAGCAATCTGCCATTGCCCATGATTAAACAAATATTGGTTCATGTTGTATGTGATGATCTCATCGCTGTAAAAGTAATA
44	MST28	3.08	TTCTACCGCCGGTTTACGTGTGATGACATCCACTAAAAGCTCGGTCCTAAACCATCACTTAATATTATTAACAAACCTACAAGAGAAGTAAAAGCAAATAAATTTCGACGACTGACTAGCT
44	MST28	2.78	GCTGACTCGATGGCATCTTCAGGCTTAGCGGTGACCGGAGAATTGCCAATACTCCCTCAACAAGGCGTAGAAAATAACGGTAGCAATCCTCATCGCTGTATGACGTGGCTGTTTGCTTCTT
44	MST28	2.69	GATCGAACGACAAGCTCAGGAAAATTACTGGCGAAGGCGGCATCCCAATAGCTTAGAGACACTACCATACGTAAAGCGAACATAAACTAGAGTATGATATTCGATGCGCTTCTTAAAAAGA
45	MTW1	3.63	GGATCTGGTCATTGTAGATGAGAATGAGTTGAAGAAAAGTGAGGAGAAACAGCGTTCAAAAAGAATGAAATGCTATTGAAAAGAGTTACAAAAGTGAAAATTCGAGAGAAAGTGAACGACG
45	MTW1	3.15	ATGAGAATGAGTTGAAGAAAAGTGAGGAGAAACTTCGAGAGAAAGTGAACAAATGCTATTGAAAAGAGTTACAAAAGTGAAAAGACTGTTGTTTACGATAGACGTGGAGTTAGCGTTCAAA
45	MTW1	3.08	TTCCATGGCAGCAGTGCACTTGTACATAATTTCATTTACAGCATTAATGATCCCAAATGCTCTGTCAATATTGAGGTGGATCTCATAGTGGGAGCAGACATATCATCAACAAGCGAGATGG
45	MTW1	3.06	AAAGTACCAGTTCAACAGAGGAGGTAGAGGCACTACTGCAGAGATTGAAGTCAGAACACGATATATCGATATAAGGACGAATAATGTCCTACGAAAATTGACCAACGGGAAGCAAAATAAT
46	MYO4	3.54	GATGAAGCTCGAGAATACAAGATAACCACTGATGCCCTGTCATTAGTAGGTTCAAAATTCTTGCAGGCTTGCTACATATAGGTAATATCGAGATGAAAATTATAAACCACGAGACTCAGCT
46	MYO4	3.47	TCCTATAACCAGTTCTCCCGCATGTCATTTGAAGTAGGAACTAAGTGTTGGGCGGCGAAGTCACCAAGAATGACTTCTTTGAAGGAACGTTCCACTTAGAGTACCCTCACAAAGAACAAGG
46	MYO4	3.45	GAATGAAATATGCATCATAATACAGAAAAAGATAAGGGCAAGATACTATAAATAAAGAAGTGCCAAAGCCAAATTAGAAGTTTGTTGGTTCGTACAAGGGGGCTTCAGTATTTGCAGACCA
46	MYO4	3.35	ATGATCTTGTTGATCCAGCTCAGGATCGTATAATGTCTTGTTAATGTTGTAATAAATTTCGCCACAGAGTCCCTAGCAATTAGCGCTTGATTGTAATTCACTACTAGCCAATCAAAAAGCG
47	NTG1	3.33	TCAGAACTCCTACCGGAGAAAAGGACCAAAATCAAACAAGAAGAGGTTGTAAATCGCTGCCAAATAAGCAGTACTTCGAATGGATTGTGGTTAGAAACGGCCCTCAACCCGTGGATATCGA
47	NTG1	3.3	CAAGTTTCAAGAAACATACGCTAGAATGCGAGTACTGAGATCTAAGATTCATCCATTCCTGTAACGGTTGCCTCTAAGTGTGGTATCTCGAAAGAGCAGATAGCCCCCGTCGATATAATTG
47	NTG1	3.27	GGCCCAAAATGGCTTATCTAACATTACAAAAGGCATGGGGCAAGATTGAAGATTGACCAAGCTTTGGAAATGGGTAGATGCGCAGAAATGCAAGACTCCAGGTATCTGCGTTGACGTTCAC
47	NTG1	3.24	GCAAAAGATCAGTAAATACTCATCTATGGCAATTCTGAGGAAAAGACCGCAGAACTCCTACCGGAGAAAAGGACCAAAATCAAACAAGAAGAGGTTGTCCTGGTAAAGACTGAAACTGGGC
48	NUP60	3.62	TGCCTGGAGGTTATTTCCATTCTGAGATATCCCCAGATTCTACTGTAAACAAGCCAGAAACGACATTGAGAATAAAGAAGAGGAGTATGATGAAACACATCGTTCCGTAGTTGTTTCTGCA
48	NUP60	3.52	CTCCTCTTCTTTATTCTCAATGTCGTTTCTGGCTTCACCCACTGCAGAAATGGGGATATCTCAGAATGGAAATAACCTCCAGGCATACTTGAGATTCTTCCAACTACGGAACGGTTTACAG
48	NUP60	3.46	AGATATCCCCAGATTCTACTGTAAACCGTTCCGTAGTTGTTTCTGCAGTGAAGAAGAGGAGTATGATGAAACACATGAAACTAACATCTCCAATGCAAAGGGTGAAGCCAGAAACGACATT
48	NUP60	3.24	ATCCATGATAACTTCGGAAGGAGAACAAAAATCAGCCGAAGGTAATAATAAGGAAGTACACCAATCAGCATATCTAATGCGCCGACCTTCAACCCAAAATTCGACCAGTCGCTTATCTTGA
49	OAF1	3.74	GGCAGGCGATGTGCTTGAGTGCTCAGCTTCTAATCCAGGCGTTGGGTTATTGGCTTGGTAGAGCTATTATCATCATTTCCGGCATGTGGGGCCTTCTGCGTGAACCCTAAGAAAAACGCCT
49	OAF1	3.32	CTCTTATGAATTCAATTGAATGCAAATGGAAACTACCATAGTATGTCATCACGCAAGCTGGGCTCTCTTGAATGTAAATTTATGAATTCTCAAAAGTTTGGTCAAGTTATCTAAGTCCGAC
49	OAF1	3.31	TTTCCTATTATGTGTTTCGGAGTTCTCGGGGGCAGGCGATGTGCTTGAGTATTGAACCCTAAGAAAAACGCCTCCGAATATGGCTTGGTAGAGCTATTATGCTCAGCTTCTAATCCAGGCG
49	OAF1	3.25	CTGCCAGGCTTGTAGGAAGTCAAAAACAAAGTGTGATAGAGAAAAACCTGAAAATGTGTTTATGACGTATCAAAACAGCCAGCACCACGAATTCCGAGTAAATGTGGTCGATGCGTCAAGC
50	PAU7	2.94	GCTGCCGGTGTCGCCGCCATTGCTGCTGGTGCCTCCGCCGCAGCAACCACAATTTGGTTGAATTAGGTGTTTATGTTTCCGATATCAGAGCTCATTTGGCTACATTATCTCAATCTGACGA
50	PAU7	2.29	ATCTCAATCTGACGAAAGAGTTAATTTGGTTGAATTAGGTGTTTATGTTTCTACTCTTTCTAAGCTGCTCACCCAACTGAAACTTATCCAGTTGAAATTGCCGATATCAGAGCTCATTTGG
50	PAU7	2.28	GAAATCACCGTAGTTGAAAACAGCTTCTGCAATTTCAACTGGATAAGTTTGTATTCAGCCAAATGAGCTCTGATATCGGAAACATAAACACCTAATTCAACAGTTGGGTGAGCAGCTTAGA
50	PAU7	2.27	CGCCATTGCTGCTGGTGCCTCCGCCGCAGCAACCACTACATTATCTCAATAGGTGTTTATGTTTCCGATATCAGAGCTCATTTGGCTGAATACTACTCTTCTGACGAAAGAGTTAATTTGG
51	PAU8	3.13	TGTCGCTGCCATCGCTGCTACTGCTTCTGCAACCACCACTCTAGCTCAATGGGTGTCTACGTCTCTGATATCAGAGCTCACTTAGCCCAATACTACATGTCTGACGAAAGAGTCAACTTGG
51	PAU8	2.53	TCAATCGCCGCTGGTGTCGCTGCCATCGCTGCTACTGCTTCTGCAACCACAACTTGGTGGAATTGGGTGTCTACGTCTCTGATATCAGAGCTCACTTAGCCACTCTAGCTCAATCTGACGA
51	PAU8	2.35	TTGGTCTGGAGCAATACCGGTCAACATGGTGGTGAAGTCACCGTAGTTGAGGTTTCAGTTGGGTGGGCGGCTTGGAACATGTAGTATTGGGCTAAGTGAGAAACGGCTTCAGCAACTTCGA
51	PAU8	2.27	ACCGGTCAACATGGTGGTGAAGTCACCGTAGTTGAAAACGGCTTCAGCAAGGCGGCTTGGAACATGTAGTATTGGGCTAAGTGAGCTCTGATATCAGAGACTTCGACTGGGTAGGTTTCAG
52	PEX22	3.19	TGTTGGTCACGTCCTACTATATATATCAAAAGGTGACAAGTGCAAAGGAAATTCAGTAAAAGAGAACAAAAAGGCAAGGAAGAGCAAATGTATTATAATGGATAATGGGGCACGACCTCCA
52	PEX22	3.04	GAAACAAGCCATTGGGGATGCCTTTCGCAAGACGAAAAACGAACACAAAAATGGTCATGTGTAAGACGGCTAGGTAAATTTCAGTGCATATTGAACTCCATCATATATTGCGATAGCATGG
52	PEX22	2.92	AAATTTGACAAACCTGCCTATATCTTCAGGAACGACTGCTGCATCGCTACCAATATGCACTGAAATTTACCTAGCCGTCTTACACATGACCATAATCCATCACCACTACTTGTGAAGTCCC
52	PEX22	2.84	AGAAGAAGAAGATATAAAACATGCCACCACCATCAAGAAGTAGAATAAACCAGCTATAGCAGTGTTGGTCACGTCCTACTATATATATCAAAAGGTGACAAAAACAAGAACATTAGGAATA
53	PHO11	3.33	TGATACTGCCCAGTATTTCATTGACGGTTTGGGTGATAAATTCAACATATTGCTGGTGCCAATACTCTGAGTGCCCACCATTCGTGTCCTGCTTGGGACGCCTTGCAAACCATCAGTGAAG
53	PHO11	3.1	ACACCAAAAACCTAGAAATGGAAACCACACTTGCCAATTCGGTCAATGTTCTAAGAGACACGCTCGTGATTTCTTGGCGCAATATGGCTACATGGTCGAATTGAACCCATATACCGGTGAG
53	PHO11	2.97	ACCAACCATTTGCACTTGCTTCATTTCACAACTTTCCGGCAAATCACGAGGTATGGCCCAGAACCACCCAAAAATGGGAAAATTTCCGTTTGAGTTCCGAAAATACCATAATCACCAGGGA
53	PHO11	2.92	TCGGTGCCAACTTGTTCAACGCTTCAGTGAAACTACTAAAGGAAAGTGAGTCACCCACGATACCGATATTCTGAACTATTTGACCACTATCGGCATAATCGTCCAGGACCAAAAGGTTTGG
54	PMT2	3.86	GTGGTCCAGCAATCATGTCCTCGTCTTCGTCTACCGGGTACAGCAAAAACCACTGAGACAAAGAGAATCGTCTTCCATCAGCGTCAGTGAGGAACTTTCGAATGCCGCCCACATTAAGCAA
54	PMT2	3.46	GAGCGCTGATGAGAGAGACGCGGAAGATTTCTCGAAGGAAAAGCCCGCTGCGTTGTAATGCCGGTGATCTTTACTGCATTGGCGTTGTTTACCAGGATGTCACAAAGCTCACTGTTACGCC
54	PMT2	3.31	CTCCGTTGTTTCCATCAAAAACCAAGCTCTTGGAGGATCTCTATTGCACTCAACCAACAACAAGTAACCTGTTATGGTTACAAAGATGCTAACAACGAATCACATATACAAACTTATCCAG
54	PMT2	3.23	GCTTAGTCCACATCGCTACTGTCATTCTGTTTCGAACCGTGGTCCAGCAACAGCAAAAACAATGCCGCCCACATTAAGCAAGAGAATACACTGAGACAAATCATGTCCTCGTCTTCGTCTA
55	POP5	3.45	CTACAGACACCAACGTTGAGGAATCTGTGTCGAAAGCAGACATCTTGCTTTGTCCATAAAGTCGATACTCCAAGAGATACGACGCTCGCTGTCGTTGAATTCGCATCACAGAGCATCGCCT
55	POP5	3	CGCATCACAGAGCATCGCCTGCGGATGTGTCCATAAAGTCGATACTCCAATGGGCGACTATGGGTCTGCAAAATGTAACTCTCTCTTGCAGTTGAAATACGAGATACGACGCTCGCTGTCG
55	POP5	2.68	TCGATGGACTGATCGTGAACCCCGTCAAGGTAAGTGGGACCATCAAGAAACTAAAATTCTGAACATAATCAAGTGTAGTCAATCATCACACCTCAGCGATATAGAGCAGTTTGCTATGAGA
55	POP5	3.6	AATGTAACTCTCTCTTGCAGTTGAAATACTTTTCAAATAAGACGTCTACGGCGACCTTGTTATCATGGCATTGATGTTGATGTCGAAAATTGGCGACGTCGGGATAATCCGATGCCATCGA
56	PRM9	3.73	ATAGCAGAGCTATAGAGAAGACAAGATATAAACTGGGCATGCAAACATCTTTCTCGACGAACCCAGTGCATATTTAATTGAGAAAAATGTGGCTCTTCCCTCAGAAAGTACCGACGCCAAG
56	PRM9	3	TTCTTGAAAGTTCTTCCCTTAATAAGACTTAGAAAATAACGGTGGCAATCTCCCATAGCCCATGATCAAATAAATACTGGTTCATCTTGTATGTAATTGTTTCATCACGGTAAAAGTAGTA
56	PRM9	2.69	GATCGGTGATCGGGAATTTAAAGTTAAGCTTCTGATGGAAATTATCACACGAGGACAATTACATACAAGATGAACCAGTATTTATTTGATCATGGGCTATGTAAACCGGCGGTAAAGGGGA
56	PRM9	3.14	TCGGTACTTTCTGAAGATGTTTGCATGCCCAGTTTATATCTTGTCTTCTCTTATGCGGATCAAAATAGCGATCTGTCTTATACCAATTGAAACTTTTCATTATAGCTCTGCTATGGTGTTG
57	PRP45	3.82	TGATGTGTTTCGGTGACGTACCTTGATGATGCCCTGTTATTTGAGTTGGCTATGACTTGGTTCTTGCTGTACATTCTTGGATTTCTGCTTTCGTTGGCAATAGTTTCGCATTCACAAGCCG
57	PRP45	3.53	GAGAGGACGTATCAGCAACCTCAACCAAATATGTTTAGTAACAGACTACCTCGACGGCTTTGAGCTCAGATCGCGTTGAGCCGGCAATATTGACTGACCAACCTCCAAAACATTCTCAAGG
57	PRP45	3.19	TGAATGCGAAACTAGCCAACTCAAATAACAGGGCATCATCAAGGTACGTCTATTATTGAACAACAGCCACCATATTGAGGTAGTGTCCAAGCAAATGGATACCGAAACACATCAGGCACCC
57	PRP45	3.17	CCGAAACACATCAGGCACCCGCGAATCTATTATTGAACAACAGCCACCATCATTGTTGCCAAGGTTCGTTGGGAAGAAGGCGAGAAAGGTTGTAGCACCCATTGAGGTAGTGTCCAAGCAA
58	PSK1	3.55	CTGGTAGTAAATTAGAGTATTCGTTGGAGAGGAAAATCCTGGAAAAGAGTGCAACGGCGATGAAAACCAACTTGATGGAGATAGTCATTCTGAACCATCGTATACTAAGCCTACTTCAACA
58	PSK1	3.53	GCACGCTAGATCATTCGCAGCTCTGAATTGCCAAGGGTCTTCCTGACTACTTTGGTAGAAGTGAATGTCCTCAATATGCGGCCATAGTCCTGTTGGGGCCATGTAAAAATTGCCTGTGGGG
58	PSK1	3.44	GCCCCGATCAAGAGAACCATATTGACAATGAATTAGAAAATTACGATACGAAAAGGAAGGTGATGAGTTCGAGCAAAGTTTAAGAGATACATTTGCGAGCTCTTTAAGTGACGTTTCAACC
58	PSK1	3.42	TAAACTGCTCCTACGGCCCGCAAACTCTTTCAAAGGAGGCAAATCATCTGTTGTATTATGATTTCCAATGATCTCTTCAAAATCCTCAATCTGACTGCCAGAGTAGGCTCCAGTAGCATAC
59	PTA1	3.76	GAACTTCTTCAGCATACACAACTGATCAAACATTTCCTGGTTTGATGTCTTGAAGCGCACATAATAAGCACGATATTCTTGTACACTAGTACGTCCGCGGTAGCAACCAGATCCAACACCA
59	PTA1	3.42	ATCAAGAAGCCTCTTAGCCTCGCTCTCCAAAGCCGGTTTGTTCAACACAGAATCTCGTTGCCGCTGGGTGATTTAGTTTGCGACAGCACGACCTCAGATAGGTGGTTATCCGGGATGGTAG
59	PTA1	3.38	GTGATCAGTTTCGTGCTGTCCATTTGCAAGATGGCCTCTGTGGACAGCTTACATCCTGGTTGGAGTTCGAACTGTTCATCAATGAGTACACAGATGAGTAGATAAGTATGTCATTGGGTAG
59	PTA1	3.31	ACAACTCACCCAAACCAATCAGCAACACCTACTCATCTGTGTACTCATTGTGACCCAGCTACCCAATGACATACTTATCAAGCTGTCCACAGAGGCCATCATGAACAGTTCGAACTCCAAC
60	RBG1	3.35	GTTTGTCGGGTTCCCGTCGGTGGGGAAATCTACATTACTGTCCAAGTTGACGAGTTTACCACCCTGGTTACCGTCCCCGGTGTCATTCGTTATAAAGGTGCTGGTACTGAGTCTGAAGCAG
60	RBG1	3.31	ACGGCAATAACTTGCTTACCTCTACCTCTACCATCCTTAGCACCATCGATTTGGCACCTTTATAACGAATGACACCGGGGACGGTAACCAGGGTGGTAAAAATACCAGGTAAATCCAACAT
60	RBG1	3.12	TGTGGCCAGTGTGGGGTTTGTCGGGTTCCCGTCGGTGGGGAAATCTACATTGAAGCAGCTGAGTACGAGTTTACCACCCTGGTTACCGTCCCCGGTGTCATACTGTCCAAGTTGACTGGTA
60	RBG1	3.11	ACCGAATTCCTAATGCCGTGCCTATTTCGTCTGGTCAAGATTGGAACTTGGACTAAATCTAGTCCGTATTTACACTAAACCAAAGGGCCAAATACCAGATGACGAGCTGTTGCAAGTCATG
61	RFA1	3.56	ACGATAATCCCACCGGTGGCGTTTATCAAGTTTATAACACCAGGAAATCTTGATCATGATTTCCGATGGTATTTACCATATGAAGGCTCTGTTGAGAAACGATGGGGCTAACAGCAACAGA
61	RFA1	3.27	AACTCAAAGTCATCTACTAAAAGAACGTATTTCTTTCTTTCCCTGACAATATATCACCCCTTTGTAGTTCCATTGACTGGAACTTGGATGCAGCTTGGTTAGCAGGTTCTGCAATTATCAC
61	RFA1	3.24	ATGCCTTAAAGGGTTGGTATGATTCCAAGGGCCGCAACGCAAACTTCATCGTCAATCGGCTGCTAGCTTAACAAAATTCATTGCTCAGCGTATTACTATTACTTTAAAGCAAGAACCCGGT
61	RFA1	3.2	AGCAACAGAACCTTCAGGAAGGTTGAAATCAAGGGCTTGCTGATTCCATAGTCAACAATTGTGATGTCACGACGATCGAATTTCTTCCCAGCCCTTGAAGGGCCAACAGAGATAGAAAACC
62	SAW1	3.51	ATGAATATGTCGAGCTCCCACTTATGTTTGTAGTGCAACTTGTATTTGAATGAGAAGTTACCGCATTATCCGTATCGGCACCTGCAAAAAGTTTGGGCAGTTTAGCCAGCCTTGTCACAGA
62	SAW1	3.18	GAGTTATTTGATAATAATGGTGCTTCAAATATAGTGGCATTCGACTTATTTGCTTTCTATTGACAAATATACGTAATGGCAAAACCATGTCCCTGGCTATGCTAGTCTTATCATTGGTTTG
62	SAW1	3.01	TATTATCAAATAACTCCATAATCTGCTTAAAATCACCAAATACAAGAATATTTGTGACGAGATCAAGGAGGACCTGTTATTGATTGTTTACGAACTAGCGTATTTATCGCAACAAGATAAG
62	SAW1	2.84	TATTAGCTAGGAAAATAGAAAAACAGCCCCAGGTACCTAATTTGTTAATACACCGGTGGAAGAGGATATAAAACCTGTAATAGAATTTATGTACAAGCCTGAAAATGGGGACGCTGATGCC
63	SEN34	3.62	GTGCTGTGGCTGCATTTGAACAATCTTGCCGATGTGAAATTAATAAGACAACATTAGAGCGGGGCGCCAAACTATCTAAAATTGTCAACGATCGTTTGAAAGAGGGAGATGAGATTATGGA
63	SEN34	3.46	GGATATTAGGTCAATCGGCTCATTATGATAATCAATCGCATCTTGTATCGACCAGGGTATGCTATAAACTTCCCACCAAAACGTCCACCTGGGGACAAAATCAGATGTGAATGGAAACGAA
63	SEN34	3.43	TTGAACAAGTCATTTGAATATCAGAGAAAGTTCAAAAAGGATGAACACATAATGATAAAACCACAGCTGAAGAATTGCAACGGCTTGATAAATCTAGCAATGCAAAATTAAAGAAAATCGG
63	SEN34	3.14	TATGGAGGGAATAACATTAGAGCGGGGCGCCAAACTATCTAAAATTGTCATCAGAGAAAGTTCAAAAAGGATGAACACATTGCAAAATTAAAGAAAATCGACGATCGTTTGAACAAGTCAT
64	SEO1	3.38	CATCTCCATCCCTCTAAACCATTTACACCATTTAACGATGAATATACGGCCCGATATACTGGCCCAAATAGTAAAAAGCAGAACGACGCACCATTTCATCTGACTGGATCCCACCAGCGGA
64	SEO1	3.19	TAAAGCGGCAGGTGGAAGACCTGCCAGATGACTTAAATTCAACAGAAATTATGAAACAGCTGAAAATTTCATCACGACTACAAGTGAAAAAGATCAACTAGTCACTATCTCCAACAGTATC
64	SEO1	3.05	GCGTCAATAATAAAGTTCCATCTCCATCCCTCTAAACCATTTACACCATTCCACCAGCGGATAGAATACCGATATACTGGCCCAAATAGTAAAAAGCAGATAACGATGAATATACGGCTGA
64	SEO1	3.05	TTTAATGGGAGCTTGTTCAGGTAAATCAAAAATGGCAATTGAAATATAATTGCACCAAATCATTACCTTGAAAGCCTAAATCTTCCTTCATTCCCGAAACATTACCAACTGTGTACATTAC
65	SNC1	3.78	GAAGAACGACCCCAGAATGTACAGTCTAAGTCAAGGACTGCGGAACTACACCATCTAGGAAATTAACATTATACTAACTTTCTACATCGTTGATACTTATAGCTGTAAGTACAGAAAGCCA
65	SNC1	3.68	GCAGTCCTTGACTTAGACTGTACATTCTGGGGTCGTTCTTCATCGTGCTCGATGACGACATGGACAATGAATACGTTGCGCTTGCTATGTCTTTGGCGCAGGATAGAGCATAAGGGTCAAA
65	SNC1	3.57	TTGTAGTTCCGCAGTCCTTGACTTAGACTGTACATTCTGGGGTCGTTCTTAAAGGGAGTAGATGACGACATGGACAATGAATACGTTGCGCTTGCTATGTCATCGTGCTCGGATAGAGCAT
65	SNC1	3.18	ATTCATTGTCCATGTCGTCATCTACTCCCTTTGACCCTTATGCTCTATCCTACAGTCTAAGTCAAGGACTGCGGAACTACAAGCTGTAAGTACAGAAAGCGAGCACGATGAAGAACGACCC
66	SNR18	3.4	TTTTTTCGCTTATGTGAATGATGAATTTAATTCTTTGGTCCGTGTTTATGACAAAAGAGATGTGGTTGACTATCACAGTATCTGACGATAGCACAGAGCAATGGGAAGTAAGACCCCCGAT
66	SNR18	3.31	CTGTGATAGTCAACCACATCTCTTTTGTCACTCATATCGGGGGTCTTACTAAATTCATCATTCACATAAGCGAAAAAAAGTAATCATTATTAGTTAACTTTCCCATCATAAACACGGACCA
66	SNR18	2.81	AAGTAAGACCCCCGATATGAGTGACAAAAGAGATGTGGTTGACTATCACATCATTATTAGTTATCTGTTATTTTTTTTTCCTTTTTTGTTCAAAAAAAGAGTATCTGACGATAGCACAGAG
66	SNR18	2.64	TAATGATACTCTGCTCTGTGCTATCGTCAGATACTGTGATAGTCAACCACTTACTTCCCATCATAAACACGGACCAAAGAATTAAATTCATCATTCACATATCTCTTTTGTCACTCATATC
67	SPC72	3.64	TTCCTAGTGGCAGGCATCTTCGCAATAATGACAACACTGGTGATGATGACCTGGGATGTCCATACCATCACTCAGGGACTCCATGACCACGAGGTCATCTGACAGCGAGTTCACAAACTCG
67	SPC72	3.52	TTCTTTCACTGGCCCAGTCCTCACCAGCAGGATCACAGTTAGAAAGTAGGCTGATGGTGGATACCAGAATGACGAAATTCATGACAGTAACAACCACATTGACTCACCATCAAGTAAAGAG
67	SPC72	3.38	GATGGGATCGTTATGAGATGACCTCGTGGTCATGGAGTCCCTGAGTGATGTGTGAACTCGCTGTCGTCATCATCACCAGTGTTGTCATTATTGCGAAGATGTATGGACATCCCAGAATCCA
67	SPC72	3.33	TAGAAATTCGATTATCGAGGGTCTAAATCTTGAAATAAACAAATTGAAACCCAAGATACGCTACAATTCGTTCAAGAGAATTTAGAAAATTCGGAAAGTAAGGATTTAAAGGCGAAGGAAG
68	SPO7	3.56	CCAGTATCAACAAATTCCTGAAAATCATCGATGCTGGAGAGATATTACTGTCTTGCTAGTAGAACGCCTGCGAGGCCCGGACACTATACTGGCACTATCAGAGTTCCGTATATTCTTCGCA
68	SPO7	3.03	AGCTTGGCGTCTTAAATCATCCTCCAGTATCAACAAATTCCTGAAAATCACCGTATATTCTTCGCACTGGATGTCTTGCTAGTAGAACGCCTGCGAGGCCTCGATGCTGGAGAGATATTAC
68	SPO7	3	CTTGGAATGACGATAGTTCTTCTATATTGTCCACTGATATGAAAAAGAACAATTGCAAAATAACCCTATGGAGGCCCTTGACATAATCTGAAGTGAAATATACAGTAATGGAAATGAAAGA
68	SPO7	2.9	GGATGTGAAATTAGTCCTCAACCCCAGAGCATTTAGTGCAGAGATTAGAGTTGGGCCAGGGAAGGTGCTAGAAGACGCAAACAAGCGCACGAACTCCGACAAGGATGGGAGATTTATAGAG
69	SSA1	3.59	TAAGGGTGAAACCAAGAACTTTACCCCAGAACAAATCTCCTCCATGGTCTTTACTTGGGAGCCAAGGTCAATGACGCTGTCGTCACTGTCCCAGCTTACTTGGGTAAGATGAAGGAAACTG
69	SSA1	3.38	AACTTGAATTTGAGGCTTACCGTCAACATCGATCAACTTGAATGGGAAGTGTTGAAGTTTCTACCGATCAAACGCTTAGCGTCGAAAACGGTATTCGAAGGCTTCATGTCAGCCTGCACTT
69	SSA1	3.37	TTCTTGTTCTTTCTCTTGAATTCTTGGATGAAGTGGTTGACCAATCTGTTTCACCAGCGGTGGCCTTAACTTCAAAGATACCGTCTTCAATGGACAACAAGTCAAAATCTTCACCACCCAA
69	SSA1	3.34	TCGTCACTGTCCCAGCTTACTTCAACGATTCTCAAAGACAAGCTACCAAGTCTTGCGTATTATTAACGAACCTACCGCCGCTGCCATTGCTTACGGTTTGGATGCTGGTACCATTGCTGGT
70	SUP56	2.72	AAATAAGTGGTTGTTTGGCCGAGCGGTCTAAGGCGCCTGATTCAAGAAATCTCAGGTATCGTAAGATGCAAGAGTTCGAATCTCTTAGCAACCATTATTTATCTTGACCGCAGTGAACTGT
70	SUP56	2.43	CTAAGAGATTCGAACTCTTGCATCTTACGATACCTGAGTATTCCCACAGTAGGCGCCTTAGACCGCTCGGCCAAACAACCACTTATTTGTGATATTTGGGTCACTGCGGTCAAGATATTTC
70	SUP56	2.8	ACTGCGGTCAAGATATTTCTTGAATCAGGCGCCTTAGACCGCTCGGCCAAACAATGTTTTAACTATTTGGACACTGACTTGTTATTAGCTGATCGCTAATACAACCACTTATTTGTGATAT
70	SUP56	2.75	GCGCCTGATTCAAGAAATATCTTGACCGCAGTGAACTGTGGGAATACTCATCTTAGCAACCATTATTTTTTCTTTTTCCTCCTATACTTCATAATCTACGGGTATCGTAAGATGCAAGAGT
71	SWC3	3.55	CCAATACAGTTCAAACATCTCACCCTGAACCCAGGTTCTTCTGGAACTGATTTAATTGATTGCGGATGAGTAAGCGAAGAGTTATAGTTGGGCAGCTCCACCAGAGAGTCGTAAAGCACCC
71	SWC3	3.5	AGGGTGAGATGTTTGAACTGTATTGGCGAAGACCTAAGAAAATTGTTAGTCAACATCTGGAACGATTCCTTTGATTCGAGATAAGATGCAGAAAATGTGCGAATCTACCCCAGCAGCGACG
71	SWC3	3.26	CATCATCGTCACGACCACGCTTGCCCCTTCTTGATCTCGTTCTAGTTCTGCTTTGGACCTGGTTCTCAAGACAGCAGGCATTCTTACTTGTCTACGGCGAGAAGCAGGCTTCTGCTCTATA
71	SWC3	3.22	ATATTATAATCTCATCCGTATCCTCCAAAAATTCTACTACTGATTTCTTACTAAATACTCCAGGATGATCTCCGCACCTTGAACGTATTTCTGTTGGAACGGCAGGTAATACCTCGAATGG
72	SWD1	3.59	AAAGAGGATACAGTTCCACTGTAATTTATTAATCACATCCTGGTACTTATTTCATCATCAATACTTATTTCGTATTGTCTTATTGTTCTATCGGAGCAGTGCTCTAAGGTCAACTCAACCG
72	SWD1	3.43	GTGACGCATATGTTATTGACTTCAGCAATGATCCGGTCGCAAGCCTTCTCCGACACCTGATCATGGATATGTTCTTGTTTGTACAGTACATACCAAACATAGTAAATCAGACGAAAAACAA
72	SWD1	3.4	ACAGGATCCATTCGCTGTTCTTAAGGAACATCCTGAGAAGCTCACACATATCTCCAGTTCAGTCCTTGCGGTGATTACCTGGCTCTTGGGTGTGCCAATGCGATTGAGAACCCTTTACGCA
72	SWD1	3.36	GTCTCCAGTTCAGTCCTTGCGGTGATTACCTGGCTCTTGGGTGTGCCAATCGTTCAGGCCTATTTGTGTCCCAGGAAATATGTTGGGAGCACATGTTCGAGGAGCACTTGTTATTTACGAT
73	SWH1	3.5	TAGAATGTGGACCGGGAGTGATTTCGCTTAAGCTTTGGCTTCTGGATGAATACTTTCATCATCATCATCATAATCATCATCGTCATTATTATTATTATTAATCAACGGTAATGGTTCTATG
73	SWH1	3.44	TGCAGAACGGTATCGCCAGTCTCCGGGTCCATACCGTTGATGTCGAGCAGGATTCTAGGTGGCCGAAGTCCCTGTTGTTAAAAGCTGTTCTGAATTCCTGTTCTGCGTTTCGAGGGCTGGA
73	SWH1	3.43	AATGCAGAGAGCACGAAGACATGTTTAGGGAGCCCCTGCAGGCATTCTTAGTTTCCCATCGCTACTAAGGATGAACCAACGCAATTTGTAGCCTTGAGCGGTGTCGGCCTGATCGATGTAG
73	SWH1	3.37	GTATGTGGAGCGTTTCACCTGCATCATCTGCGCGATGTTTAGGTTCTTGCGTTGAGCACGCAGTCGTTGATGGTTGGTTGGTCCAGGAGGAAGGCTACGAACATTTCGATGGCCTGCAAGT
74	SYN8	3.27	TTACAATGGAAAACGAATAAAGCATAGAGACAGATCTCACGACAGCAAATTGTTGAAGCTGGGTTATGAACTGGACCAGCTCTCTGATCTGGTCGAAGAAAGATGCGTAAGCACACACGGT
74	SYN8	3.03	AGTGTCGGTGTTGAAGCTCGCCCCGACCTCAAACGATAACGTTACTTTGAATTGCAGAAGTGTGCGCCCAATGATGAACTAATATCCCGATACAATACCAAACGGCAATTGGGCTCAATAT
74	SYN8	3.03	TGCGCCCAATGATGAACTAATATCCCGATACAATACCATACTGGACAAAAGTATAGGTTCCAACAGCAGGTGGCAAGAAATACTGATGAGGTGTCCAAAGTTCCTGATACGGCGGTTGACA
74	SYN8	3.02	AATAAAGCATAGAGACAGATCTCACGACAGCAAATAGATGCGTAAGCACAATGAACTGGACCAGCTCTCTGATCTGGTCGAAGAAAGAACAAGGCTAGTGCACGGTATGGATGTGTTGAAG
75	TDA8	3.27	GTAAAGTTTGTGGATGTAATTGGAGGTTGCTCTTGTGCACAGCATCCGAAGCAGAGTCATCGACCTTAGCAAACCTGAACGTGTAAGAACTTGTTTGTGGTGCAACGTCGCCACCGACTGA
75	TDA8	3.24	AAAATCATCGCTAACAGTAGTAACATCAGGCAATTCCACGCTAACTGGCAGACAATCTTCATTGGACAGTAGAATCCAGCATACATATACACAGTCCCTGGTGTATGCCAAGAAACAGCGT
75	TDA8	3.15	CTTGCCATGGCTTGATACCATTAATCGTAAAGTTTGTGGATGTAATTGGACAACGTCGCCACCGACTGATAGAATTGCAGAGTCATCGACCTTAGCAAACGGTTGCTCTTGTGCACAGCAT
75	TDA8	3.07	CAGGCAATTCCACGCTAACTGGCAGTGTATGCCAAGAAACAGCGTTTGAGCAGCATACATATACACAGTCCCTGCAATGTTATCGGGCAATCTTCCTTGCTAGACAATCTTCATTGGACAG
76	TFC3	3.36	AAAAACAAACGGAAGAGGCAGGTTAAAAACAGTACTAATGCTTCTGTTGCAAGCTAGAGCAGCATGTCAGCACTGCACAGGAGCCGAAATCTGCTGAAGAAGGAAACATTTCGAATCCCAA
76	TFC3	3.18	AAACTCCGAATAAAAACAAACGGAAGAGGCAGGTTAAAAACAGTACTAATCCAAAAGGATTAAGCTAGAGCAGCATGTCAGCACTGCACAGGAGCCGAAAGCTTCTGTTGCAGGAAACATT
76	TFC3	3.09	AAGACGAAATATCCGTTCCAAAAGGGTTTGATGAGCTAGGCAAATCTCGTATTTCGTCGCACTCAACAACACTGTTAGATTTACAACGGACAGCGATGGAACCGATTTGAAAACTCTCAAC
76	TFC3	3.08	GATGTGTAAAATACGTGAAAGATATTCCAGACTCTAAAGGCTCGCCTTCAAAGATTCTGTATCAGATAGCAAGGCAGCTTTCGAAGATGAAGACTTAGTCTTTGAGTATGATAGCAATAGC
77	TGA1	0	AACATTACTGATGACAGTCAGCTATTCACGAATTCAATTGTGTTGGATTAGAACCGATGACCTCTTCCTTGCAAGGGAAGCGCGCTACCAACTGCGCCATACAAAAAAATTTGGACGCAAC
78	TPD3	3.76	TTGACCAACAGTTAAGCGATTTATGTCTTTCATGGTTGTGGGATACTGTTATTTAAAAAGGTTAACGGAAATATTTGGCTCTGATTGGTGTCGTGATGAATATTCTATCAGAGAAGCCGCA
78	TPD3	3.34	AACAAGTTTCTGGGTTTGCCAAGTTCCTAAATGATCCTTCAATTATATTGTGAGTATGGACGAAAGTGAAACAGTGAGATCTGCTTTGGCTTCTAAGATTAATAAGATCTTACCTGCTGTG
78	TPD3	3.22	GTAATAGGAATTGAGCTGCTATCAGACTCTTTGTTACCTGCCATAACAGAAGAATGGCTATAATTGAGTACATACCTATCTTGGCAGAACAATTAGGTATATTAGCCAAGGACGTGAATTG
78	TPD3	3.05	AGGTGCCGTGCCCTCGGCAGCAACAACATCAACAACATCAACAACGTCAAATTATATCCCTTGGCTCTGCTTATGGATGAGTTAAAACATGATGATATTGACTCTAAGGACTCAGACTCTA
79	TRN1	2.97	TTTGGGCGACTTCCTGATTAAACAGGAAGACAAAGCATGCGAGAGGCCCTATTTTTTTTTGCCTATCTATAAAATTAAAGTAGCAGTACTTCAACCATTAGGGTTCAATTCCCAGCTCGCC
79	TRN1	2.67	CGAGCTGGGAATTGAACCCAGGGCCTCTCGCATGCTTTGTCTTCCTGTTTATACCACTAGACCACACGCCCGTACTAATTGATGTCTTCCTTTTCGGATAAATCAGGAAGTCGCCCAAAGC
79	TRN1	2.46	TGGTCTAGTGGTATGATTCTCGCTTTGGGCGACTTCCTGATTAAACAGGACAATTCCCAGCTCGCCCCGAATAATTTTTTTTTGCCTATCTATAAAATTAAGACAAAGCATGCGAGAGGCC
79	TRN1	2.22	TAACACTAATGGTTGAAGTACTGCTACTTTAATTTTATAGATAGGCAAAAGAACCCAGGGCCTCTCGCATGCTTTGTCTTCCTGTTTAATCAGGAAGTCGAAAAATTATTCGGGGCGAGCT
80	UIP3	3.53	ATATAATAACCTTACACAAGACAAGATATCAATTCAACATGCAAACCCCTCTCTCGACGAACCCAGTGCACATTTAATCGAGGAAAATGTGGCTCTTCCATCAGAAAATACCGACGTCAAG
80	UIP3	3.47	ATACCGACGTCAAGTTGGATACTCTCGACGAACCCAGTGCACATTTAATCCATTCAATTCGTACTGGAGTTATATACTTAATGAAATCGCTCGTTGTAAAGAGGAAAATGTGGCTCTTCCA
80	UIP3	3.14	CTCTCGACGAACCCAGTGCACATTTAATCGAGGAAAATGTGGCTCTTCCAATATACTTAATGAAATCGCTCGTTGTAAACCGCTAATGATTATGTTCCTAGAGGATACATTCAATTCGTAC
80	UIP3	2.7	GCGGAAATTCACAAAGAAGCTGAATTTGAGTATTGGAGAAAGCAATACCCTTTGGTATTTATCTAGTATATTCTAATATAAAATGTACGAGCATCATTAAAGAGGTTGATTTGCCTTAGGG
81	VPS8	3.55	TTCGATTTATTAATATATATTTGGAACAAGATCTTTGATGATTATCAAACTCTAACCAAAGTGAAAAATGTGTGATCTTCAATGGTCCTCAAGTACCTCCCCCAGTGGTGGACTTGATATA
81	VPS8	3.43	TCATGTTGGGGGTGCAATACCAAAAATTGGTGCGATATGGTTAAAACACCGATAATATAGATTCTGCAAATTCAGGAGAATGGCTAGCGGACTGAACATTAAGTAGGAGCTGGTCAATCCA
81	VPS8	3.36	CGTAAATAATAAAATTTCTGTTATTTCCATATCTTCATCAGACTTCAATGTGCAGAATCTATATTATCCATTCAATGGATTGACCAGCTCCTACTTGGTGTTCAGTCCGCTAGCCATTCTC
81	VPS8	3.34	TGCAACCATGTCATTGTCATCGTTAAACAAGGACGCTTCAAACACTTCATCGATTTCAATAAAAGGTGAAAGTAAGGAAATGCTGGCTCTTCTTCTGGATTGAGCATTGCTAAGAACCTAC
82	YAT1	3.85	CACACGCAACGAGCCCATCTTCGCCACCCCAGAACAACTGGAGTGGAACCCGCCGGAAGCGGATCCGCGCCCTTTGGCGTGTTCACCACAGAGTCGCGCCTCTACTCGATCATCATGGACG
82	YAT1	3.57	TCGATCATCATGGACGCGGAATCCGCCGGAAGCGGATCCGCGCCCTTTGGTGGTCCAACATCAGGGACTATCTGTTCCATGCGGACGACTGCACCAACTGCGTGTTCACCACAGAGTCGCG
82	YAT1	3.45	CCAGGATGCCTCGGACGCCACCAAAATTCAGCTCTTGCACGACGCCTGTACTCCCAGGGGCTCGGCCAGGACCGTCACTTGTATGCGCTCTACTGCCTCTCGGCGCACTCGCAAATCACAA
82	YAT1	3.4	CATCGAACGCGTGAGCTCGTCCTGCTGATCGGCGGCAAACGCCACGTCGTGATCAGCTTGAGATTGCGCCAGTTGGTGCAGTCGTCCGCATGGAACAGATCGAGACAGACCACGAACAGCG
83		3.01	CAACACACGTTTAATGTTGTACGAATTCAAGAGATGGAAATATTTCCTCCCAGGCTTAGACAATAAGCTTCTGTACGAGGGTCCAAATCTAAAATTCGGAGCGGAAGCCGTTTAAAGCAGA
83		2.55	CAGAAGCTTATTGTCTAAGCCTGAATTCAGTCTGCTTTAAACGGCTTCCGCGTACAACATTAAACGTGTGTTGGGAGTCGTATACTGTTAGGGTCTGTAACGGAGGAAATATTTCCATCTC
83		1.88	GTCTGCTTTAAACGGCTTCCGCGGAGGAAATATTTCCATCTCTTGAATTCGTATACTGTTAGGGTCTGTAAACTTGTGAACTCTCGGCAAATGCCTTGGTGTACAACATTAAACGTGTGTT
83		1.71	GGCATTTGCCGAGAGTTCACAAGTTTACAGACCCTAACAGTATACGACTCCAAGAGATGGAAATATTTCCTCCGCGGAAGCCGTTTAAAGCAGACTGAATCCAACACACGTTTAATGTTGT
84		3.12	TGTATCTATAAGCACTGCTACTATTAACGGCGTTACCACAGAATACACGAGAGGCAACAAACTACGCTAGTTACTGTTACTTCCTGCGAATCTGGTGTGTCATGGTGTCCTATTTCCACCA
84		3.1	ATACACGACATGGTGTCCTATTTCCACCACAGAATCGAGGCAACAAACTATGGTGTGTGTTCCGAAACTGCTTCACCTGCCATTGTTTCGACGGCCACGGCGCTAGTTACTGTTACTTCCT
84		3.06	TGACGTATGCTCTAAGACTGCTTCTCCAGCCATTGTATCTATAAGCACTGCACGACATGGTGTCCTATTTCCACCACAGAATCGAGGCAACAAACTACGCCTACTATTAACGGCGTTACCA
84		2.81	TCATGTGTGCACTGAATCCATCTCCTCTGCAATTGTTTCCACGGCCACCGTACCACATGGTGCCCTATTTCTACCACAGAGATAACAAAGCAAACTACGGTTACTGTTAGCGGTGCCACAA
85		3.32	CAGCGTTAAAAGATTACAAGATTTTGCGTGTCTTGGCCGACACTTAACTTGCCAAAAGTTTTTCTCTCCAATCTGAATATGGGGAACCGGAATCTGTCTTTAAGCGTCTCGACTTGGTAAC
85		3.24	CTGACTTTCAAATTGTTGCATATGTAAAAAAAAAACAGAAGAAATATTATCATTACAAATCGTTGCAAAGGCCGAAAAGTTGCAGTATATTCGCATTGCTCTTGTCCTTCTAGCGATGCAA
85		3	GTGTATACAAACGTACTTCAAATAAGCAATGCGAATATACTGCAACTTTTCTTTTGCATCGCTAGAAGGACAAGATAATATTTCTTCTGTTTTTTTTTTACGGCCTTTGCAACGATTTGTA
85		3	TAACTTTAAGCGTCTCGACTTGGTAACATGAGTTGCCAAAAGTTTTTCTCTGTCTTTGACCTGACTTTCAAATTGTTGCATATGTAAAAAAAAAACAGAATCCAATCTGAATATGGGGAAC
86		3.35	CTCATCGGATGTACTGATGGATATGTTCAGGGTTGCTTTCATATATTGCAGTAGGTCATCACCCTGGAAATAAGAAATTTGAGAAGTGCGCAATCATAGGAAGAATCCTGGATGGTCACTA
86		3.33	TCCACTAGTGACCATCCAGGATTCTTTGCAATATATGAAAGCAACCCTGACGATATTCTGAATGATAAAGAACTGTGGGAGTTTGGCCAAACCCAGGAAAACATATCCATCAGTACATCCG
86		3.16	AAATGACTTAAAGAGTGCCAACAGATCGTTGAATGCCTGGTACTGTACCAACAAAACTGGGGCAGTGATTGGATTGTATCGGTTTGTGCCTGTGTTAAAGAGGGCTCACCACTGAGGACAT
86		3.16	ACTGAAGTGGCTTATATAATCAGTGACATAGTGCCAATAATTACGCAAAATGGAAATCGAAGATTCAAGCCCCATAGATGACCTGAAGTTACAAAAACTGAGCAAAGGAAATAACACTGCT
87		3.6	CTCTCGACGAACCCAGTGCACATTTAATCGAAGAGAATGTAGCTCTTCCCATGTACTTTATGAAATTGCTCATTGTAAACCGATCATGTTTATGATCATCGAAGACACATTCAGTTCACAT
87		3.39	TATGGTATACCCCGTACTATTTCTATAGCGGCAAGAAGTGCCATGAGTTCCTGGTTCGCACTCGGATTCCTCATCGAATAGTGCCGAGGATACACAATCATTCACCACTCTTATCAAGGAA
87		3.36	GAACCAGAATTCACTTCCTTGATAAGAGTGGTGAAGAACTCATGGCACTTTACCATAGTCTCTTCATGAATAGATATTGGTTCATATTATATGCGACAGTCTTGCCGCTATAGAAATAGTA
87		3.32	GCAAGAAGTGCCATGAGTTCTTCACCACTCTTATCAAGGAAGTGAATTCTGTGCCGAGGATACACAATCACCTGTCTCAGCAGGGAAGACTTCAAATGGTGGTTCGCACTCGGATTCCTCA
88		3.2	TTTTATTGAGGGAAGAACTTTCGAGAAGCCAACAAGCAACGCTGAGGAAATTTCACATTAAATCCCGGAGAAGATTTTCAAAATTGCTTTCCAAGACAGCATGTACAGGAGACTGAAGCTG
88		3	TTAGGCTTTCGTTAGAGGTAAGCACACGCCAGCGTTCGGTGAAAGGGGAAAATATCTATTTGACCATAAAATATGGAGTACTCCTTACTACTTTTATTGCTGAAACATTATCACGTACAAG
88		2.94	TTCTCGAAAGTTCTTCCCTCAATAAAACTTAGAAAAAGACGGTGGCAATCCTCCATATTTTATGGTCAAATAGATATTTATTCATCTTGTACGTGATAATTTCTTCGCAATAAAAGTAGTA
88		2.65	AGCGTTCGGTGAAAGGGGAATGAAACATTATCACGTACAAGATGAATAAACTCCTTACTACTTTTATTGCGAAGAAGATTGCCACCGTCTTTTTCTAAGTTATCTATTTGACCATAAAATA
89		3.03	GGCGCTCGCTCTCTTCCGTGGGTCCCTGCTATATAACTACAGCAAAAATCACTCCGTCTCGTTAAAGAATATCTTTCCAGCGTTTTCTAAGGAAACGCGCAATCAACATCCTATTCCTGAC
89		2.93	CGCAGCCGTGCGCTTCAGGGACAGAAAAGAAGCATTTCGCGGCTACGGAGGCCGCAAAGATTTCTTGTCTCTTCCATTAGGACATAGCTATCTTTTTCTTAAACCGTGCACTAACTCTCTC
89		2.9	CCAAAAACAGAAAAGAAAAAGATAGCTATGTCCTAATGGAAGAGACAAGAAGTGCACGGTTTCTCCGTAGCCGCGAAATGCTTCTTTTCTGTCCCTGAAGAATCTTTGCGGCTACCCTCGA
89		2.78	GGACGGCAATTGTTTTCCCCGGAGACGTGGCTGACAAAAGTCCCTGTGAACCTGCTATATAACTACAGCAAAAATCAATCAACATCCTATTCCTGACGAGAGAAGGCGCTCGCTCTCTTCC
90		3.32	TTTACCAGTAACTGTGAGATCACCGCTAATTGTTGTGGATGGCAAATAAAGGAAGCGGTGGCACTTGCACTAGCTGACGAGACGGAAGTGATAGAACTCACGGTACCGTCACTGGAAGAAA
90		3.31	CTGTCGCTTTGGCCCTACTCTCTCGCGGCGCTCTCGGTGACTCTTACACCCTATCACTTCCGTCTCGTCAGCTAGTGCAAGTGCCACCGCTTCCGACTCAAATAGCACCTCCTCCGCAGAC
90		3.26	AGACGGAAGTGATAGAACTCAAGTCTGCGGAGGAGGTGCTATTGGTGTAAGGGCCAAAGCGACAGCAGCTTGGAATTTGTTAAAACGATTGAACATCTCTGAGTCACCGAGAGCGCCGCGA
90		3.18	GGTGGCACTTGCACTAGCTGACGAGACGGAAGTGATAGAACTCAAGTCTGACCGAGAGCGCCGCGAGAGAGTAGGGCCAAAGCGACAGCAGCTTGGAATTCGGAGGAGGTGCTATTGGTGT
91		3.31	ATGGTGGTTGCTGCAGTTTCTTTAGAACATTCAGAAGTGACAGTCTTGGTACAGTAACAGTGGTGTATGACTTGGAGGAAACGGTTGCAGTTGCGTCGGTGTTACAGCCATTGTTGTCACA
91		2.89	TAACATTTACACCATTACCACAACTGTCCCATGCTCATCTACCACTGCCACCATGTTCCAGCACCAACTGCTACCGACGCAACTGCAACCGTTTCCTCCACCATCACATCTTGTGACGAAA
91		2.87	CTCCAAGTCATACACCACTGTTACTGTTACTCACTGTGACAACAATGGCTTTCTAAAGAAACTGCAGCAACCACCATTTCTCCAAAATCATACACTACTGGTAACACCAAGACTGTCACTT
91		2.69	CTGCATCCGCTGCATCCGCCACCAGCTTCACCTCAGGTTCCGCTTCTGTCCCACAAGTACAGTCGTGGTTTCCTGTTCAGAAACAACCGACGCTAGCGGTTACACTACTACATTAACTTAC
92		2.95	AGACGGCTTCCGCGACCGATGTGATTGGTCACAGCAGTAGTGTTGTTTCTTAATAACTTCCGGGTTAAGTACTATGTCGCAACAGCCTCGTAGCACACCAGTATCCGAAACTGGCAACACC
92		2.78	CAAGAGTCTAATAACTTCCGGGTTAAGTACTATGTCGCAACAGCCTCGTATAGTACTGCCTCTTTAGAAATCTCAACCTACGTTGGTATTGCCAATGGTCGCACACCAGCAAGTAGCATAA
92		2.75	CGATGTGATTGGTCACAGCAGTAGTGTTGTTTCTGTATCCGAAACTGGCAAAGTACTATGTCGCAACAGCCTCGTAGCACACCAGCAAGTAGCATAATAGACACCAAGAGTCTAATAACTT
92		2.65	CTGGTGTGCTACGAGGCTGTTGCGACATAGTACTTAACCCGGAAGTTATTCAGAAACAACACTACTGCTGTGACCAATCACATCGGTCGCGGAAGCCGTCAGACTCTTGGTGTTGCCAGTT
93		3.31	CAATGAAATATCAGCAGTTATCAAAGCATTCGCCAAATTTTTATTAATAATAATCTGAAAGTTAAAATAATTCTTACGATATTCTTATCATAAAACCAATAACAAATGTCAGAAATATGGC
93		2.26	GTATGTATGTGCCCTCGCACAGTTTTGCTCATCATAAACATTAATCATTGATTTTAACTTTCAGATTAGATTCCGGCCATATTTCTGACATTTGTTTTATGTTTTATGATAAGAATATCGT
93		2.14	GAGGTCCCACTGTATGTATGTGCCCTCGCACAGTTTTGCTCATCATAAACTCGTAAGAATTATTTTAACTTTCAGATTAGATTCCGGCCATATTTCTGACATTAATCATTGGTTTTATGAT
93		1.98	TAAGAATTATTTTAACTTTCAGATTAGATTCCGGCCATATTTCTGACATTCTTTGATAACTGCTGATATTTCATTGTTGAAAAGGCATGATATAAGATGCTGTTTTATTAATAAAAATTTG
94		1.94	ATTGTTAACCTTTTTGTCTCCAATTGTCGTCATAACGATGAGGTGTTGCAAAAATTTGCTAAATTTGATCCCTCCCATCGCAAGATAATCTTCCCTCAAGTTTTTGGAAACGAGATTGACA
94		1.12	TTTTCTTTTCAACTCAAATAAAGATTTATAAGTTACTTAAATAACATACATTATGTTATTGTTAACCTTTTTGTCTCCAATTGTCGTCATAACGATGAGGTTTTATAAGGTATTCTATAAA
94		0.66	AAATGCAACACCTCATCGTTATGACGACAATTGGAGACAAAAAGGTTAACCCTTATAAAATGTATGTTATTTAAGTAACTTATAAATCTTTATTTGAGTTAATAACATAATACTCTTTTTA
95		2.9	GACAGGGATGTCATCAACGCATAATGATGTACAGTGTTGGATTGCATACCTCACCTCTTGCAACAAATCTAGCTTTATGAGTTCCGTCACGTTTCTTGTTTGTATCGTACGTATCAGGATG
95		2.74	ACCGGAAAATAATTCATCGCACAATATTGTTCCTATCAAAACGCCAACTATATCATCGCTGATCTCCCACTCCCTGATCTACCTCCAGAATCTCCTACCGCTGTTTCTGAACAGAATACCG
95		2.73	ATTGTGTAATATAGTAGTTATTGTCTAATGCAAGTGACAGGGATGTCATCGCATACCTGTATCGTACGTATCAGGATGCTGAATGTCACCTCTTGCAACAAACGCATAATGATGTACAGTG
95		2.36	ATGCTTCTCCACCGGAAAATAATTCATCGCACAATATTGTTCCTATCAAACCGAGGAATCTATCATCGCTGATCTCCCACTCCCTGATCTACCTCCAGAAACGCCAACTACTGTTTCTGAA
96		3.25	CACCTGCTTCATCAGCTGTTCCAGAGAACCCCCATCATGCCTCTCCTCAAGGCCGTACCCACAGCAGTGCATGATGACCCAAAACCAAGCCAATCCATCTACTGCTCAGTCACATTCACCA
96		3.02	TGTGGACTTCCTTAGAAGTAACCGAAGCACAGGCGCTACCATGAGAAATGCCATTGTTGATAAAGGCTATAATATTAGGTATACAGAATATACTAGAAGTGGTGAATGTTGAGATAATTGT
96		2.8	AGGATTCCTATATCCTCGAGGAGAACTTCTAGTATATTCTGTATACCTAACCAACAATTATCTCAACATTCACCCATTTCTCATGGTAGCGCCTGTGCTTTATTATAGCCTTTATCAACAA
96		2.57	AAACGTCTAACGGATCTTGATTTGTGTGGACTTCCTTAGAAGTAACCGAAAATGTTGAGATAATTGTTGGGATTCCATTGTTGATAAAGGCTATAATATTGCACAGGCGCTACCATGAGAA
97		3.55	AATGTTTCATTACTTATTGGTCTACTGAATGACCATATCTGAAGGACTACACCATGGCAGGGGAGAGAACACCAGAAAACCAAATGTTTGTTAAAGTCGCCATAGAGCCACCTAAACATAT
97		3.14	AATAAGTAATGAAACATTCCGTACAAAACTTCTACTAGAGGTAATAACTCGAAAACCATAACGTATAACATGAATCAATATTTGTTCAAGGCTGGCTTATATAGACCATCGATAGCTGGGA
97		2.33	AACTCTACTCATATTGCAGGTATGCCCACATCTGGATATTGACTTTGCCATCGGCTGCTTTAAAGAGGCACCACTTTACGGTTGGTTCAACATCAGAATTATATTCCCGCACAGCATGGGC
97		2.27	AAATTCTGATGTTGAACCAACCGTAAAGTGGTGCCTCTTTAAAGCAGCCGTTGGCAAAGTCAATATCCAGATGTGGGCATACCTGCAATATGAGTAGAGTAAATTCAAGCCCATGCTGTGC
98		2.81	GGTGACGTATTGTCATACTGACATATCTCATTTTGAGATACAACAAATAAGTTAAGGCGAAAGATTAGAAATCTTTTGGGCTTTGCCCGCGCAGGTTCGACATACAATTTTGGCAACTTGG
98		1.58	ACAATTTTGGCAACTTGGCCGAGTGGTTAAGGCGAAAGATTAGAAATCTTCTGCAGTTGTCGTTATTTTTTTTTACTGATGATATTTCACCTCTTCAAAGTTGGGCTTTGCCCGCGCAGGT
99		3.39	TTTTTTTTCTTTTTTTCCTTTCCCTTTTTGGTGCACGTTCGCTCGGCGAGAGATTAAATTACAGTCGCTGCTATTATAGTAGCCAGCGGCGGCGCCAGTCTAAAAGAGGTAATCCAAACGA
99		2.86	CTTTGGAAGTGACTGGCGCCGCCGCTGGCTACTATAATAGCAGCGACTGTACCTCTTTTACTCGCCGAGCGAACGTGCACCAAAAAGGGAAAGGAAAAAAAATTTAATCTCATCCCGTCGT
100	AAC3	3.36	AACTTTGCCATTAATTTCTTAATGGGTGGTGTGAGTGCGGCCATCGCTAAAAGATCTTGATCCAAAATCAAGATGAAATGATCAAGCAAGGAACTTTAGAAACTGCTGCCTCACCAATCGA
100	AAC3	3.33	TCGCCAATTCAATGGGTTGACTGATGTTTATAAAAAGACCTTGAAATCGGCATGCCATCAGTAGTGGGTATCGTGGTTTATAGAGGACTATATTTCGGTAATGGTATCGCAGGATTATACA
100	AAC3	3.29	CTGATGTTTATAAAAAGACCTTGAAATCGGATGGTATCGCAGGATTATACTCGTGGTTTATAGAGGACTATATTTCGGTATGTTTGATTCTCTCAAGCCAAGAGGATTCATGCCATCAGTA
100	AAC3	3.12	AAGTGGTGTGAGTATAATTAACTCAATTGAAGACGGTTTACCTGAAGTGAGCGACGCTAAGCAACAAGAAACAAACTTTGCCATTAATTTCTTAATGGGTTATACTGTGCCTTGAGAAACA
101	AAR2	3.44	GGCAGATGATGGTTTCTTATCCGAAAATTGACGAAGATGATACCTGGTACAAATCCGAAAGATAGTAAGGAAAGATGAAAACCAGTTCTCTTACGTAGATAATCTTACCGAGTTTGTGCAG
101	AAR2	3.36	ATACTGTACCATTTACATCTGCTCCGATTGAGGTAACTATAGGGATCGATAGCCATTTCACGGAATCAAGGACATCCCCATTGGACACGTTCATGTCATTCAGTATTCCTTTAATGTCAAG
101	AAR2	3.32	CAACTTCAAGGAACGGCAGATGATGGTTTCTTATCCGAAAATTGACGAAGTGTGCAGATGGATAAAATCCGAAAGATAGTAAGGAAAGATGAAAACCAGTATGATACCTGGTACAATCTTA
101	AAR2	3.19	GCCATCTTTAGGATCATACTGAATGTAAAAGTTTCCCATTCTACAGTCAAATCTGCATGCTGAAAATGAATGACATGAACGTGTCCAATGGGGATGTCCTACCAGTAGCCATACCTCATGC
102	ABD1	3.61	CTACTACAACGTGGAGTCGTCCATTATCCGTCTTAGAAAAGTAGAATGTCTCACAAGAAGACTATGACCGTCAGTACGGCTCAATTACTGGTGATGAATCAACCAAACCAGAGAAGCCAAT
102	ABD1	3.17	GATTCCTCTTAGCGCGATTGGCGATTATTGTACGTTCATTATAGTGCTCTTATTTGCAGTCATCTCTATTTCATGTCTCTTTAGTTGCTCTTCTCTCAATCGGACAATCTGGTCAACATTT
102	ABD1	3.02	CCTCTATCCAAGAAGCTCATAAGAGATACCGGTCCATGAGAAATTTGGACGCTTTGGCGAATCATTAGGTGTTGCAGTAGAGCCCTTCCCAGACTGTAGATACCAAGTTGTGCTAATTACT
102	ABD1	3.01	AAGCAATCCCCAGTAATTAGCACAACTTGGTAGTCCAAATTTCTCATGGAGAGGCATTGGAAATGTCAATACCAATAAACTGTGAAATACCTGCAGCACCCCGGTATCTCTTATGAGCTTC
103	ACH1	3.67	GAACACGACATGATCATTAAGAGAGCCCCTCATCAAGTAGGGAAACCCATGAGTTCTTTGATAAACATCTGTCCATGTTCCCTCAGGATCTGACATACGGTGCAAAGGCAATTAACCAGGG
103	ACH1	3.48	AAAGGCAATTAACCAGGGTAGAATTGAGTTCTTTGATAAACATCTGTCCACTACACCAGGGAAAGAAAAGACAACAAAATCCTTGATTATACTATAATCGTGTTCCCTCAGGATCTGACAT
103	ACH1	3.43	CTACACCAGGGAAAGAAAAGACAACAAAATCCTTGATTATACTATAATCGTATCGTCCCAGGTCCCTCTGTCGGTGGTTCTCCAGAATTCATTACAGTCAAGGCAACGGCCATTAAAGAGG
103	ACH1	3.3	CACCATGAGGGACCAGGTCCCACCAAATACGCCCTCTGACGACATGTCCATTTCAGAAACGAGGTAAAACATGGTAGGCTACCTGAAAACCTGCTGCCTTGGGCTATTGCAGGTCATTTGG
104	ADH5	3.46	GTTGCCCCAATCTTGTGTGCAGGTATCACTGTTTATAAGGCGTTGAAAAGACTATATCCGGTGCATGCGGTGGCTTGGGTTCTCTGGCAATCCAATACGCAGCCAATGTGATACCAGGCCA
104	ADH5	2.91	TGTTCAAATAACTTTCGCTTGGCATTACCACCATCGATACCAATGACCCTGCCAGAGAACCCAAGCCACCGCATGCACCGGATATAGTGACCCATTGGCCGTAACCCATAGCAAGGGCGTA
104	ADH5	2.85	TTTATAAGGCGTTGAAAAGAGCCAATGTGATACCAGGCCAATGGGTCACTCTCTGGCAATCCAATACGCCCTTGCTATGGGTTACAGGGTCATTGGTATCATATCCGGTGCATGCGGTGGC
104	ADH5	2.83	TGGGTCACTATATCCGGTGCATGCGGTGGCTTGGGTTCTCTGGCAATCCAATTGGTATCGATGGTGGTAATGCCAAGCGAAAGTTATTTGAACAATTAGGATACGCCCTTGCTATGGGTTA
105	AGP2	3.5	TGGAACCTTCTGGGTCAGTGGGTCACATAAACACGATACCCGAAGCGGGCGAGGGTCTTCTATTGATGATGACTCAAGGACTTACCTGCTATATTTCACAGATGTTCACGTGGATGAACAT
105	AGP2	3.45	ACCGTAATATTTGACTGCACAAATGGAAATAAGCAGATACAAAACTACTTATCATCTCTCCAATAATGTATAATTGTATTAACAGAAACAATCTCGAAAGGAACGGCGAGCGGAATACCAG
105	AGP2	3.3	AATTCCATTTCACCGTAATATTTGACTGCACAAATGGAAATAAGCAGATACCAGCTGAATAATCATCTCTCCAATAATGTATAATTGTATTAACAGAAACCAAAACTACTTGAACGGCGAG
105	AGP2	3.28	AACAGAAACAATCTCGAAAGGGATCTGTACGCATTCAAGAAACCAGAAATGTCAACGCACTTCGTTGCTAATCTCAAAAAGGGGGAACTTACAGGGAAAATCCAGCTAGCCATGACAGCCA
106	AIM3	3.5	AGTACGTTGCCAAGACAGGGTATAAGGCAAGTAAGAAGCACTATAACAACGTAAGAAAAATTCAAGTGATGAGGAGTATGATAGCGAAGATGAGATGGAGAGCAAAGCGCGTAGGGAAAGG
106	AIM3	3.48	GCCGCAACAAAATCAACCCCAAAATGCAATTCCAAGTCAGGTATCTCTGATGTCTCGCAAAATCTGCAATATGGTACCCAATCAAGTAATCCGGCACCATACTCTGCTTCTCAGCAAAGCA
106	AIM3	3.33	CAAAGCGCGTAGGGAAAGGAAGAGTGGTAAGAAAAATTCAAGTGATGAGGCGAAAGAAAGCCGACCGATATAAGAAGTTTAAAAGACCCAAAGTCCTTTCAGTATGATAGCGAAGATGAGA
106	AIM3	3.32	GTTGTGCAGGTGATGGTAAAACTTGCTGGCCAAACTGTGTCGTGGGCTGCGTCCGAGATTGGTTGAGCCATGTGATACGTATTGCGGCTGCTGATGACACTGCTGTTGGCCCGATGGAAAT
107	AIM4	2.96	AAGTAATAACTTAACAGAAAGAAGGGTTTCCAAGGTCCAACGCCCAAATAACTTTCTAGAAACCTAGAGAGAAATAAAGAGGGACAGCTTCTGCAGACTGAGAAAAAGGTACGAAATCAAG
107	AIM4	2.26	ACAGAAATATACCTTATAATCCTGCCACTTTCAAAAGGCGAACTGAAGTTTCAAAATACCAAAGTGAAAGTTCAAAGGTAATAAATGAGCAACCACTTTCCAAGCCAGACTGGGAAACCTC
107	AIM4	3.06	AGAGAAATAAAGAGGGACAGCTTCTGCAGACTGTATCAAAAGGTCATTTAGTGAAAAAGAGAACGGTGAACTCGGTATAAGAAGTATATTTTACGATAAAGAAGCTGATTCTGGACACTCA
107	AIM4	2.96	ATCATTTTATACTATATACGTTTGAGCTTAATGGATCAAAAGAAGGACCCTCCAAGGTCCAACGCCCAAATAAGAAAAAGGTACGAAATCAAGTTGAATCAAGTAATAACTTAACAGAAAG
108	AKL1	3.74	TAAATAATTTACCACTTCAACTTTATGTGTGCCTACGCAGACAATATGGCGCCCATTGCCGAAACGCTTCTAGAAGTACCATTCGTGATCGACATGATCACTGGAGTGTACCTCTCTACCG
108	AKL1	3.5	CCAAAGGACCTGCTAATTATAGCCAAAGAAATTTCTACACTGGGAGGGATGAACTATTGCTGGAGATAGTGGTAATAGAAGAGTCAACTTTCAGAATATTCGGTCCAATAAACCTATGCAG
108	AKL1	3.29	ATTTCTTGAGGATTATTGGCTGTACCAGAACTGTTAGCATTCGATGTTGTGACTTCCTCTGATCGGATTGACTTTCTTTCTCTTCTTCAAGTTCTTGGCCTCTTGACGATTTATCTTCGGA
108	AKL1	3.19	AGAACAACAGCAAGGCCAGAGATATCAGCAAGCTCAAAATCAAACAGGTATCAGTATCAATCTAGAGTTGAACAACAGCAGCAACAACAGGACCAACCCACACAAGGGAATACCTTTCCAG
109	ALG1	3.24	AGAAATATATGAAGCAAGTAGAAGAATATGACTGGAAGCGCTGTCAAATCACCCAAAGTTATTACAATTATGCGATTACGGAGTTTCCCTGCATACTTCAGAATTTGTGTGGTTGTCAGCA
109	ALG1	3.2	AACGGGTAAAGGACCACTAAAGGAGAAATATATGAAGCAAGTAGAAGAATTGTGTGGTTGTCAGCAGAGGATTACCCAAAGTTATTACAATTATGCGATTATGACTGGAAGCGCTGTCAAA
109	ALG1	3.16	GTGCCAATCAATAATTAGTTTACAACCGGTCAACTTGTATAGCACAGCAATTGAACTAGTATGTAATCGCTTCCTCTCAATTCCCAAAGTAATTTGAAAATCGGAAGAATGGGTATGCTCG
109	ALG1	3.05	TTGACGAGAAATGTCACCTGCCAAAGGTTGAAATTGGGAAGCCGGGCGGTCAAGTGAAAGCTTTGAATTAAATATTTCCTCATTGCTTCAGTAACAGTCACGTAGAGAACAGCACATCTCT
110	ALG14	2.2	TCCTCCCATATAGTTTATGTAGAATCGCTGGCAAGGATTAATACTCCTAGGTGGATGAATTCATTGTCCAGTGGCAAGAATTGAGGGACAATTATTTACCTCTGACCGGAAAAATATTATA
110	ALG14	2.15	AGTTTATGTAGAATCGCTGGCAAGGATTAATACTCCTAGTCTGACCGGAACATTGTCCAGTGGCAAGAATTGAGGGACAATTATTTACCAAGATCCAAGTAAATATTATATTGGGTAGTGG
110	ALG14	2.11	AAGGATTAATACTCCTAGTCTGACCGGAAAAATATTATATTGGGTAGTGGGAGGGACAATTATTTACCAAGATCCAAGTGGTTCGGCATCCTTGTTTAAGATGAATTCATTGTCCAGTGGC
110	ALG14	1.84	ATATAGTTTATGTAGAATCGCTGGCAAGGATTAATACTCCTAGTCTGACCAATTCATTGTCCAGTGGCAAGAATTGAGGGACAATTATTTACCAAGATCCGGAAAAATATTATATTGGGTA
111	ALG3	3.72	GTAGTATGGAAGGTGAACAGTCTCCGCAAGGTGAAAAGTCTCTGCAAAGGTGTGGCAGGATCTCAAGGACGGTGTGCGCTACGTGATCTTCGATTGTAGGAAGCAATTTGTCAGACCTCCG
111	ALG3	3.56	AGCGCCCCAAATTAAAGAAGTCCCTTGCGCTGGTGATCTCCGCAACATACCGCTGTTGTATTTCCCTGCAATGATGATTTCTCTATTCATCCTTAATGACAGTATGGCTGTGAGCATTAAG
111	ALG3	3.55	ACGTGGCCTGCTGGATACACCAGCGGGCCCGTTCCACCACTCACCTGAGAATCTCGATCTGCTCCATGTACGCCTTGTAATCGATCTCTGTGTAAGCTACGTAGTCCAGCATGCCATCGAG
111	ALG3	3.51	TTGCCCGCGCTCAACGTGGTCCATTCCCTCTGTTAGCCAGTACATCATCTCACCAGCGGGCCCGTTCCACCACTCACCTGAGAGTAGTCCAGCATGCCATTGTAGATCAAGACGTGGCCTG
112	ALG7	3.32	AAAAACTTATGTCTCCAACGTAAATCAAATAAATCATCAGCGATACCCAAGCGCTCAAATATTCAGATAGTTTATCATGAGGAAAAATATTAGAATTCATGAGGACCGTACTTTCCAAGCA
112	ALG7	3.22	TCTTCAACCACTGAGACATCGCGATGGCCCCCACCTGAAGTGGTTATGACTAAATGAACATTACAAATAAATAAACTGCAGCAGGGATAGCACCTATTGTCATATACTTGTAGAAAATGAA
112	ALG7	3.19	TTCACTGGCACTTATCACATGCTTAATCTACTATTCCAAAAATCAGGGCCTGGTATAGCAGGCTATTTAGCTACAGATATGTTGATTCCACGTGTGGGCACATCTGCTCTTGTTGCGGCCG
112	ALG7	3.13	CCAACGATTCCATTTCCATAGCGCCAAGGATACACCCAAAAATGGGATAATCTTGTGGCTAATGGCCCCATCGAGAAGTACAGCAAATCGTTCAATAGCGTCAAAACAGCGGAAAACCTAT
113	ALK2	3.31	TTGCTCTCGAAGTAGCAGAAAGCGATGATGCCGACAGCTCATTAAATTCTTAGGAAGAAAAGTTTACAAAATCACTTCGCACAAGGGTTCAGCAGAAGATTCATCCATGGGAAGCCCCGCA
113	ALK2	3.03	CCACCTCTTCTTCAAAGTGGAAGTTCTGGAAAAATGATAACCTATTGTCGACCAAGATCCGAACTTTGTTCAGCCAAAACCAACCAATTCGTTACAAAAGAGGTCGCTATCTTCCAGATCT
113	ALK2	3.01	GTGTTCGAGCTGAAATTTGGATTCAGCAACATATAAAATACTGCTGCACTATCAATGTTAGAGCACCTTGATAGAGGAGTTCCCTGGTATTTGAAAAATAGCCAGAAAATAGACAATGCTT
113	ALK2	2.95	TCAATTCATGTAAGGATATCAAGTTTGAAGTAGTCAAATCACTTAGAGCCAAGTTTGCATATCGCTATGATAAGTTTGCCAAAAGTTATGAGACAGCTGACCTAGACATACTTTCTTGCAA
114	AME1	3.03	ATAAGTTTATGAATAAAGAAGATAAAACATCAATTGTGGTCACAGAAGTGTATCATCGAAATTGTAACGAGTAGTAAGGTCTTCATCATTTCTAACATTTATAGACGATGATAGCTGTCTA
114	AME1	3.03	ATTCTTTCGAGTTTCCTATTACCACTAATAACGTAAATGCGCAGGACCGTCAGAAGACTATCCCATGATCGACTCTGAAAATAAAAGTCTTATAAGCGAACATGAACATGGGTATCAGCCC
114	AME1	3.01	ACCAAAACTTGCGAATTCTTTCGAGTTTCCTATTACCACTAATAACGTAATCAGCCCTTGGATGCAGAAGACTATCCCATGATCGACTCTGAAAATAAAAATGCGCAGGACCGTCATGAAC
114	AME1	2.82	ATCTGCGACTCTTTCAAACGATATCAGACCAAATGACCAGAGACTTGAAAATGAGCTCTGCTACCAACTGAAGCAGGTACTTGCTCGAAAAGAAGATTTGGACATATTAGATATCAACGTG
115	AMN1	3.3	ACATAGGCGTGGAAATTTAATTACGAGTGTCTCACTGGTCGCGCTAGGCATGCCGGTTGTGATGTTGATGATGCCGGTATTTGGGAATTTGCTCGATTAAAATACACACAGGTGGAAACTG
115	AMN1	2.92	CGCGCTAGGCAAATACACACAGGTGGAAACTGTGGGGTTTGCCGGTTGTGTGCTCGATTAAATGGCAAAAATGTTGAAAGATTGTCTTTAAATTCCTGTCATGTTGATGATGCCGGTATTT
115	AMN1	2.8	TTTGCATTGCTTTGAATTGCCCGAAATTAAAAACATTTAACATTGGCAGATCTCACTGGTCGCGCTAGGCAAATACACACAGGTGGAAACTGTGGGGTTTCATAGGCGTGGAAATTTAATT
115	AMN1	2.64	ACATCAGCGAAGTCATGCGGTCTTTGAAATTCCTGAGATTGTGGAAAATATGCAAATATACCAAAGGAAAGACCATGCTTAAGAAGAAATCCACAATCTTTCATAAAAATGATAGTTTCTC
116	APD1	3.18	AACATTTGCAGCAAATTTGTGACCACCAACATGATTAACAAATGCAATTTGTCCCTATACAGCCCATGTTCCTGTAATTTACTGTCAAAAACTTTCTTTATGACACCCTCTGCCCTGTAAT
116	APD1	2.43	CTGCCCTGTAATCCGAATTGTCCCTATACAGCCCATGTTCCTGTAATTTACCGTAATCCCGCATCGTTTATCCCTCGTAGTATGTGAACATATAAATACACTGTCAAAAACTTTCTTTAAA
116	APD1	2.31	GTTGGTGGTCACAAATTTGCTGCAAATGTTCAAATTTATTTACGAAATCCACTCCAACCATAGTTCCTTCTATTGTCGAACATCTGATTGTTCCTGAAGAAAATACCTTAATTTGGTTGGG
116	APD1	2.13	AGGAACAATCAGATGTTCGACAATAGAAGGAACTATGGTTGGAGTTACTCTCGTAAATAAATTTGAACATTTGCAGCAAATTTGTGACCACCAACATGATTTCCCAACCAAATTAAGGTAT
117	APE3	3.59	CAGAGCTATCATCGTCGTTTAATTGCGGAAGATAATTCTCAATTGGCTCTGAGGAATGACATAGGCAGAGCCTAAATTGGTAGCGTAAAACGCAGCGACATCTTGTTGAAAGGCTTCCTGG
117	APE3	3.43	TCGCACTTTCTCCACCTGTGGACGGGTTCGTAGGTAAGCTAGTCGAAATTACGCCTCTGTAGTCCCACCAAGACACAACGAAAAGCAAATTGCCCTTATCCCTAACTTGGGATGTGAAGAG
117	APE3	3.2	CAACCTCTCTGACGCCGAAACCGGTAAAAGCTTTGCTAACACTACAGCTTCGTAGGTAAGCTAGTCGAAATTCCTAACTTGGGATGTGAAGAGAAGGATTTCGCACTTTCTCCACCTGTGG
117	APE3	3.17	TAGTCCTGCATGTCATCGAAAACATTCAATATGTATTCCATAGTCTTGTTGGGTGACCGTAGTCAGGAGTAGAATAGTTAGCTAAACGGTAGAGGTCCCAATGACCCTTGGACCCGATCAC
118	APL3	3.56	ATATGCCAAATCCTTGGCTTATCACAAAAGTTGTCTCTTTGTTGAGCATACTGGCTCATTACTACAAACCAACAACATAGATAATGAATTACTAAATAAATTGATTGCCTCACCAACTGAG
118	APL3	3.42	AATTCATTGGATATATGACCCTTGAGTTGCTTTATGAACGTAGTGAAGTTATCAACTGATGAAAGATCTCTCTTCTTCCGATGATAATTTCGTAATGTTGGTTGCCAAAGTTAACGATGAG
118	APL3	3.39	TTAACGATGAGGTGAATTATCAACTGATGAAAGATCTCTCTTCTTCCGATTTGTTGGTGTAGTAGGAGAACTTACGAACCGTCTAGCGTACAACGATGATGATAATTTCGTAATGTTGGCG
118	APL3	3.33	CTCATTACTACAAACCAACAACATAGATAATGAATTACTAAATAAACTTCAGGAACCAGACAAGCTCAAGATCCCATGGAACGTATCGTCCAAAACACAGGAAAGTGTGTTTCCGTTGCCA
119	APM3	3.4	TCGAAGCGGGTGAACCAAATGTGAGTGATATGCTCTATGTTAATAAAATTTATCGAAGTTCATAAGTTCTACAGCCCATAATTTACAGCAGGCTGTGCAAAAAGAAGCTGTTCCTGAAAGA
119	APM3	3.15	CTCGTGGTAGTAATTCACTAATCGAAAATGAAGAGATTGTTCCCTGGAGAATGAGCTTTATGTGGATTTGTTAGAAACATTCCATGTTGTATTTGAAAAGACTTCAAGGGCTAGCAAACAT
119	APM3	3.1	TTTAAGTTCTCAAGTAAAGCAATCCGGAGTAAGGATGAATTCTATTGGCTGGGTAAAGATTCTGATGAATTTGAGTTATCCTTAAATATTGAAAATTTCATGATGTCTTTACACTTCCAAA
119	APM3	3.09	TTTATACCACCAGATGGGAAGTTCAGATTGCTGGAGTATTCCGTCGATTTAGGATGAATTCTATTGGCTTGATGTCTTTACACTTCCAAAATGGATTGGGAAGTTCTCAAGTAAAGCAATC
120	APN2	3.69	TTTGTCCAAATTCCGAACTCTTCTTAATAAAACTTTCAAGAACCTTAATCCGAATTTGCGGGACAATATACACTGATAATAACTATTCCACATGCCAGTTTAAACATCTCACCCTCCTCCG
120	APN2	3.28	CCCGATTTAGATGAGAAAAGTGCACTGGAACTAGATTCAGAAGGCAGATGGTTATTATCAGTGTATATTGTCCCGCAAATTCGAACTCATCGGAGGAGGGTGTTATGGTTGAACTGGCATG
120	APN2	3.24	TATTAAGAAGAGTTCGGAATTTGGACAAAATTGGGAAGAAGATTGTGCTATTATAGACAGTGCCGATACATTAGAACAATTCTCAATTCCAATAACAGATATGGGCGACGTAAATGTTTGC
120	APN2	3.22	CCGGACACGCCACATCGGAGGATATTTAATCAAATATTGGCTGATTCACTCTGATAGACACTACGAGGCTAATTCAAACAAGAAATCGACTTAAAATGTATTTACCAGACGCGAGTAAAAG
121	ARA1	3.65	GGGTTTGGGGACAGCAAATCCTCACGAAAAGTTAGCTGAAACAAAACAAGCAGGCACATTGATACTGCTTGGGCCTACGAGACAGAGCCATTCGTAGGTGCCGTAAAAGCTGCAATCAAAG
121	ARA1	3.38	TTAGGCTTGGAATACGTCGACTTGCTCTTGCAACATTGGCCGCTATGTTTAGCGGACTGGTGAAGACTCCGGTTGATGATTCTGGAAAAACAATGTATGCTGAAAAGATTAAGGACCCTAA
121	ARA1	3.09	GGTGAGTATGCTGTTAACAGAATGTCGTGCATAAAGCAGAACTTTCTTAGTCCACTTGGTTCACCGTTGGCTTAACTCTGCATTCCTTAATGAGACGTTCTTCCATTTGTGGTAAGTGAGG
121	ARA1	2.89	GGAAATGACTTGCTAATTTCTTACCATATTAGACAAGGCACTATCGTAATTCCTCGAGTATTGAATTCGCATCTTTGACAAAGGATGAATTACAAGAGTTTCCGAGATCCTTGAATCCAGT
122	ARC40	3.61	AGATTGTTTGTGGAGGATACTCTTGTCATCCGGTATTGTTCAGCGAAGCCTAGACAAATCAGACAATAACAAGTCTTCTGCCTTAACTGCATCTGGTAATTCTGAAGGCTGGAAATTTGCG
122	ARC40	3.33	ACCCATCAAATCTACCATCAATTGCCTGTCTTGGCATGCAAATGGAGTCCTATGCGTGTGTTCAGCGGGTTTATCAAGGGTTTGGATTCCAAGGAATCCGTATTAGCTGCTGGTGGTACTG
122	ARC40	3.21	ACCCATCAGTACCACCAGCAGCTAATAGGACTCCATTTGCATGCCAAGACTCTTGATGTGCTTGGATACCCACCAATTATTCTCGTGTTCGTAATAACAAAGGCAATTGATGGTAGATTTG
122	ARC40	3.19	CCATCTGACTTCTCCATTCCACATCATGGATATAAGAACCCTGATACCACTCTGGCCCCAGGGTGATCCGGCGACGGATTCCTTGGAATCCAAACCCTTGTCCCTGATTAAACAACCAAAA
123	ARL1	3.22	TTCATTTGATGTTACAGGAAGAAGAATTGCAAGATGCAGCACTGCTGGTTCATTAAGTGCCAGTGAAGTCTCCAAAGAACTGAATCTTGTAGAATTGAAGTTTGCAAATAAACAAGACCAA
123	ARL1	3.07	ATCTTGCAATTCTTCTTCCTGTAACATCAAATGAAGTTCCTTAGAGGCTGAACAACGAAAATAACTGCAGCAGTGTCTGCATAATAACACCTCCAGTAGGTAGACATACGATCTTTATCAG
123	ARL1	2.61	TAGTCACTACAAAGCCAACCATTGGTTTCAATGTAGAGACGCTAAGTTATTTGGTGGTCAAACAAGTATCAGGCCCTACTGGAGGTGTTATTATGCAGACAAAAACTTAAAATTGAACGTC
123	ARL1	3.13	GAAGAAAGTTCCAGTAAAGTGAGTTATAGATCAAGATGGGTAACATTTTTCAAACAAAGAATTGCGTATATTGATTTTGGGTTTGGATGGTGCAGGTAAAAGTTCAATGTTTGACAAACTA
124	ARO4	3.55	CAGAAGCTAAGGCTCAATTGCCTGCCGGTTCCAACGGTCTAATGATTGACTCAGAAACCAACCAAAGGTCAATGACGTTGTTTGTGAGCAAATCGCTAACTACTCTCACGGTAACTCCAAT
124	ARO4	3.28	GAAATGAGTGAATCTCCAATGTTCGCTGCCAACGGCATGCCAAAGGTAAATTAGGTTACGACCCATTAGCTTCTCCAGCTCTCCTTCAAGTGCAAATCCCTCAAGGTGCTGAAGAAGATGT
124	ARO4	3.27	ACACCAACTTCTTTGGAAACTGCCAAGAGAGGTAGAAGAGAAGCTATAGACTTGTCATTGTCGGTCCTTGTTCCATCCATGATCTAGAAGCCGCTCAAGATATTATTACCGGTAAAGACGA
124	ARO4	3.17	TGTCGGTCCTTGTTCCATCCATGATCTAGAAGCCGCTCAAGAATACGCTTAAAAGGTGATTTATCCATCATTATGAGAGCATACTTGGAGAAGCCAAGAATGAGATTAAAGAAATTGTCAG
125	AST1	3.31	TCGCTAGACCTTTAAGACATGTAAAGTTCATTCCAATTAAATCGCTGATATTTCTTATGAAAAGAAGATCAAGACGCCTATTCCTAAGAACAAAATTGTATTCCATACTAAAACAGGGCCC
125	AST1	3.22	TTTGAACCCTGTAGATATGAAAATCAGGAACGGCTACACATCGTCGATTTCAGTGGTGTTATCACTGAGGTAGGCGAGAACCTAAACTACGCCTGGCACGACGGTGAGATCGGCTTGGGGA
125	AST1	3.11	AGATCGGCTTGGGGAGAGAGTACAGTGGTGTTATCACTGAGGTAGGCGAGATGAAGTATACGGTATATACTACCACCCTCATTTGGCCGTGGGATGTTTGAACCTAAACTACGCCTGGCAC
125	AST1	3.09	CAGGCAGAATAAGGAGCCTGCAGCTTCTTCGGCGCTAACCGATTCTGGTCTACTAAGATTGAACTTTGCAAACATCCCACGGCCAAATGAGGGTGGTAGTTCAAAAGGATTGGGTCCACCT
126	ATG12	3.29	TTGAGCTGAAGAAATAAACGTACATCCCTAACTGTATATTCTACAGTAGACTAGAGAGCGAAAATGAAACAGAAAGTGACGAAAGCTCCATCATATCCACGTGAACCAATGACAGTATGAG
126	ATG12	2.01	AAAATGGACCATGTTTATTGTTATATAAATAATTCGTTTGCGCCAAGTCCCAATTCAAGACTAATGATGAGCTTATTGTAAGTTATTGTGCATCCGTAGCGCAGCAAAATATTGGTGAACT
126	ATG12	1.6	GCTACTTGAGCTGAAGAAATAAACGTACATCCCTAACTGTATATTCTACAGGATCCTAGAGAGCGAAAATGAAACAGAAAGTGACGAAAGCTCCATCATAGTAGAGTGAACCAATGACAGT
126	ATG12	3.16	TTTATGGCTTTTTTGTTTGCTTGTTTGTGCATTCGTTTTGATTGTCTCTTTTCAACTTGCTGGTCGACAGAAATGTCACTCGCCAAACCAAGCTGAGACACCTGTTCATAAGTGCCACTAG
127	ATG14	3.04	GAATAATAACCTGATTAGGCACAGGATAGAACAGCTAAATGAGCGGATTTGAAAGTAGAAATTGACAATTATAAATGTTATAAGGTGGGTACTGGTACGGATAGTAAAAGGAATCACATCA
127	ATG14	2.82	TCTTGTTCCGTTTCACCATATTATAGAACAGCCCATCCACATCGTACTGGTTGAAGGTACGAGTTTCAAATGTCTACATATCTGTAAAATATTTATGATATCCAGTAGCCATGGGATATCC
127	ATG14	2.76	TATTAGCTTCTTCTCAGACATTCTTATGATTAAACTTCCCTACACAAATATTCCGATAGCATACAGACAGTAGTACAAAGGTTGATCAAGCTTATCATAAAAATCTGTGAACAACCCATGT
127	ATG14	2.71	TACGAATGAAAAAGAATAATAACCTGATTAGGCACAGGATAGAACAGCTAACATCAGCGAATTGAAAGTAGAAATTGACAATTATAAATGTTATAAGGTGAATGAGCGGATTTATAGTAAA
128	ATG8	2.85	GATATATGGCAGACATCAACGCCGCAGTAGGTGGCAAAGTATCATTGACAGCATAATTCTCTTTCTTATAACATAAACAAATTGCCCTACGGTAAGGTCAAAAATGAAGATGGCCTTCTCA
128	ATG8	3.24	ACATTTAAGTCTGAATATCCATTTGAAAAAAGGAAGGCGGAGTCGGAGAGCCTGTGATTTGCGAAAAAGCTGAAAAGTCAGATATTCCAGAGATTGATAAGATTGCTGACAGGTTCAAGAA
128	ATG8	3.19	ATAATTACTAGAGACATGAAGTCTACATTTAAGTCTGAATATCCATTTGAGCTGACAGGTTCAAGAATAGGATACCTGTGATTTGCGAAAAAGCTGAAAAAAAAAGGAAGGCGGAGTCGGA
128	ATG8	3.1	AATCTAATAATTGTAAAGTTGAGAAAATCATAATAAAATAATTACTAGAGTCCATTTGAAAAAAGGAAGGCGGAGTCGGAGAGGATTGCTGACAGGTTCAACATGAAGTCTACATTTAAGT
129	ATP1	3.16	GTAGAGGTCAAAGAGAGTTGATTATTGGTGATCGTCAAACAGGTAAGACTAAAAGAGATGGAATAACGGTAGTGACGAATCCAAGAAACTTTACTGTGTTGCTGTCGCCTTAGACACCATC
129	ATP1	3.15	CCTTAACTTGAGCAGCGGAACCGACACGAGAAACGGACAAACCAACGTTAATTCAGCTTCCAAGAAAATTTGACCATCGGTAATGGAAATAACATTGGTTATGGCAGGTCTGATACCCTTG
129	ATP1	3.15	AGTTGATTATTGGTGATCGTCAAACAGGTAAGACTGCTGTCGCCTTAGACACGGTAGTGACGAATCCAAGAAACTTTACTGTGTTTACGTTGCCGTTGGAACCATCTTGAATCAAAAGAGA
129	ATP1	3.14	ATCTGTCCATGAACCAGTTCAAACCGGTTTGAAAGCCGTTGACGCCTTGGGATTATTGGTGATCGTCAAACAGGTAAGACTGCTGTCGCCTTAGACACCATCCCTATCGGTAGAGGTCAAA
130	ATP3	3.74	ATTTAGTAGTCATGTTGTCAAGAATTGTATCAAACAATGCAACACGCTCCTTCTTTATAAGACTAACCCAGTGAGAACTTATGCTACTTTGAAAGAAGTGGTAATGTGCCACCAAGCGCAA
130	ATP3	3.52	TCACCAATAGTGACTATATCGGCGTTTGGTTGATCATTCAAATGTCTTCTGAACCACACAACCCCTTATCAGAGGTGATAGCAACAATCAACTCTTTAGGCACAGCTTTAGCCAATTGAGA
130	ATP3	3.29	TTGCTATCACCTCTGATAAGGGGTTGTGTGGTTCTATCCACTCTCAATTGATCAACCAAACGCCGATATAGTCACTATTGGTGATAAAATTAAAATGCAGGCTAAAGCTGTGAGAAGACAT
130	ATP3	3.25	AAATGCGTTTGAAATCTATCAAAAATATTGAGAAGATCACAAAAACTATGAAGCTGAAAAGGCTAAAATTTCCGCAAAGAAGATGGATGAAGCAGAGCAGAAGATTGTTGCATCTACAAGA
131	AVT5	3.31	CACCAACGCCAAAACATTTAACAGCAATGGCAAAATCGAACACTACACTTTAGCAAACGAGGCGTTCTCAGATTTAGGTACGTACTTCGCTATTCGAGTCATTGACGGATTGATTAGTTGG
131	AVT5	3.29	CTCATTAATTACACTGAACATATTGTGGTGACAAGTGTAAGCAAACACAAAGACTGAGAATCTCCGTGAGGTACCATAAAATATACTTGCCCTCTCTCTAAAATTGGCAATGTAGTCAGGG
131	AVT5	3.24	AGACAACTTTAATAGTGAAGATCCGCAGGAGGCGCCAACCCAACAAAACATTTACGGCATATCAATATTATCACCCTTTGTATCTTACTGTTCTCATATCACGAAGAGCCAAATCTGCGTA
131	AVT5	3.19	GCATTGCAATGGAAATGCTAACATAACTAATAGCAGCATTGCTAACCTCCTAAAGTGAGGATATTTCCTACAATATTCTCACCAAATGTCATATAACCTGCGATGGTGGTGGAGATGGAAT
132	BAP2	3.62	GTAGCACTACAAGAACTAAGCAAATAAATGAAAATACGTCTGATTTAGAGCCAAGTTGAAAAAGTCCATGAAGTCGCGCCATGTTGTCATGATGTCTTTAGATGGCGTTGAGTCTATCACG
132	BAP2	3.53	GTAATCTAAAAACTTGGGTGCGTAGCCTTGTTGGGCCAAAGAGCAAATCATGCCACTGAAACCACAGAAATCAAAATAACAGCGTTGATAATATGTGGAAGTCTTGGACCAGCATACAAAG
132	BAP2	3.24	CAAAAGAGCCGAGGGTAGCACTACAAGAACTAAGCAAATAAATGAAAATATATCACGTCGGATTCCAAGTTGAAAAAGTCCATGAAGTCGCGCCATGTTGCGTCTGATTTAGAGGATGGCG
132	BAP2	3.2	AAACTTATTCTAAGCAAAAATCCGGGAGTGACAAACTTATACATAGATTTGCACTACAAGAACTAAGCAAATAAATGAAAATACGTCTGATTTAGAGGATGCGGATTCATTCAAAAGAGCC
133	BEM1	3.68	ATTGTCAAGAAAGCCATATAAATGCTGAAAAACTTCAAACTCTCAAAAAGACATCCGCAGATATTTCCACACCTTCTCATGATAATGGGAGTGTTATAAAAGATAGTAATGGGTCGAAGGG
133	BEM1	3.56	TAAGCCAATTGGTCGACTTGGAGGGCCCGGCCTTGTTCCTGTTGGGTTTGCGCAACAGGTAACGACGTAATAGAAGACATCAAGTCAGTTAACCTACCAATTAGCATCATAGATATTGCCA
133	BEM1	3.13	TAAGGCAGAAAAAGCTGATGAGTTGACAACTTATGTGGGAGAGAATTTGTGTTCATTGCTAAGCCAATTGGTCGACTTGGAGGGCCCGGCCTTGTTCCTGTTATTTGCGCCCACCATAACT
133	BEM1	3.12	TGGTTCTGTGGAGCAGCAGCAGCAGCAATCCATTACAAAACCTCAGAACAATTAGTGAAAGCATCCGTTGAATCCTTTGGGTTAGAAGATGAGAAGTATTAAAGCGCAAAGCTGGTTGACG
134	BIT2	3.6	AAAAGAAGTGCTACCTCAGGCTCACTGAGCGTCACGAACCCGAACATAAATATAGTGTTTCTTCTGATATAGTACCGCAAGCGCTGACACATCCCGACGAAGCAACTAATCGCAAACCAGC
134	BIT2	3.33	GTTACTACTTGATGAACCTATTTCGGAGTGACCATCGTTATTCTCCGTGCCGTCGAGCGCCTTGCATTGGAACCATCATGGAATATAGATTGAAACCCCACTTGGCTGTACTCCTCTTCAA
134	BIT2	3.27	CTATATTCCATGATGGTTCCAATGCAAGGCGCTCGACGGATTCGATTGAAACGATGGTCACTCCGAAATAGGTTCATCAAGTAGTAACCGAATGGAGGGGGAGGAGTACAGCCAAGGCACG
134	BIT2	3.26	ATGCCGCTCCTAGATGGTCACAGGTGGGGTTTCAATCTATATTCCATGATCGATTGAAGAGGAGTACAGCCAAGGCACGGAGAATAACGATGGTCACTCCGGTTCCAATGCAAGGCGCTCG
135	BMT2	3.51	TTATAATATCGATGAGCTAGCCATGACCTTGATGGCAATCTTGTATCAGCCATTCAAGAAAGTCGAAGAGTATTACGGGCAAGAGGAAGCAAGTAGGAAGTTAGCGATACCACTAATACAG
135	BMT2	3.35	TAAAATCCTGCTTAATAACGCCTTCATGTTCCTCTAAATCTATACGAACCTGCGATTTCCGGAGCTCAATGAACCAATTTCTAATGCCACTGCTCCAGGAACATTTCTAAAAAGTGCACAA
135	BMT2	3.32	ATGACCTTGATGGCAATCTTGTATCAGCTTAGCGATACCACTAATACAGCTTACGGGCAAGAGGAAGCAAGTAGGAAGTAACGTGACGAGAGTAATCAAGGGAATGCATTCAAGAAAGTCG
135	BMT2	3.3	AAGAGTATTACGGGCAAGAGGAAGCAAGTAGGAAGTAACGTGACGAGAGTATAAGAAGATTCCACCATTTAATTAATAAGCGTCAATCGATATGCAAGTTAATCAAGCCACAGAAGACAAG
136	BNA4	3.51	GCTTCTCCATGCAAGCCATACAATTGTGATTCCTGTCTGCCTTTCAAGTCATATCTTGCAGAATATGTTCACAAGCATCCGGATCTATTGATTTCAGAGCATGAATCATCCTGCCTTTCAT
136	BNA4	3.4	TCTGCCTTTCAAGTCATGAATCATCCTGCCTTTCATGGGAATCATATCTTTATTGATTTCAGAGCATCAATGCCACGAGCAGAAATAGCCAAATTAATGGGCAGAATATGTTCACAAGCAT
136	BNA4	3.28	GGCCAAATGTGCAAATGGTCAGGAGCTATTGCAAAATTTCCGCCATAGTTTAAAGTTCAATGTAACGTAAATTCATATATTCTTGTGAAAAATCCATCTCTGGCTTGAATTCCTCAGTAGG
136	BNA4	3.24	CTGATATTTGATCTTTAGAACCGAAAAAGGTTGAAGTGAACGAGCCGTCATATGACGAGGCCAAATGTGCAAATGGTCAGGAGCTATTGCAAAATTTCCGCTGTTGGCGAGCGCAATTAAC
137	BOI1	3.63	TCCCGGTGATTCGAAAATATCTTTATCAGCAAACAAATTAGGAACTTCTGGTGAAGTTTAAAATTGGGATTAACAACAACCGAGCTTGGTCTTTGCAATTTCATATCTAGGATCTGCTCAG
137	BOI1	3.55	TATACCCAGCGGTATTTACCAAAAGAATAGCAATAGAAAAACCAGAGAACGAAATTCTGGTGTTAAATATGGAAATTTAAATGATTCTGCGAGTAACATACTGCACAAATCACCAACCCAA
137	BOI1	3.36	TCATGACTCGAACTCTAGGAAAACAACACTGACATCTGCTACTATACCTTTCTACCCGCAATTTCAAATATATCTTCAAATGCTACATCTCATCATCCGACTATTAACACGGTTAACACAG
137	BOI1	3.32	AAATATATCTTCAAATGCTACATCTCATCATCCGAACAGAAATTCCGTTGCGGAAGCTCATTTGTTGATTTGTTCAACAGGATTTCAATGCTATCGCCAGTTTACAATAACCATAAGAGGA
138	BRN1	3.68	GATCGTTTCGAACTCCACCAATGTTGTTTCTAAAACTCTGTTGTACACTCATTAGATATAGGCATACCAGTTAAGGGATCAATCTCTATATTTGCTTCGTTCCGCCTAGTGTTATTCACAT
138	BRN1	3.41	ATTGATCCCTTAACTGGTATGCCTATATCTAATGATCCTGATGTGAATAATTAGAAACAACATTGGTGGAGTTCGAAACGATCAAGATGAAAGAGCTAGACACTAGGCGGAGAGTGTACAA
138	BRN1	3.23	CCCATTCGTCTTTCTTTGTGCCAACCCGCTCAATAACTTACCTGTTTCCGAATCTTAATACACCCATCCAAGGTTGCAGATGCTTTCTGAAAATTGATGTTTGTCACTGAATCAACTCTCG
138	BRN1	3.16	CTTGGATGGGTGTATTAAGATTTACTCTTCGAGAGTTGATTCAGTGACAAGGCACAAAGAAAGACGAATGGGGCATCTAACGGAGATGACAGTAACGGGGCGGAAACAGGTAAGTTATTGA
139	BSD2	3.4	GTAATAACGAACAAGACATACCACCTACATACGACGAAGCTGCTGCTGATTGAACAATTCAGATATCTACTACGACGAAATATGCATTGAGGGGCTTCCTATGGCCCCCTCGTATTATGGA
139	BSD2	3.09	TGATGGCATAAATGTCGGAAACGCAGGACGAACTAGAGACACACAAACTGTGACGAGGAAGATAGCATAGAGGACGAGGGAAGCAGCAGTGGAGGAAATAGCGTAGAAGGGGAAACGGAAA
139	BSD2	3	GATATTCCATAATAAATTTGCTATATTTCCTACAGGAAGCCCCTCAATGCGTTCAAATCCATTCCATAATACGAGGGGGCCATATCAGCAGCAGCTTCGTATATTTCGTCGTAGTAGATAT
139	BSD2	2.88	AGAATAACAAGAACACGTAGTCTAGGAAACTAAGCGCTATGCCAGAGCAACACTTCATGCAGGTTCATCTACTGATGGCATAAATGTCGGAAACGCAGGAGAACTACTTATAGGGCAAGAA
140	CBP6	2.65	TTATTAACCGTTGATAATATTGGGGATTTCCTGCAGGTTTATAGAGCTTATATTATTCATTATAGTGCTCAAGGCACGAATTTGCTCGTTGATGCTTTCTTCGCCAATATCGTAATAGTTT
140	CBP6	3.54	CTATAAAAGAGAAAAAACCCTCATTAGATGAAATAAAAAGTATAATTAACAGGAGATGTTAACCAAAATTCAAAATAAAATGGTAGATGAGAAATTCACGAGAACTTCCGGTCCATTAGGA
140	CBP6	3.13	AATATCCAAAGGATCGTATACACCACTTGGTCTCATTCAGGGATGTACAATGCCAAATGTAGATGACAAAGGAAAATCTATAAAAGAGAAAAAACCCTCAATAGCAAGATTTAGACGTGTA
140	CBP6	3.08	CGTAATAGTTTCTGAATTTATTATTCATTATAGTGCTCAAGGCACGAATTTCTCATCTACCATTTTATTTTGAATTTTGGTTAACATCTCCTTATTCAGTTGCTCGTTGATGCTTTCTTCC
141	CCZ1	3.77	TATCATTCCAGAACGGAATAACGAATTCGTTCAACAAATCCGTGAGTTTGACCCATTGAGTAGCTTGAAGAACCTGTAACTAAGCCATAAGTAAGCACTGCGGAAGTCCTTGTTAAATCCG
141	CCZ1	3.45	ACGGAATAACGAATTCGTTCAACAAATCCGTGAGTTTGCGGAAGTCCTTGGCTTGAAGAACCTGTAACTAAGCCATAAGTAAGCACTGAGATACTGTAAATTAAATCCGCTGAATGACCCA
141	CCZ1	3.24	TCATGGATAAGCTACCCGAAACACCAGTCGTGGTACTCACTTCATGTATATTACGTTGTGTATCACTCTTTCCGATAGAGAGAGTTCGCTTGTATTGTTTGCGTCGTATGCAAAAGAAATG
141	CCZ1	3.23	CGATAACGTGGAATCCTTTGCTTATGTGATCAGAGATAACGTCACCAAAGTCCAAAATTTACTTCGGATGAAAGCATTTCAACTTTACAACTAGCAATTAAAATCGACTCGTCCGTTCCAT
142	CDC27	3.97	AGCTTTGAGCACCATCATACAGCTTCAGGACTGCATTCAGCAGGCTATTCTTTGGCCGAACTGCTCTATGCTGAATGCTCCATTCTCGATAAATCAAGTGAGCAGTTGAACTACAGTACCG
142	CDC27	3.54	TCCGTAATATGCATTGTAATGCTGAGGATCACAAGCTAGCGCCTTTCTATGTTGGAAGAATGTTCATGACCTTGCAAAGTATACGCGTATGCAAAATTTGAGCATGTCTTGGCAGAATCCG
142	CDC27	3.54	GTTCGCTTGTTGCTGCTGTGACCTTGAGAAATGCTGAATGGAAGAAAAAGAGACGACTGAAACAGTGTATTAACATTATTATTGATATTATTATTGCCGTAAGATGCCGATGTAGAAGGGG
142	CDC27	3.32	CGAACAGCAGTAATACGCGCATAAATATGGTGTTGAATTCTAATCTCGTCGCCTGTTAGGCAATCTTTATATGAAACTGGACCATTCTAAGGAGGGAGCACATATTCCCGATTTGGCCACT
143	CDC28	3.97	ATTCAAGCCAGCACATCAGCTACAGTGGAAAATAGCCCAGATCAAATAGAAGCAAATTACAAAAGACTTGAGAAAGTCGGTGAAGGTACATACGGTGTTGACTATCCTTCGAACATGAGCG
143	CDC28	3.18	GAAAGCTTGGCTTGAAATCAGGCAAGTAGACAATATCTGGCCATATAGCTTCTTGAAAATCTGATCGATCTCACTATCGCCACTGAAGATTGGTTTCCTGTCATTCGGCGTTCCCAATACT
143	CDC28	3.17	TTGTTTATAAAGCGTTAGACTTAAGACCTGGCCAAGGTCAAAGAGTAGTCAAGACGAGGGTGTTCCCAGTACAGCCATCAGAGAAATCTCATTATTGAAGGCATTGAAGAAAATAAGACTA
143	CDC28	3.08	CTTGAGAAAGTCGGTGAAGGTACATACGGTGTTGTTTATAAAGCGTTAGAGTCGCATTGAAGAAAATAAGACTAGAGAGTGAAGACGAGGGTGTTCCCAGCTTAAGACCTGGCCAAGGTCA
144	CDS1	3.81	TGTGGAGTCGGTTACTGACGCCACCTCAAAGGCGATTGATAAATTGCAAGCGTCACGCCGGTGACCAAGGAAAGCACTGCTGCTACAAAGGAAAGCAGGAAAGAACTCCACAAGGACGCCA
144	CDS1	3.22	AACAAATCATAAGTTTATCTGCTATTGTCTCTATCTTATGGGATTTGTTCTTTGAAATTCCAGTTCGGATCATTGTGCGTTACTCATATGGTTCTTCTTCTGTTCGTTTGTAGTTTAAGAA
144	CDS1	3.07	CTGTTCTAATGAAAAAGTTGTATTTCCTGCTTTCCTTTGTAGCAGCAGTGCGCTGGCGTCCTTGTGGAGTTCTTCTTGCAATTTATCAATCGCCTTTGAGCTTTCCTTGGTCACCGGCGTG
144	CDS1	3.07	GTTCCACTTCCATATACCTAAAATGTCTGACAACCCTGAGATGAAACCACGGTTACTGACGCCACCTCAAAGGCGATTGATAAATTGCAAGAAGAACTCCATGGTACGAGCAAGGAGATTG
145	CHK1	3.44	CGTTGTGTATTCGAAACTGTCTGGAAATGCATTGAGTCGTGTTCAAGCTCGAAATGTACCTATTATTAGAGTTTGTATCTTGAGTGAATTTCAAATAATTAGCCAATTCGTTACCAATTGG
145	CHK1	3.4	AAAAAGACGAAATCTTCGTTCTCTAATGAAGGTAATTCCCAAGGCGTTTGCCAATAGACCATATATCTGTTCGATCTGCGTAATAACCCTCTTCAGAATAACCAGTCAACAATACGAACAA
145	CHK1	3.31	TGCCAATAGACCATATATCTGTTCGATCTGCGTAATAACCCTCTTCAGAAGAGAACCCCTTTGATCCATGGATACACGTAATGTACCATCTTTCCTCCTATATAATACTTCAGGAGCCATG
145	CHK1	3.28	GCTATTATAGTTCGTATTTGAATCATACGAGGTAAATGCACGTTGTGTATGTGTTCAAGCTCAGCCAATTCGTTACCAATTGGCTGAGTAGAAATGTACCTCGAAACTGTCTGGAAATGCA
146	CHS2	3.36	GGAGACTCTTGTAGATTAGCAGCATACCTGTTCGGAGCAACTGGAGAGTTCTATGGCGACGGTCTGGGGAGTATCTTAGTGCAGCTCTCGAAGGAGATGCATGGGCACTATCGCGGTAAAA
146	CHS2	3.31	TGTTTGGGGCCCCAATGGCTGGAAGAAAGTCTCTGTAATTCTGATTAGTGTCTCGACTATTTAGCTGCTTTGGGTGTTTATCAAGAAGATATGGCCAAGGACGGTAGAGCAAAAGTCAACC
146	CHS2	3.16	CGAGCTTTGAGAATACAATCTGCCACTTCCAAACAGATTGTTACTGGGCTTACCGGTAGATCTGCATTATCGCGGGGGTAAAGGTTACTCCCCTCACTTAGTTGCTGGGGTGATAGATGGT
146	CHS2	3.13	GCGAGATGCAAAATGGGTTCTAAAATATGTTAAGGAAGCCACTGGTGAAATATTTCTCAAAGAAGACGTTGGTTAAATGGTGCAATGTTTGCCGCAATTTCGGATGTTCCCGAAGACGTTT
147	CHS3	3.46	GTTCGAAACTACGTTTGAAAAACAACGAAGTATCAACAGAATTTGTCGTACTTCCTCGCGTTCCGGTATACAAGACGTTGAAGTAGATTCAGACACCCTTATTAACGGTAAGGCTTATGAA
147	CHS3	3.43	AACCCGTATGGCATAAAATCCAGTGGTGGTTGTTGAACGATATCGGGATGAGCGATGATCCTGGTACAGGAGAGGAAGTCGCTTTATTCCAAAACATCGATATAATCGTCGAATCAAGACT
147	CHS3	3.2	TCTTGATTAAGGTTCAGATAGTAGTCATCAGGATCATCTCCATTCAAGCCGTCTAAACAGGACCTTTGAAGAAAATGGGACCTACACCAAAAATACTCGAGGTCATTCTAATTTCTTTCCT
147	CHS3	3.18	CGTTTCGCGGCCACTAAATTTGCTTCTCACTGAGCCTTTGGAGCGCAGGGTACACCGGTACTTGATGGTAAAACATCCAGGTGATTCATCTGCTCCTGCGAGCCACTCCGACGAGTTGCAT
148	CKS1	3.43	TAGCATGGCCTTAGGTAACATCACATGCCTGTACTCATAGTTATCGTCTGTTGAAACTCCAACACGCGTGCTCTTTCTTGGTCAGTAAGCTTTCTGCCTTAGTACCGCGGAGAATAGTGAA
148	CKS1	3.2	CAGTACTATGTACCATCACTATCACGCCTTCCAAGGCAGAAAGCTTACTGTCAAGATTCCATTCACTATTCTCCGCGGTACTCAGACGATAACTATGAGTACCAAGAAAGAGCACGCGTGT
148	CKS1	3.07	GTGCTCTTTCTTGGTCAGTAAGCTTTCTGCCTTGGAAGGCGTGATAGTGAAGTGCGTGTCAATCTAGTTGTATCCAACGCGGCCAGCAGTTCCAAGAACTTGGTACATAGTACTGTAAGAC
148	CKS1	2.87	GCTGCTGTTGCTGTTGCTGTTGAGCAGCAGCGGTCGCTGCCCTCAGCTCGGCAAAATGTGTGGTTCTGGCGCATGGCATTCATAATGTTCCCACCCCAAAGCCTCGTAGTTCAGCGGCCTT
149	CMC2	3.19	ATTACAAGAGAATATTTGGCCTTTGTAACAACGAAAAGGATGCTTTGAACACAAGAAACGTGCTGTCATTGAAAGTAGAATAAAGAGAGCTGATGTAGAAAAGTGTCTCAAGGAGGCAAGT
149	CMC2	3.06	AAAATGAAGAAGGGGAGAATACAATGTTAGTAAGTCGGAGCACAGAAAAACTTACAATGAAAACGTTCAGCTTCTAACTGTGGATGCATGTTGTAGTACTGGCAAATATATGAAGTAAAAT
149	CMC2	2.81	GAAAAGGATGCTTTGAACAAGTGTCTCAAGGAGGCAAGTTTGAATAACAAAAGAGAGCTGATGTAGAAAAGAGATGGAAGAAAATTGAGGAAGAAGAATAGAAACGTGCTGTCATTGAAAG
149	CMC2	2.62	GAAACGTGCTGTCATTGAAAGTAGAATAAAGAGAGCTGATGTAGAAAAGATGGCGAGGACGCTATATTAAAGACTATCTTAGATAGACAGTACGCCAAGAGATGGAAGAAAATTGAGGAAG
150	CMD1	3.08	AGAACAAATTGCTGAATTCAAAGAAGCCTTTGCCCTCTTTGATAAAGATAGGCCACTGTGATGAGGTCATTGGGTCTTTCGCCCAGTGAAGCAGAAGTAAACAATGGCTCTATCTCATCAA
150	CMD1	2.67	GCCCAGTGAAGCAGAAGTAAATGATTTGATGAACGAAATAGATGTTGATGTTTGGCTCTGATGTCTCGTCAACTCAAATCAAATGACTCTGAACAAGAACGTAACCATCAAATCGAATTTA
150	CMD1	2.67	AGATTAAACCATCACCGTTCTTATCGAATACTTTAAAAGCTTCTAGTAGTGACGAGACATCAGAGCCAAAAATTCACTAAATTCGATTTGATGGTTACCATCTTGTTCAGAGTCATTTGAT
150	CMD1	2.64	CAACTCAGCGGCGGAGATTAAACCATCACCGTTCTTATCGAATACTTTAAATTTGATTTGAGTTGACGAGACATCAGAGCCAAAAATTCACTAAATTCGAAAGCTTCTAGTAGTTCTTGTT
151	CNS1	3.45	GCAAGGTAACGAACTATACAAAGCAAAAAGATTCAAGGATGCAAGGGAACCGAAGATAAATCAATAAATGAGTCACTATATGCCAATAGAGCGGCATGTGTTTACTCAAAGGGCTTGGCTG
151	CNS1	3.42	AAATGGAGGATATACCAAACCACAAAAATATGTGCCAGGGCCAGGTGATCTAAAGATAAAACATCGGATGAAATCTTGAAAGAAATGAACAGAATGCCTTCTGAACTTCCACCCCAACTAT
151	CNS1	3.4	CTCAAAGGGCTTGGCTGTAGAATGCGAAGATAAATCAATAAATGAGTCACAGAGCTGAAAAATTACAGGAGGTGTATCGAGGACTGCAGTAAAGCTCTAATATATGCCAATAGAGCGGCAT
151	CNS1	3.06	ACAAGTTGGAGGAGGCCAAATCAGCCGCAACATTTGCCAATCAAAGGATTTGTTATCAGTGATTGATAGAAAAGAACAAGAATTGAAAGCAAAAGAAGAAGACCCAGAGAACAAATCAATT
152	COQ1	3.49	ATGATATGGGATTATTCCAAAGAATCTTGGGAGTTACCAACTTACTGGCATAAAGCGGCATCTTCGAGATGAAATCAATTTGATGTGATGAGCAGCGCCAGCGTTTAAAGCAACTGCAAAG
152	COQ1	3.24	GATCAATAACGTCATCATGAAGTAAAGACGCAGTGTGTATCATCTCTACAAAATCCCTCTTTGTTTGTCAAAAGTTTCTTCTGGCAAAGGCTCAGGACCTATCTCTGCTAATCTTCTCTGT
152	COQ1	3.11	AAAATCACCCGCCAAAACGGCCATCTTGTTGGTAAAGGCAGCATTTCCGCATCAATAACGTCATCATGAAGTAAAGACGCAGTGTGTATCATCTCTACAATTGGCCTTCCTCTTCTTGTAT
152	COQ1	3	AACTAATGTCTAATAGTATTGCGAATCTTGTCGAAGGTGAGTTCATGCAATCGATACCATCGAAAATGGCCATAAGCTACTTCCGGTTCCTTCTAAAAAGCTGAAAAATACTTCCATTGAC
153	COR1	3.31	CCTTCCGCTCACACAGCCTCTGTCGGTGTTGTCTTCGGCTCCGGTGCTGCTCCAATTTATGGAAGAACATCTTTCTATCCAAAGAAAACTCTGCTGTTGCCAACGAAAACCCTTATAACAA
153	COR1	3.3	AATGATTGAAATTGTCGCATAATTGGTACTCCTGTATGTTGTCTAACAATCGAAGGCGTTGTATGAGCCGAAAATTTGGGCGGCTAATTTAGCAACAAAATTGATACCTTGTAATCTAGAA
153	COR1	3.19	AGATACAATGTAAGATTGGAAGTCTCTGGAGATATTGGAAGACAATGCCATTCTTTGGATAGAAAGATGTTCTTCCATAAATTGGAAACCCCGTTGTTATAACCTTCCTTGGCGGCAACAG
153	COR1	3.06	TTTCAAAGTGAAATGGATGAGGTCGTCAATCATGGTAACGTTTCTCGTGGTTTGTAAGAAAGAGAGAAATGATTGAAATTGTCGCATAATTGGTACTCCTCCGTAGAGAACCCCCATAAAC
154	COS111	3.76	CTTCTGGAAATTCCACCGGTGTTCACTCTACAAGGAGACAACGTTCCAATTCATGTCATCCATCTATAACACCTCCCATGTCTCATTGTCTTCAACCACGAGTTCCGTTGCTTCCATAACG
154	COS111	3.56	TCCTTTATAGGCTACCTTACTTCACTTCCACTTACAGAGTGGCGCAGTTTACGGGGCATACGTGAAAGTATTGGACCTATCACACTTGAAGCCGGGAATTGTCACCTCACTAAGATTACAT
154	COS111	3.52	CTCAAGGCCTAGACGATGATGGCCACTCAAGGCGTCACAGACGCCGTCGCTACCTCCAGCTACTCCAACATCTACCATTTCTAACGAGGATGATGCCAATCGCAGATCTACTAACACAAGT
154	COS111	3.34	GTCACCTCACTAAGATTACATCCGGATAACGGGGCATACGTGAAAGTATTATAGGCCAAGACTCGAAGGATTCTCAAGGCCTAGACGATGATGGCCACTCGGACCTATCACACTTGAAGCC
155	COS2	2.96	CTTACGAGAAAGTCCACAAATAACAAGGACAAATATTGGTCCCAGAAACAAATACAATTGTTGGAAAGTTTCCACCAGACGCTAAGTGGTAGCCATAATAGGACCAGAAGTGAAACTATAA
155	COS2	2.92	GCAGCTGACAAACTACAAAATATATAAATTGAAAAAGTTGTATTTATCTCATTGCGCTTCTTTAATGTATGGCCATAGTTCCACATTCAATGGTAAAGGCTACACTAAGAGCACCTCACTG
155	COS2	2.87	AGATTTGCTGCAACAACTTCCCAATCATGAGGATCAGAACTTGGTGTGTTAGTTGTTTCGATAAGGAACGCTTACGAGAAAGTCCACAAATAACAAGGACTTCAGTAATCTCTTTGCAAAA
155	COS2	3.52	TTCCTTAATTTTTTGTGCTGCATATATGTGTCACGGGGAATGTGCCTTCTCTTTTCATGTTGGTACAAGGTTTCCAAAATATAAGGGTTTTGATTATGAGATTACGCACCTTGTATCTCGG
156	CSG2	3.34	TGGCAAAAGTATTACCATGCCAATAATACCGATTAGGGCCATGTGGGTGCTTCGTTCTTGGAAATGTTACTGCAAAACCAACGGTTCCATAACACGGCAATCTGCTTAACCAAGACTACAG
156	CSG2	3.05	CACGGCAAAAGGACCCATAATCAAAGCACCAAGGCCGCAAATCAGAGCACAGAAAGTTCACCCGTGTTAGGGTTGACGGACAGCTTTCCGGCAAGCATGTCTTTCAACCTATCAAACAAGA
156	CSG2	2.93	AGCACCAAGGCCGCAAATCAGAGCACCTTTCAACCTATCAAACAAGAATGGACGGACAGCTTTCCGGCAAGCATGTCACAGGTAGCCTTCGTGTATGAGAGGTCAGAAAGTTCACCCGTGT
156	CSG2	2.84	AGAGAGAACCAAAAGCTCTTGTCATTATAGAACAACGAAATGGATTCCACAATGGCAAAAGTATTACCATGCCAATAATACCGATTAGGGCCATGTGGGTAGACTCACGGGAGGGAAATTT
157	CSH1	3.67	ATCATCCAAGTCAATGTAAATACCACCATAATGCGAAAGGATGAAATACCTTCATAACTCCTAAAGGTGTCAAGAAACCACGGGTATTCCTGTTTAATGAGTATTGCATCCGCCCTCTCAA
157	CSH1	3.16	GATGATGGTTGTGAAAGAAGGCTAGACCCTTTGTTGAAAGTACCAGCATTTCAAATGATGTGATGGGCTCTGTTCCAAGGCACCCCTTCTTCTTGAAGGTTCTAAGGAAAACTTCGCCTAC
157	CSH1	2.96	ACTTTCAACAAAGGGTCTAGCCTTCTTTCACAACCATCATCCAAGTCAATAAATACCGTATTGCATCCGCCCTCTCAATTGGATATTCATAACTCCTAAAGTAAATACCACCATAATGCGA
157	CSH1	2.88	GCAGTGCGAAGCGGTGCACCTTACAACAGTGCTAAAGTAGTTACAGTAAAGAAAATTCTTATAATAGCGAACATTGCATTACTTATCTCTATAATACATTCCAATTAATACGTGATGAAGA
158	CST26	2.95	TTGCCTAGTATCAGCACTGAGATTTGTACCTTCAGGGAATAGGATAAGATAATAACCTCCGGATTCCATATGCTCTCTCCTTCCTCAGTTATGCGCTCAGTGTATGGCCAATGGATTTGTT
158	CST26	2.91	CGAATGCAAGGGGCGCCGGCTCACTTGCTGGAAAGTCACCTGAGCGCATACGGAGGTTATTGATCCAAAACAAATCCATTGGCCATACAATCTTATCCTAACTGAGGAAGGAGAGAGCATA
158	CST26	2.37	TGGTAATATTAGCACTTCAGTTAACTCAATACGATTGATCTTGAAACTATACTTACGAATGATCCAGTGGAATAGTACCTTTCCATTAGAGCATCCTTCTCGGTAACTGAATGGTTTGTTT
158	CST26	2.16	GCACTTCAGTTAACTCAATACGATTGATCTTGAAACTATCGGTAACTGAAATCCAGTGGAATAGTACCTTTCCATTAGAGCATCCTTCTCACTCCAAATTTGGTTTGTTTCAGGATCACTT
159	CTP1	3.45	AGATTTCTTGGCTTTGATACCATTAAAGACATGCTAAGAGATAGTGAAACATAGCTGGGTTAGGTGCGGGACTATTAGAAAGTGTTGCCGCAGTGACTCCTGGAGAACTAAGTGGTACAAG
159	CTP1	2.99	ATTCATTGTAGAGGAGTATTTGGTGGAATCCAAACTTTGCATTCTTGTTTGACCGTCACAATACCACTAAATGCACCCACTAAGAAGGTTAACCCGGATGTCACAGTATCAAGGGGCATGG
159	CTP1	2.95	TTAAGACCTTGATCCAAGATTATACGGATTCGCCAAAAGACAAACCTTTACATTTAGTGGTATTGTGACGGTCTATTCCACCATGCCCCTTGATACTGTGTCATCCGGGTTAACCTTCTTA
159	CTP1	2.91	GGGTTGTTACAATAAGATTAAGACCTTGATCCAAGATTATACGGATTCGCAACCTTCTTAGTGGGTGCATTTAGTGGTATTGTGACGGTCTATTCCACCACAAAAGACAAACCTTTATCAT
160	CYC8	3.54	CTCAAAAGAGATACATGGAAGGTGCAATCCACACTTTAGTAGATGCCGCCACACAAAGTCTCCTCGTCAACCAACCCATGCCATTCCAACGCAAGCTCCCGTATCCAGTAGCACCCACACA
160	CYC8	3.5	CAACAACAACAACAACAACAACAACAGCAGCAGCAATTACAGCCCCTACCTCTGTGCAAATGTTAAATCCTCAACAAGGGCAACCATATATCACACAGCCAAGACAACAGCTGCAGCAAAA
160	CYC8	3.24	TGTGTACGCGTCTAAGGCGTCTCTGTATTGAGAAATTTGGTAATATAAAATCTTGAATCTCTATTAACAGCTTGTTGGAAAGCATCATATGCGGCAGTATCACCGATTGAGCACCAAAAGA
160	CYC8	3.22	CGCCATCACCAAGGGTTTCTGCCAAAGAAGCAATGGAGAGCCAAGTTTCCGCTGCTGAGGAACTGCTGCCTGCTGTTGCTGTTGCTGCTGTTGTTGTTGCGCAGTTGATTGTGTTAATGGG
161	DAD3	2.9	AACACAATCTTTCACCTTTACAGCAAGAAGTATTGGACAAATACAAACAGAAACTATAAAAGAACTAAACTATTCGCAACACAGGCAACAGCATTCACAGCTTTCTTTAGATCTAAAAGCT
161	DAD3	2.22	GTTTAGTTGGGACACTGCTAAAAGGTAGCGTGTACTCGCTTATCTTGCAAGCAATTCTAAATAATGGTTTGGTGCAAGAAATTGATTCTGATGCTTTATTAGAAAGCAAGAACAGGAGTCT
161	DAD3	1.98	CAAAATTGGTTTAGTTGGGACACTGCTAAAAGGTAGCGTGTACTCGCTTATTTGGGTAGCAATTCTAAATAATGGTTTGGTGCAAGAAATTGATTCTGATTCTTGCAAAGAAAGCAAGAAC
161	DAD3	3.15	TATGTCCCTCATCTCCTGTAGTATCTCATCTGGCGATACAGTTTCTTGCTGTTTAGTTCTTTTATAGTTTCATCCAGAGCTTTTAGATCTAAAGAAAGCTGTGAATGCTGTTGCCTGTGTT
162	DER1	2.89	AAGAATTACAGCAGAGATTTCGTCACCAACAGAAGAAAAGCTAAAGCCCATCTTAGGCGACATTCCTTTGGTCACAAGATTATGGACAATTGGCTGTCTTAGCAATATGGATGCTGTAATA
162	DER1	2.89	TATGATTTAGTATTCAAAAAGGGACAATATGGAAGACTACTTTATTCGATTCCATGATAAACATCTTTGTCAGCGCTAATCACTTATCAACTTTGGAAAAATTCGATTACGGCGCATTTAA
162	DER1	2.84	TTATTGAAAGTTTAGAAGAATTACAGCAGAGATTTCGTCACCAACAGAAGCTGTAATACTGAATCTCTTAGGCGACATTCCTTTGGTCACAAGATTATGGAAAAGCTAAAGCCCAAGCAAT
162	DER1	2.82	TTATCATGGATATCCAATTAAATGCGCCGTAATCGAATATCGAATAAAGTCTAAATCATAACTGTACACTACCTTCCCTGGATCCACAATCCGGAGACTTAGTCTTCCATATTGTCCCTTT
163	DPB3	3.39	TATCAGCGACCGCATTCGCTGCTGAGTTATTTGTACAGAATCTCGTCGAACGAAAGGAAAGACAAGCCTACGATTAAGCCTAAATTCTATAGAAGAATGTGAATCGCTGGTCTTAGCACAA
163	DPB3	3.37	CGTAATTACATCTAATGTAGCTATATCAGCGACCGCATTCGCTGCTGAGTGCTGGTCTTAGCACAACTGAATTCGAAAGGAAAGACAAGCCTACGATTAATATTTGTACAGAATCTCGTCG
163	DPB3	3.34	GTCCAACTTAGTTAAAGAAAAAGCACCTGTCTTTCCTATATCTAAAGTAACGTAATTACATCTAATGTAGCTATATCAGCGACCGCATTCGCTGCTGAGTAGAAGATTGCCAAATGCGACC
163	DPB3	3.26	TTCTAGAGGATGCCATTAAACAACTGAAGAAGAATAGCGCACTCGACAAGGGAGCGATCAAGAGGTTGTTATAGAAGAGCCTGAATTGCATGAGGATGATAAGAGAGAACTAAACATGCAA
164	DSF2	3.71	CAGAACTACTAGTAATAATATTAATACATCTACAAAAACTGACAGAATATCACAACCACGCAAAAGAGTAATTGTCTTTATCGGAACGGAAGTTCAACAACCGAGAAGCAGAGTTGCCCCA
164	DSF2	3.56	TGAAGTCGAGATACTCTTATATCGTCGAAGAAGATTATGACTCTGAGACTGAAATGAGAAAGATTATAAGTACCCAAACCTTGAAAATGGCAATAGAAGCTTTAGTGGCATGAAACCCCAA
164	DSF2	3.24	AGGAAGCGACGATCAAGAAAGAAAAGCTAACTCTTCAGAGGTTTCACAAAATCAATGGATTCACAATTTAGCTATGCTCATTCAAATAAAAGTAGCATTTGCCCACCACCCAATAATAGCT
164	DSF2	3.21	ATAGTAAGAATAACAGAACTACTAGTAATAATATTAATACATCTACAAAAGCCCCAATGAGTTCACAACCACGCAAAAGAGTAATTGTCTTTATCGGAACACTGACAGAATATCCGAGAAG
165	DTR1	3.33	GTCTGCCCAGGTGTAGCTATGTTACTAGGATCTCAATCTGGTGGGCACCTAAAAGTCATCCTAAAAAGAAATTCCCGGCAGAGTTTCGTTTATTACTGAACTCAGATTATCTTCGTTCACG
165	DTR1	2.9	CTGTCATGATAGAAGTGAAACCAAAAAGCCATCTCCAGTAATTTCCTTTCCTATAATAGGACCCATGTTTGGACCCATCATGAAATACGCTATGGCCTTTATTAAAATAAGCCCAGCAACA
165	DTR1	2.88	CAGCAATATTGACTGGTACAGCGGCCAAAAGTATATTAACAATTAACATTTCCTTCCACCAAAATCCGCCAGTGCGCCCCAAAACAATGGACCAACGGAAAGTGATAACGACACCATATAT
165	DTR1	2.88	AAGAAAGTGGAACAACCCGCTCAACATTTCATTCGCTAGAAGATCTAGGAAGGTGAACCAAAAGAGAGCCAATATAGATCATGATGTCTTTCATGAGCACGATGATGTAATTAATGAAAGC
166	DUG2	3.75	AAAATCGACAATGAAGATAGCGTCATATCCCAAACTATTGAGTTCCCATTATAAAAATCTGGGACTTAAATACTCAGCAAATAATCTCAACTCTGAAAACTTTATATTGCGGGTTGACTGA
166	DUG2	3.33	GTTATTTAGAGAGGCAGATTGATAGGCGGCCCATAAATTGGTGGTTTGTAGCTTGACAGAGGCACCGCAGATAATAATGAGGTTATATCCCAGAGAGTCAATGTAGATGATGCATTGATGG
166	DUG2	3.31	TGATGGAGTAGAAAATATCAATAAATTACCGCATAGAAGATATGATAAGTTAGTTCAAATTCATTATCTCAAACTTCATTGACCTCTCTACAAGAAAACTTCTTTGATTCGTTAGGTCCGA
166	DUG2	3.09	CCTCGTTATTTAGAGAGGCAGATTGATAGGCGGCCCATAAATTGGTGGTTAGTTGCTTGACAGAGGCACCGCAGATAATAATGAGGTTATATCCCAGAGATGTAATGTAGATGATGCATTG
168	DUT1	3.46	CGACAAAGTACTAAAGATTCAATTGCGCTCAGCAAGCGCTACTGTACCTACGACATTTATGCATCTCAGGATATTACCATTCCGGCTATGGGTCAAGGTACCAAAGGTTCTGCCACTGCCG
168	DUT1	3.27	TACCTACCAAAGGTTCTGCCACTGCCGCGGGATACGACATTTATGCATCTAAGGTATGGTTTCCACCGACATATCGTTCACCGTACCTGTTGGTACCTACCAGGATATTACCATTCCGGCT
168	DUT1	3.11	TGCGCTCAGCAAGCGCTACTGTACCTACCAAAGGTTCTGCCACTGCCGCGTTACCATTCCGGCTATGGGTCAAGGTATGGTTTCCACCGACATATCGTTCGGATACGACATTTATGCATCT
168	DUT1	3.09	GCAATACGACCGTAGGTACCAACAGGTACGGTGAACGATATGTCGGTGGAGTAATATCCTGAGATGCATAAATGTCGTATCCCGCGGCAGTGGCAGAACCAACCATACCTTGACCCATAGC
169	ECM13	3.46	CAAAATGCGTTAGCGTGACTACTAAAAACAAAGACTACAACCTGAGAGTTAGATTACAGAAAATGTGGAAACTCATAATGCTGCAACCAACGCCCTTGCCTTAGTCGGGCACGCAAACTTG
169	ECM13	3.31	TCACCGCCAGAGTAATCGTACTCAAAATCATAGTCTTCATAATCATCATCTCAGCATCTGGATCTTCGTCACTAGAGTAAAAATCACAGTAATCTTCACTGTCTTCACTGTCAGTAGAAGA
169	ECM13	3.13	CGCGCTACAATGCTCTTCCCGCCACTGCCTCTACGACAGAGGAAGAACAGTGCATAGTTCAGCGCCAATCTTCCGTGTGCTCTCTCGGCGGGTAAATGGAGACACTGAAACGCTCGATGCT
169	ECM13	3.06	CTCTGTCGTAGAGGCAGTGGCGGGAAGAGCATTGTAGCGCGGCGTTGATTAGAGTTTGTGTGAGTCAAATATTGATAATTAGGTGCGGTGTGAAAACTAACGGCAAGTTCATCCGTCTGCT
170	ECM15	3.16	AACAACAATTGAAGGGCCTTGGGATGATGTGATGGGTTTGATTGGCGAAATGTTAGAGTACACACTGATATTCGTGTTGGGACTAGAACTGATAAGCACCTCCATGAATACGGTCATGAGA
170	ECM15	3.04	TCAGAGAAAGCCCATTAAAGAGCACTTTACACAGTGCAGGAACAACAATTTGATTGGCGAAATCCATGAATACGGTCATGAGAAAGGATATGTTAGAGTAGAAGGGCCTTGGGATGATGTG
170	ECM15	2.91	GAAGGGCCTTGGGATGATGTGATGGGTTTGATTGGCGAAATCCATGAATACACACTGATATTCGTGTTGGGACTAGAACTGATAAGCACCAAACTGCTCACGGTCATGAGAAAGGATATGT
170	ECM15	2.83	CACTTTACACAGTGCAGGAACAACAATTGAAGGGCCTTGGGATGATGTGACGGTCATGAGAAAGGATATGTTAGAGTACACACTGATATTCGTGTTGGGATGGGTTTGATTGGCGAAATCC
171	ECM2	3.37	GGTGCGCCACTCAGAGAAACATTTGTCAATGCTGTATGCTTGATTCAAGAATTTAATATCCCTTGTGAACGAGGAAAACGTTATGACGGAGGAAGCAAAATGGCACATCCCTATACAACTG
171	ECM2	3.03	ATAATGAATGATGAAATTAATGAGCCACCGCCCAATATATGTGAGCAGTGACTAAAATTCCACAAGGCTCTGAATGTAAGATTTGTACCTTACCGTTCACCTTAGGTGATGAGGCTAATAT
171	ECM2	2.92	TTGCTTCGTTTAGACGTCTTAAAATGGTATAAGGTGAACGGTAAGGTACATTAGTCATTCGTATATTAGCCTCATCACCTAAGCACTGCTCACATATATTAATCTTACATTCAGAGCCTTG
171	ECM2	2.71	ATATTGATGCCTCGATCCCTGAATGGAAAATAACTGATACAGTTTCGCAAGAAATTCATTGTCATTAATAGTCAACCACAAGGCGAAGTGTGGTGGCCTATTATTGGGTATAAAGAAATGG
172	ECM21	3.67	ACGACTCCGAGATCCTCGACTTCCGACACCAACCGTCGCACTTCGGGAAGTCTGGGGGACGCTATTCACAGATTGAGGAGGATAGCACAGTACTAGATTTATTGTCGGTAGACCAAGAGCC
172	ECM21	3.36	AATCTTGACGATAGAAACCCTTTCTATTGATTGCCTTTGTTGCAAGCCTTAATAGATAGTCTCCGGAATATGATTAGAGAAAACCACTGGTACTAAGAATAGTCTGTAACTAACACGTGCA
172	ECM21	3.34	TGTTGTTCAAGACGGCAGGTGAGTGAACATTAGCGCCACCAAGTAAAGATTTCTTCGTTGTTGCATGGACCCTAATTTCTTGGTGGGAGAGGGTTGAAACGATAGCGCGTGCCTAATGGTG
172	ECM21	3.33	GGCGTCTGTATTGCTGCTTCTGATGTTGCCGTTATTATTGCCGCCTTTCGAACATTAGCGCCACCAAGTAAAGATGATAGCGCGTGCCTAATGGTGGAGGTTGTGTTGTTCAAGACGGCAG
173	ECM31	3.41	TGACTTTACTGTCCAATTTCATGATATCTATGGCATTCTTCAAGCCATCAGCATGTCTACCACTACCATGGAAGAACCTTCAGCTCTGCACACAGAGGCAGATATGCCCGATTCAAACGTA
173	ECM31	3.27	ATATCATGTTGCCTCTGTGTGCAGAGCTGAAGGTTCTTCCATGGTAGTGGGGGCATATCTGATGGCTTGAAGAATGCCATAGATATCATGAAATTGGACATAGACATGCCATTCGGTACGT
173	ECM31	3.2	TACTGCAACATGGGTTAACAAGGCTAATTGTGATTTACTCTTAGTCGGAGCGATAGCACAATTACACTATCCTTGAATGAGTTTAAATATCATGTTGCCTATTCTTTGGCGATGACTTCAT
173	ECM31	3.11	TAAACTCATTCAAGGATAGTGTAATTGTGCTATCGTACCCCAATGAAGTCAATCACAATTAGCCTTGTTAACCCATGTTGCAGTAATGAAGTCATACGCAATCGCCAAAGAATCTCCGACT
174	ECM33	3.35	CAACACTTTGCCAAGTTTGAACTTGACCCAATTGAGCAAGGTTGGTCAATATCCAAGGCCGCTTTCAGTAACTTGACTACTGTTGGTGGTGGTTTCATCACTTTGTCTATCGTCTCCAACG
174	ECM33	3.29	TGTGTACATACCAGCTAGAGCGGAGGCACTTAGAATAGCAGTAGCAGTCAATAGTAAAATTAAAACTAGATCTTTAAAAGTCAAATAAACGTATTCTTGAAAGCGTTCTTGAATTGCATTG
174	ECM33	3.24	AAGTTACTGAAAGCGGCCTTGGATAATTCATCGTTGGAGACGATAGACAAAAGTTCAAACTTGGCAAAGTGTTGTTAATGAAACCTAAGGAAGCGTTAACAGATTGACCAACCTTGCTCAA
174	ECM33	3.07	TTCTTGATAGAGTCAGCGGAGAAAGAAGATAAAGAACTGGAGTTGAAGATCTAGCCAAAGCAGCGGAACCCAAGTCACCGGTGATGGTCAAGTTACCAACAGTCAAGGAACCATCAATCTC
175	ECM8	3.34	CCCCCTCAGCATGTGTACAGGCACTATACAATACTAGTAGATCCAATACCCTCTGATAATGTATAAATACATGCGATACTCTGAAAAGAAAAAGGAATTGGAAGAGTCAAACCCCAACAGT
175	ECM8	2.96	ACACTCAAACGTTGAACGGGGGATTTAGGAGAATCCATGTGAAATGCCCCGGTGTGAATACGATGAAATCATTAGGGATTCCTTTCAGGATTTCGAGTCTCACTGCGAAAATTGGATCCGT
175	ECM8	2.91	AACTCTCTTACTGTATCCATCATTCCCTCTCCTTTGGCCTACTACACTCACATGTGAAATGCCCCCACTGCGAAAATTGGATCCGTTTGGGTTGGTGTGAAACGTTGAACGGGGGATTTAG
175	ECM8	2.85	GAATCCCTAATGATTTCATCGTATTCACACCAACCCAAACGGATCCAATTCTCCTAAATCCCCCGTTCAACGTTTGAGTGTAGTAGGCCAAAGGAGAGGGTTCGCAGTGGGGGCATTTCAC
176	EDE1	3.81	TTAGCACTCAAAGGAGTAGTCCTGTTTGGTTGATTAACAACAACAGGTTCGGCAACACGGCCGGTGGTGTGTTCATACTAGGATGATGAGACATACATAGTAAACGAATAGAATCCCACAG
176	EDE1	3.63	ATCATTTGAGGATAAGGCAGGAATATCAGTGTTGTTTGTATTGCCGGTTGCTGATTTATAGAAAAAGAAGCCAGTTGAGTAGGTGTGCTCTCATATAGGGCACTACCGCTTTGCATAGGGG
176	EDE1	3.58	AGCAGCATTACTGAATGCACCAGTAGATAGACGTGATATAGTAGAGTGTCAGCACTCAAAGGAGTAGTCCTGTTTGGTTGATTAACAACAACAGGTTCTATTGTTAGTGAAGATACGCCAG
176	EDE1	3.55	ACTTCAAGTAAACAAAGAAAACGAAACATTAGCGCAACAGTTGGCTGTATCAAACTCAATGAACTAACTACTGATTTGCAAGAATCTCAAACAAAGAACGCCGAAGCAAACTACCATGCCG
177	EDS1	3.47	AGGATATTGTAGCGAAAGGAATGATAACGCCCGTGGAGGAAATGGGCGCACACAATCTCTTCCAATTCAAGAACAGCGCGCTAGCCCGTACATTAACCCTTGTTCATCTAACGTTCGTCGT
177	EDS1	3.44	ATTCATCGATATCTACCGAATTTGGGGGAAACTATCGCTTAGATGAAAACTTGTAGCGAAAGGAATGATAACGCCCGTGGAGGAAATGGGCGCATGTTCATTAAATGTCAGGCAAGAGGGG
177	EDS1	3.38	AAAGGTGCCGTACGATGACATCAAGCGTAGGAGCTCTCTGGCAATATTAGTGGGGGAAACTATCGCTTAGATGAAAACTTAAATGTCAGGCAAGAGGGGAGCAGCGATTCATCGATATCTA
177	EDS1	3.35	TGGCGACATTAATTCTTCTTCACTGTCCTGAGCAAAATAGGCGTTCGGAATTCTGCGTTCATATTAGTAATTGAATCTAATATGCCTGATACCAGAGTGAGGGGCTTTGAATCCAAATCAA
178	EFM2	3.31	TAGCAGAGAGAGAGCCAAAAGATCCTTGCTCACCGCAACGTGACGAAATAACGACGATGACACCATTATCGATAATCTGGATCTGCCCTCCGTGAAGTATTTAACGGCTGTAGATGAAGAA
178	EFM2	3.22	CGCAACGTGACGAAATATTAACGGCTGTAGATGAAGAAGAGAGTGACGACTGCCCTCCGTGAAGTATGCTCCGCCAGAAGTTATCCTTTGTATACTAATAGATGACACCATTATCGATAAT
178	EFM2	3.07	GTATGGAAGTGCTTAGATTTCTTAATTCAAAATATCTTACTATGGATGGTTCCTTGAGCTCAATTCCTTAAGAAGTTCTTGTATGATTTCCTCATTCAATTGGGCCGTTCTCCCACAGTTT
178	EFM2	3.04	CCTTAAAATGGAAAGAACTTTATGGAACTGAAAATATAGAAATCTTCGTGTGAAGAAAAATGTGTCATTAAATAATTTAGGAGATTTCGTTCAAGCAGAGACGGATTTACCCGAGATTGTG
179	EHT1	3.19	TTGACCACCAATCCTGGCTCATCCTAATTGCTGAAAGGAGAAGATCCCAAAAGGTGATTTATCGCCCTCTTCTCCCAGATAGTTTGCCAGCATCGTAGCAGGATTGCACAAAGTAGCAGCT
179	EHT1	3.07	TTAGGTGCTGCTGATTTCTCTAAGAAATTTCCTGTATTCTACGGCAGGGATGCACCGCTGACTGGCTCATAGATTCATGGAAAAAGGATTATGAATTCGAAATTGTCAAATTCTCGGATGG
179	EHT1	3.06	CTTTGTACTTAGGTGCTGCTGATTTCTCTAAGAAATTTCCTGTATTCTACGTGGAGTTTGCACCGCTGACTGGCTCATAGATTCATGGAAAAAGGATTATGGCAGGGAAATTGTCAAATTC
179	EHT1	2.99	ATTTCTTAGAGAAATCAGCAGCACCTAAGTACAAAGTTTGCAAAATACCTGGGCACCATTCTTCAACGTTGGGACATATTTGTTAGCGAACTCGTCAAAAGTGAACAAGTAAGGACTCAAT
180	ENP1	3.65	GTTGCCAAAGTTGTTCAAGGTTATCCCATCCTTAAGAAATTGGCAAGATGGTCACCACACGTTGTTTACGAAGCAACGAAATTATTTGTATCCAACCTAATCATTTATGTGACCAACCCGG
180	ENP1	3.28	AATATTGCTCAAACATCGCTGCGTCTTCTTCATCGATTTCAACTATCTCTCAAAATCGGAGATGTCTTCTCCAAAAGCTTCTTCGTCTTCGTCTTCGTCTTCCTCTTCTTTATAATCACCT
180	ENP1	3.18	CGGAGATGTCTTCTCCAAAAGCTTCTTCGTCTTCGTCTTCGTCTTCGTCTTGGCTTCAAATTGCTTGTTTCTTTCTGATTCAGCAAGTTCCTCACCTTCATCATCATCATAGCTCATGGTG
180	ENP1	3.15	CTGCAAATGAGGAAGATGGATACATAGACTCCAAAGCATCAAGAAAAATTAAATTGAAGGTGAGGAACTTGCTGAATCAGAAAGAAACAAGCAATTTGAATTGCAGTTGGCCAAGGAACAA
181	ERD2	3.33	AGTATACTGGTTAGATGTGATAAATCACCTGTCTTGATGGTCGGGAAAAACGATCTACGGCGGGAAAAGCCTCATGAAACTCCAAATAGTAACATACCTAGCCCTTTCTCTGTTAGTAAGA
181	ERD2	3.11	TTGTATAGGGATACCCAGTGAAAAGTCAAGAGATCCAAGTATCGTGTTATTTGAAAGAAATACCTTCAATGTACCTTGTGGTCTTGATATTATGAATCAGGAAAACCAAAGCGTACAACGT
181	ERD2	3.08	ACCAAAGCGTACAACGTTTGGGTCTTGAAAGAAATACCTTCAATGTACCTAGTATACTGGTTAGATGTGATAAATCACCTGTCTTGATGGTCGGGAAAAATGTGGTCTTGATATTATGAAT
181	ERD2	3.03	CCCATGGCAAAAATATAATGAACAGTTAGACTTCTAGTCTTCCCACCCTTGCCACACTCTCCAACCATACAGAAAAACTCCATGCTAATTCAAGAAAAGTAGATAGCATGTACAATTGAGG
182	ERT1	3.3	GCTTGTATTTGTGCCCGTAGGGCTATTGTTACTGCTATTGCCTATTGTGGCAGGATGTCAATAGGGATCTTGTTAGACAATGTGTCTTGATAGATGATATAGTTGGATGTGGAATTGGTGT
182	ERT1	3.28	GTATCAGCAAGGGCCTCACGGCTACATGCGTTGACGCTCCAAGAAAGAAAGAGAGCTCCCAATGAACATACAACCGGACCTTCCACCCCGCAAGATCATGAGCAAGTACTTGGCTGGAATA
182	ERT1	3.26	TTACAGAACACGCAATGAAAATGGGCCGGAATTCGGCAATGGACCGACACGATGCTTTAGGTACACCAAAAGATGGTGGAATCCAGGTGTATGCGAAAAGATCTTCACCAGATCCTGCTGG
182	ERT1	3.25	CCAGCCCACAACATATAGTTCACAAAGCTAAATTCCTATCGAATGCTGCATCATCTATCAAGACACATTGTCTAACAAGATCCCTATTGACATCCTGTACGATTCCGAGTACTCTATTCTG
183	ERV15	3.55	TGCCAGATATACTTTACTATATTATATGGTGATCTTGAAGCAGACTATATAATAGGTTGAGTGTACCAGAGGCAATTCTACAAGCTTTCATTTCTGCATTCAACTCAATCGAACTGTGTAA
183	ERV15	3.36	CAAGATCACCATATAATATAGTAAAGTATATCTGGCAAATGGAATTCAAAGCGATAATCCGGTTCCTGACATCTTTACTCTTGGCTTCGAACTTCTTGGTCAATTCAGTATAAGACCCGTC
183	ERV15	3.12	ACTAACTGCAGGCACCAAGAAGTTCGAAGCCAAGAGTAAAGATGTCAGGATTATACTGAATTGTTTGAATTCCATTTGCCAGATATACTTTACTATATTAACCGGATTATCGCTATTCGTG
183	ERV15	2.9	AGAACAGGGACATTCAAGAGAAATACGAACCAGTACCCGTTAAAAAGAAAGCCTCTGGTACACTCAACCTATTCACCCTCTTACACAGTTCGATTGAGTTCAATGCAGAAATGAAAGCTTG
184	ETR1	3.54	AAAATTATACGCCTAAACAAGACTTATCTCAATCAATTGTGTTAAAAACTTCAATCAGTTGCAAGGAGTATACCCGTCTCGTCCAGAAAAGACATACGATTTGGCCTTTCCCATAAACCCT
184	ETR1	3.11	CTTCATGAGTTGAATAGATGAGCGATTTGAAGTGCTTGGGAATCTGATGATGGGAAGCATCTTGTTATATCAAATGTAATTGGCAGATTATGAACCTTCTGCTGAGGACGACATGTAACGT
184	ETR1	3.07	TTTACCTTGATTAAATCAGAACTACTAGAGAAAACTCTATAATTGGACCAACTCGGTCACCCAATTTCAAATCTCCCTTGGAACTTCCCGAAGGTAAAGAAGTCCCTTGATTTGCCTGCAA
184	ETR1	3.06	AACTGTATCTGTTAATGGTTGTACCGGTTTCCAATTAGTATCAGACTATAGATTATCCAAAATGCCGGTACATCTAGTGTATCAAAAATAGTTACGCAAGTCGACTGGAACAGTAACGGTA
185	EXO5	3.34	CTTTGGCGTCGTTATCGAAAGCAGAATGATTTATCGGTAGTCCGTACAGGGGTTTGTTAGTATGAATGTTAAAATCTTGGTAGGATTTATGGGCGCATCAAGGTTCTTCACATCATTAGCG
185	EXO5	3.21	ACTACTGAACTTAAAATTTCAGGTGCAGAAAGGTAAAAAGATTCATAAATAAATCAGTATAAAAGCTTTACCCACAATTTCCTTGCACTGACAAAATTATCACTAGAGGACGAAACGCATC
185	EXO5	3.17	ACCTCTATCCAGCAAATCATTGAACGCGGTCATATCAAATGTATTAGAGCATTTATCGGTAGTCCGTACAGGAGGTTCTTCACATCATTAGCGAAGAGTGCTTTGGCGTCGTTATCGAAAG
185	EXO5	3.13	TGTTATTGACCACTTAACTCTTAGAAATAGGCACAATCATCAAGTACAGATCAGAGCTGGGGTAATATCCTCACTAATTTACTATCAAATCTAAAAGAACAAGGTGCAGCTCATCTTGATA
186	EXO84	3.49	AGCATTAAAATGCGGGTTTGCCAACATCTTTCTTAGCGACGTGCTATTATGACAGTATTTCGCATTGCTGATCTAGCAGGCACCTTATTATAGGAGCTGTTGAAAGGATCATTACTGCCGG
186	EXO84	3.38	ATGCTCCACCTACACTAGATTACTCAATGCCCCTACCTGATATGCCAAACGTAGTCATAATAATAGTAGTTTCACCACTGAGAACGAATCGGTAAGCTCTATGATAGTTCCCAATGATAAT
186	EXO84	3.32	AACCCTTATAGTGATCTCAAGGATCCGGCTACCAGTTATACGCTACCAACGCAACTTCAATGCAGAGAAGACTATCAATTCATAATACAAATTATGCTCCAATCAATGCAAGGGAGAGAAG
186	EXO84	3.11	ACTACTATTATTATGACTACTATCCACATTATCATTGGGAACTATCATGTATCTAGTGTAGGTGGAGCATAATTTGTATTATGAATTGATAGTCTTCTCTTTGGCATATCAGGTAGGGGCA
187	FAT1	3.35	ATGGCATGGCTGTGAACACAGTGCTTTCATTAGTCATATGTAAAACATGATTCTCCAAGACATAATAGCGGATTTAGGCAAACCAGTGGTTCCAGATGTACCAAAAACTTGACAACCTACG
187	FAT1	3.19	ATTTATTAAACAGGTCCAACAAAATGGTGACCATTTAGCGATTAGTTACATCAACTCGAAACCTTTACGTATATTGAAACTTATAACATAGTGTTGAGATCCCGTCCCATGGCCGAAAAGG
187	FAT1	3.13	GTTAAATAAACTTGCTTCCAAAATGTACTGGCAGAAAATTTATGCGATAAGCGCACGCACCTAATAAGGCAGCAGTTGAATGGAACAATGGCATGGCTGTCGCAAGGCAACCACCGTGAGA
187	FAT1	3.12	GTCCAAAGTTGTGAGGGATGTCTTCAGACGTGGCGATGCTTGGTATAGATTGGATTATGGTATTTCCTTGATAGAATGGGTGATACTTTCAGATGGAAATGTGGAGATTTATTAAAAGCGG
188	FES1	3.71	AGTCAACCTCCGGATTCATAATAACAGCCATGGATTCTTTCATTAAGGTTACTGCTGTAGCAATTTAGGATCAGGTTGGCCGGCCCTAGCCATAGCTTCTGGATCGTCAGGACCACCACCA
188	FES1	3.48	ACTTAGATAATGCTAATAATATCGAAAATTTAAAACTGTGGGAGCCATTGAAGAACTACGTGCTGCTGCTTTATCCATTATTGGAACGGCTGTGCAAAACTTGGATGTTCTTGTTCAGACG
188	FES1	3.38	TTGTTCAGACGAAGGATGAAGAACTACGTGCTGCTGCTTTATCCATTATTCGCAAAATAATTTCATGAAATACGACAATGGTCTGCGAAGCCTTATCGAAGGAACGGCTGTGCAAAACAAC
188	FES1	3.05	CGGCCAACCTGATCCTAAATTGCTACAGCAGTTATTCGGTGGTGGTGGTCCATGGCTGTTATTATGAATCCGGAGGTTGACTTAGAAACAAAACTCGTTGCTGACGATCCAACCTTAATGA
189	FIG1	3.29	CATGGGGTATTGGTGCGATGTGGACTCATGTAGGGATAAATGCAAGTTACTAATCACTGTCAAGAAGGGCAAGAAGGCAGCAGTAATGGCTTGGTTTAGCAGATTGGTTCCATCATCAAGT
189	FIG1	3.13	TTTCTCTATGATCGTATAAAAAGGTGAGTTGTCATCAAATTTATACTTCAGTAACAGCCGATGAGAAGAAAAATCAAAAGAAATATTGAAATTAAATTAACTAGAAATGTTGACTGATTTG
189	FIG1	3.1	AAGACATATGGATGTATAACATTAACCGAAGTTAATTGGGCTAACTTCAATTGGAGCTGGAAGATGCAATATTTGAGAGTTGAATTTCCAAGTCTCTGTAAATGTTCAAGACAACGCTTGA
189	FIG1	3.02	TCATAGAGAAATCATATGAAAAATCAAATACAACTCTGGGCTTGGAGGAATTTGTATTGATAACATTCCCTCCCAATATAGCTCTTACAATAATATGACTGTCATTATAAGATCCGGTTAC
190	FLR1	3.56	AATAATGTTACTTACTTGCGTCACGTACATGGGATCCTCCATTTACACACCCACGTTGGTCATGTAGTGGCAACATTAAATCTTTCTTTATATGTTCTTGCTGGCCAGGAATATATTCAAG
190	FLR1	3.1	CCTAGACCATAACCAAGAACATATAAAGAAAGATTTAATGTTGCCACTACTATTCCTGGCCAGGTGTGTAAATGGAGGATCCCATGTACGTGACGCAAGTATGACCAACGTGGAACTCTTC
190	FLR1	3.02	ATTGGTAGTATTCCAAATAATGTTACTTACTTGCGTCACGTACATGGGATTATTCAAGAAGAGTTCCACGTTGGTCATGTAGTGGCAACATTAAATCTTTCCTCCATTTACACACCTGGCC
190	FLR1	3.01	GATTTAATGTTGCCACTACATGACCAACGTGGAACTCTTCTTGAATATATCCATGTACGTGACGCAAGTAAGTAACATTATTTGGAATACTACCAATGATTCCTGGCCAGGTGTGTAAATG
191	FMP23	3.28	CATTTAGCAGCAGTGTTAGTCTGACATCTTTCACAAAATCTAAATAGCGGTGAATCTCTCTTCACAACCATCAGGTGCTGAATGATTTGTGTATCTCGGATCAACGACTATCCTGTCTCCG
191	FMP23	2.61	ACGAGTAATTGTTGCACCTGCATCACACTTCAAAACCTCCAGTCCAAATGTAAACAACTACCGGAAGATTCTAACTACATTGAAAAGCATTATAAGGAACTGAAAAGTAACATCCCTATTC
191	FMP23	1.86	GCAGCAGTGTTAGTCTGACATCTTTCACAAAATCTAAATAGCGGTCAACGTCTCTTCACAACCATCAGGTGCTGAATGATTTGTGTATCTCGGAGTAACTACTATCCTGTCTCCGATGGAT
191	FMP23	3.85	CACTTGAGTAAGATCCGAACCGTAAGGCACTTTTCTAATATTAAACCCGTATTGTTGCACCTGCATCACACTTCAAAACCTCCAGTCCAAATGTGAAAAGTTTATCCAAGGAAGTTTCGCG
192	FMT1	3.65	ACCGGTGTAAGTGTCACCCTCGAGCAGAGCTCGCTGGATAGGTGCACTGCGACGTTTAGCGCCAATGGCACCGCGCGGATCAAGTCACCCGGAATGAGCTCTTTATGTCTGGGAAGTAGCG
192	FMT1	3.39	TCCCAAAAGAAACCGCAATGATCGCGTTGAACGGAGCACCGGAGCCGTCGTCAGTTTGCTTAGCGCCAACATTTCCTGCTTGGTGTCGCATGTAATTGGGTTCTCCGGATTTCCTTGGCGA
192	FMT1	3.18	TCTTGCCGCTGTCGCTTCTTTGAACGCGTGCAGAGGACCGAGCGTTTCGAGCGCGCCCAATGAATGCGTTTATCTTCTGTTGTTATACGGTGGGCGTAACGTTTGTTAAGTAGTTCGGCGG
192	FMT1	3.06	GCAGTGCACCTATCCAGCGAGCTCTGCTCGAGGGTGACACTTACACCGGTGGTTTGACCATGGTGCAATTGTAGCGCAGACGGAGCCACTGGCGATCGCAGTAACTATACAGACACTGCAT
193	FTH1	3.38	ATTATTAGCAGCCGTAGCGGACGTTCCAATAGCATTACCGTCTGAAGGCCTGCGTTTGTGTTCGTATTTGGACTTGGAAGACCAGCAGAAGAGGAACTTCCTGCTTGTAAGAAGGCAGTGG
193	FTH1	3.33	CCAGCAGAAGAGGAACTTCCTTCAAACGGGCTGTCGTCCTCAACAGACAGGAAACAATGACAACAATTTCTAAGGATTCCCTTAAGAAAATGAAGAATATACCTTGTTTGACGATCGTCAA
193	FTH1	3.2	AACCCAAAAAGGTGTGAAATTCAGTGAAAAGTACTCCTTCTTCATATTACAGAAGCTGTTGTATTCATTGGAGGTATCGGTATTGACCAACCACTATCCTCATTTATAACGACTTTGAGAG
193	FTH1	2.97	TACTGATTGCAGTAGCAAGGACCATAGAGAGGGGAATCGAGGATAGTGGTCAACAGCTTCTAACCCTTCTCTCAAAGTCGTTATAAATGGTAATATGAAGTGGTCAATACCGATACCTCCA
194	FUI1	3.65	AGAAAATGCCGGTATCTGATTCTGGATTCGATAATTCTTCAAAAACAATGACGAAGAAATCACGAAAGAGTCCGAGATGGGTGATGCGACTAAAATTACTAAGGACGACACTATACCGACG
194	FUI1	3.55	TGGATTCGATAATTCTTCAAAAACAATGAAGGACGACACTATACCGACGGCGAGATGGGTGATGCGACTAAAATTACTTCTAAGATTGATGCTAATGTCAAGGATTACGAAGAAATCACGA
194	FUI1	3.29	AATTTACTCCGTACAATGTATAAGCTGCGGAGACAGACAATATTCCGATTGCGCAATCAATTGCGAGTAAACAGATGACTTGTAGGTCTTACCGAATCTAAAGGAAATAATGGCATAGCAG
194	FUI1	3.28	AAAGTGGGGAACAATTACCATATCTCTTTCCCCATTTCCTCAAGAGTATCGTCATCAACCGTGTCGTCATGGCATGTGTCTGGAATTCTACTTTGGCTTAATTTGGTATCTACTTCTCCAT
195	FUR4	3.91	TCAATCTTGGGTGTTTCTATTCTGGATTCATTTATGTACAACCAGGACTTTGGTCCTGGTACAATTATTGTTACTTCTGGCTTGCTGAATGTTTCAATATGAAGCCCGTCGAAAAAGAAAG
195	FUR4	3.66	ATTATTGTTACTTCTGGCTTGCTGAATGTTTCAATATCAACACTTGGCAATAAATTGGTGGCAGTGTTGGATAACAATTTGGATTGGGTACGGTTTCGTTATTGCAGCTACAGGTCTACAA
195	FUR4	3.08	TGGCCATGACGACTCTGTTAATAACGGGCCATAAAGAGAAGAAAATACCGACAAATGATAAGCAGATCCAACTCTAGAGGCCAAAACAACAAAAGCACCAAATGATGCTCTAGATGATATA
195	FUR4	2.98	GGCATCGAGCTTTGAAGAAAAAGTAAGCTCAGAAAAACCTCAATACAGCTTGTGGTCGTTGACAAATCAATCTTGGGTGTTTCTATTCTGGATTCATTTACATTCTGGAAGAAAATCTATT
196	FUS3	3.58	GAACCATGCAGCACTTTCACTGCTCTCAAGGTTTGGTATATAAAATATTGGAGATTACACGGTGTAAATCTGTCTGCATTAGCTCTTGAATTATGTAGACTATATGATCGTCACTCAGCAT
196	FUS3	3.47	GCTAAACCGAAATCACATACTTTCAAGTCACAGTTGGAGTTTATGAGAAGACGTTCGAACCATGCAGCACTTTCACTGCTCTCAAGGTTTGGTATATAAAGTTGGAGGGCTTTAAATCACG
196	FUS3	3.33	GCCCTCCAACCTTCTCATAAACTCCAACTGTGACTTGAAAGTATGTGATTAGCCGCGGACAATTCAGAGCCCACAGGTCAGCAAAGCGGCATGACCGAGTTCGGTTTAGCAAGAATCATTG
196	FUS3	3.3	CGGTTTAGCAAGAATCATTGACGAGTCAGCCGCGGACAATTCAGAGCCCATGTGGCCACACGTTGGTACAGGGCGCCAGAGGTGATGTTAACCTCTGCCACAGGTCAGCAAAGCGGCATGA
197	FZO1	3.61	TATAACTAAGTCGATTTCTTCTTGTCGGGACATTACTTCGGCGGTTTGTAAATTAATGAAATATCAACAGTACCATTCCTTAATAGACTAGTAGAGGCAGACGAGTCCATGTTCAACCCAG
197	FZO1	3.32	AGCCTCTAGTATTTCGGAAAATACATTGGTACATGGTAGCTGATCCTCAGGCAAAGAGCTGATTTACCAGTATTTACATCACCTGTGATGAATACTTTAGGTAGCAAACGCTGCTTTAATA
197	FZO1	3.17	CCGTTGATCAAATGGCCGAGCAAACAATTACAATGACTTATAACAATACTTTCCGCTACACGAATATCCGAAATATCAGGGCCTCGGTCAAATTTATGACAAAGAAGCACTTCTCAATGCG
197	FZO1	3.09	GTTCTCTGCATTGACAACAAATATAACTAAGTCGATTTCTTCTTGTCGGGCATGTTCAACCCAGGGGAGTCAATTAATGAAATATCAACAGTACCATTCCACATTACTTCGGCGGTTTGTA
198	GAL1	3.43	ATATGTCCAAGCAAAATTTAATGCGTATTACGGTCGTTGCAGAACATTATAGGCTGCCTCTGTTTGCGGTGAGGAAGATCATGCTCTATACGTTGAGTTCGTTGGTGTTAACAATGGCGGT
198	GAL1	3.42	ACCGGAAAGGTTTGCCAGTGCTCCTCTGGCCGGGCTGCAAGTCTTCTGTGGTCTTCTTCGGCCGCATTCATTTGTGCCGTTGCTTTAGCTGTTGTTAAAGAGGGTGATGTACCAACTGGCA
198	GAL1	3.33	CACTAAAGCCCTGTTTCTTATTGGCGAGAGACTCTTCAACTAGTACTAGCCAATATCGCCGTTCCAGGGTGTGGAAATGTTGTGATATCTGGCATAATAAATCTTTGTTAACCGTTCGATG
198	GAL1	3.3	ATGTACCAACTGGCAGTGGATTGTCTTCTTCGGCCGCATTCATTTGTGCCTGGGCCCTGGTTATCATATGTCCAAGCAAAATTTAATGCGTATTACGGTCGTTGCTTTAGCTGTTGTTAAA
199	GAL10	3.91	GAAACGTTGTATTGTTGCATTAACTCTAATAAAACGACAGTTCCCAAAATTGTGTAGATTCACCTACAGCCTTTAAACCAGCAAAGTGAATTACCGAATCGTTATTGTGATAGTATCTCAG
199	GAL10	3.51	CAATTTGGGCGCCAGCATTGTTGACCTGAAAGTGAACGGACAATCAGTTGTTTGAATCCTGATAGTGCTTATATAGGCGCCACGATCGGCAGGTATGCTATTCTTGGCTATGAAAATGAGG
199	GAL10	3.48	GATACATTGGTTCACACACTGTGGTAGAGCTAATTGAGAATGGATATGACCAACTTATGATTCTGTAGCCAGGTTAGAGGTCTTGACCAAGCATCACATTTGTGTTGTTGCTGATAACCTG
199	GAL10	3.47	AGGAAGGGTATTTGAATCCTGATAGTGCTTATATAGGCGCCACGATCGGCAGTTTAGTTTATGCAACAAAGACTATCAGTTAACCGTTAATAACGGCGTTAGGTATGCTAATCGTATTTCG
200	GAL7	3.12	CAAACAAATCAGTATTGTGTTCACGTTTATATTTATCAAAAGATTTCAATCTAAGCACCAAGCTTGGCCATGTGGATGTAAGTTGGAACAACCCATGGCTTCTTGCGAAACTTCACTAGGG
200	GAL7	2.82	TCTCTGGAGAGATCGTCAGTCAATGCTTGCCAAGAATTAACAATATGAACGTTAGATTATGATTGGGGCTAAAACATATGACGAAACAATTGCCTCTCACCAGATCTGATTGTTTCATTTG
200	GAL7	2.81	GATAAATATAAACGTGAACACAATACTGATTTGTTTGCCGATTACGTCAAGTAGTGGAGAATGAATCCTTTATTGTTGTTGTTCCATACTGGGCCATCTGATTAGAATCAAGAGAGAAGTC
200	GAL7	2.68	ATTTATTTGAAACGAGTTTCCCATACTCAATGGGTATCCATCAGGCTCCTATAGTTGGTTTCACATGCATTTCTACCCACCTTTACTGAGATCAGCTACTTTGAATGCGACTGGTGATGAA
201	GDT1	3.35	TCTATGATTGGGCTTTCTGAAATTGGTGACAAAACCTTCTTGATCGCAGCCTGGTGTTCTCAGCAGCAGCTACCTCCCTCGCTATTATGACCATCCTTTCCTTGATGGCAATGCGTCACAA
201	GDT1	2.86	TGTCTAAGGATGCAGGTGTTGAGGAGGAAATGGCTGAAGTGGAGGAAGAATGGATGATGTTGAAAAAGGAGGCGACACTGCGTATGATAAACAGCTGAAGATTGCCATTAAAGACATGAAC
201	GDT1	2.84	AGGATGCAGGTGTTGAGGAGGAAATGGCTGAAGTGGAGGAAGAAATTGCCATGTTGAAAAAGGAGGCGACACTGCGTATGATAAACAGCTGAAGAACGCTATTAAAGACATGAACCAGGAT
201	GDT1	2.79	AGCTGCAGCGGCTGCGGCGGTGAACAGCGGTAGGAGGGCTATTAAAGATGCTCGATGGCCTCGTATTTGTATCTTGCTTTGTAGAACCTAACTTTAGCTTCCTTCTTTATCATATTTCCCA
202	GIP1	3.22	GTCTGTGTCAGATAATCTGGACAAACCAGACAATAATACGCCCTGTTTCGTGAAACGCAATTTGATCATTCAAATAGGAGCCAAAATTCCGAGAAGGCTTACAGATTCCACACAAATTCGA
202	GIP1	3.18	CCGAGGAGACACTAAATTTGAAACCCTGTTCAGTAATAGAAAATTCTATGGAAGAAAATACGTCATGGGAGAAACGGACATCAAAGCGAAAAGAGATGTCAGTTCAAAGATAATTTGAAAA
202	GIP1	2.96	ATGATGCTTTCAATCCATATGTTGATAACGAAGAAGATGCAGAGTTATCTCAGATCTTTGTATAAAGGATCGGAGTACCTCAAGTGTTAGGTTTGATGAAGACAGCGAAAACATTTCAGAA
202	GIP1	2.51	AAAAGTTAAACAAAGATGAGACTCAAAGTGGTTATTCGACTACTGAAATGCACAGCATGATGAGGAGTCTCAGAGAGCTTCGAAGTGTGACACAGTAGGTAGGTCAATTCTAAAGACAAAG
203	GPI18	3	AAAGTAAATCCCTAACAAAACACAGTTTGAACGATTCAAGGATGCTAAGGAGGAAACCAATATCTCCACGAAATATCGAATTGACCCAATACGGGCACGGTAAAGCAAGCCATGCTGATAA
203	GPI18	2.82	CTGAAATATATGGAGGAATAGATTAAAATAATAATATTTGGGACAGCAAACAGTATTTCAATAACCCAACTCCCCAATAATGACTCTGAATGTAGGAATACAAAAAGTTTGGGATGTTGTT
203	GPI18	2.61	TCCTGTTCTTTGTTAGTTCAATAAGGTCAAAAATAAAGTAAATCCCTAACCTAAGGTAAAGCAAGCCATGCTGATAAAGGAGTAAGGAAACCAATATCTCAAAACACAGTTTGAACGATTC
203	GPI18	3.23	TTTTCTCAGTTGTGGACTTTTTTCGTTAGGCTGTTTATTAAAAGTAATAAGGAGTTGCAATAGAAAATGTTTTATTTTACTTGTCAGGTATTGTTTTATACGATAGCATCTACCATGCCTT
204	GPX2	3.52	AATTAGCAACAAAAAGTAATAATTCAAAATGACCACATCTTTTTATGATTTTTTAAGTTTGACCAACTGAAAGGCAAAGTAGTTCTCATAGTTAATGTTGTAGAATGCAAGGACAAGAAAG
204	GPX2	3.41	GGGGTTTGTTATTTTGGGGTTCCCATGTAATCAGTTCGGGAAGCAGGAACTTGCCAGTTGAATTATGGCGTTACATTCCCAATTATGAAGAAGATTGATGCGGGCTCTGATGAACAAATTA
204	GPX2	2.91	TGACCAACTGAAAGGCAAAGTAGTTCTCATAGTTAATGTTGCCTCCAAGTGGAAGAACTATACAAAAAATATCAAGATAAGGGGTTTGTTATTTTGGGGTGCGGCTTCACGCCGCAGTATA
204	GPX2	2.81	ATGTTAACGGAAGTAATGCTGACTCTGTCTATAATTATTTGAAAAGCCAATCAAATGGAATTTTGAAAAGTTCTTAGTTGATTCCAATGGTAAGGTTGTCAAAGCAGGTTTACTAGGTTTC
205	GRS1	3.26	ATTCAGAAAAGATGCACCAAAAGTTGAATCTCATCTATTGAATATGTCTCATTGAAGGCAAATGGCAAGTTTACTATAAAGGTTGATGGTGTTGATGGCGAAGATGACTTGGCTTCCAAGG
205	GRS1	3.25	CAACATATGGCTAATGAAATGGCACATTATGCTGCTGACTGTTGGGATGGGAATGTGTCGGATGTGCTGATAGATCTGCCTATGATTTGACCGTTCATTCTGAATTGAAGACATCTTACGG
205	GRS1	3.12	AACCAAAGGTGGGAAGGAAAGAACACTTCTGGCATTGTCTTCTGGTCTGTGATGATACGGCCAATACCGAAAGATGGTTCAATGACACTAGGAACATATTTCCAGAAAGAGTGCTCAAAAA
205	GRS1	3.05	CCAGTCTTCAAATCTCTACACATCCAATCAGAAAATTTGTCAACATGACCAACATAGTACAATCAACTTCCAACATATCTTCTTCCAAAATAAAATGCTTTGAGGTCTTCAAAACCTCATA
206	GRX7	3.56	TTGTGTATTTACTGTATCATGGACAGATTGGTGAGTGCCAGGTGCATTTCAGGATGGTGAGTAGTAATACTTTCGTTGACGCTAGCATTCGAATTCCTTACTGAATTGTCAAACGTCACCA
206	GRX7	3.04	AGTAAATACACAAGATAAGGAAGCCGAAGAAGTTGATAAAAATAGTGGGGCAACAAAATAATGGAACAGTCACCCATGATTGTATTTAGCAAGACTGGCTACGCTGAATTTGATGCCGCTG
206	GRX7	3.02	AACTTCTTCGGCTTCCTTATCTTGTGTATTTACTGTATCATGGACAGATTGTCAAACGTCACCAATGAATCAGGATGGTGAGTAGTAATACTTTCGTTGAGGTGAGTGCCAGGTGCATTTC
206	GRX7	3.02	CCAATCTGTCCATGATACAGTAAATACACAAGATAAGGAAGCCGAAGAAGTGATGCCGCTGCAGAATACAACAAAATAATGGAACAGTCACCCATGATTGTTGATAAAAATAGTGGGGACG
207	HAP3	3.66	AGTAACACAAGTGGCACAAACCTCTCGAGAATATGAATACCAACGAGTCCCTCAGGAGAACGGTGGAAACGCTAGCTCCAGCGGCAGTTTGCAGCAAATTGAACATGTTAGCACAAGCCCA
207	HAP3	3.45	ACTCTTTCGCATCTTTCGATACCTTAGCACTCGGTGGGAGAGTATTCTTCGCCATCTGTCCTGCTCTCTTAGCGTGGAAATTTGCTGCAAACTGCCGCTGATGAGTCGCGCTACATTGTTG
207	HAP3	3.42	TCAAACTCAAGAGCAGGACTAAGCTAGATAGTAACACAAGTGGCACAAACCGAACATGTTAGCACAAGCCCAGAGGATACTCAGGAGAACGGTGGAAACGCTCTCGAGAATATGAATACCA
207	HAP3	3.28	AGTAGCTTTCCGCCAATCAAACTCAAGAGCAGGACTAAGCTAGATAGTAATGAATACCAACGAGTCCGAACATGTTAGCACAAGCCCAGAGGATACTCAGCACAAGTGGCACAAACCTCTC
208	HEK2	3.44	CCTTCTACCTCATCTAACACTAGGATCGAATTGAAGATTCCAGAACTGTAAACAGAATTAAGAATTTGAAAACTTTCACAAAAACCAATATTGTCGTGGATGTAGGCGCCATTATTGGCCG
208	HEK2	3.35	AGATGGTGGAGCCCTTAGTGCCAATGATCTTGGCAGCCTCTTTCAATGACGAGCGGTGGTGCCAACAACGGGGGCGCCGCCAGTGGCGGCGCTGCCGGCAAGCAAAAGCCTGTGATTGATG
208	HEK2	3.33	TCCTGTCCTGTGCTGGGAACGTAATCAATGTGGCCAATGCCATTGGTGATCCGAAAATGAGGACGCAGCTGAGGGCGAAGCGGAAGAGCACTACTACTTCATTGTTGACGTGCTTAACAAA
208	HEK2	3.25	GAAAGATCTTATTTCCCTCATCTGAAAAAGTCCTCCGGTGAGCCAACTTCGAATTGAAGATTCCAGAACTGTATGTAGGCGCCATTATTGGCCGTGGAATCCCTTCTACCTCATCTAACAC
209	HHF1	3.51	CCAAAGAAGTAACAGTCTTTCTCTTGGCGTGTTCGGTGTAGGTAACAGAGTCAAGACAGCTCTGACTTCTTCGTAGATCAAACCAGAAATACGCTTGACATCTCTGATGACGGATTCCAAG
209	HHF1	3.35	TAGATCAAACCAGAAATACGCTTGACACCACCTCTTCTAGCTAATCTTCTTTATCTCTTAGAATCTTTCTGTGACGCTTGGCACCACCTTTACCTAGACCGATAGCTGGCTTAGTAATACC
209	HHF1	3.23	TTGTCTCTTCAAAGCATAAACAACATCCAAAGAAGTAACAGTCTTTCTCTTCTGATGACGGATTCCAAGAAGGATTTCAAGACAGCTCTGACTTCTTCGTTGGCGTGTTCGGTGTAGGTAA
209	HHF1	2.78	TAGAAGAGGTGGTGTCAAGCGTATTTCTGGTTTGATCTACGAAGAAGTCACGTCATCAGAGACTCTGTTACCTACACCGAACACGCCAAGAGAAAGACTGGAGCTGTCTTGAAATCCTTCT
210	HHT1	3.36	TTCTGATTTCTCTCAAAGCAACAGTACCTGGCTTATATCTGTGAGGCTTCTTCTGGCAGCCTTAGAAGCTAATTGCTTTCTTGGGGCCTTACCACCAGTGTTAACACCACCGGTAGATGGG
210	HHT1	2.76	ATTGGTCAGAGAAATCGCTCAAGATTTCAAGACCGACTTGAGATTTCAATTGTCGAAGCCTACTTAGTCTCTTTATTTGAAGATACCAACTTGGCTGCCACTTCTGCCATCGGTGCCTTGC
210	HHT1	2.52	CCTACTTAGTCTCTTTATTTGAAGATACCAACTTGGCTGCCATTCACGCCTCAAGTTGGCTAGAAGATTAAGAGGTGAAAGATCATAGTTTGTTGATTGTAAGCGTGTCACTATCCAAAAG
210	HHT1	2.01	TAAAACTGATGACAATCAACAAACTATGATCTTTCACCTCTTAATCTTCTGTGACACGCTTGGCGTGAATGGCAGCCAAGTTGGTATCTTCAAATAAAGAAGCCAACTTGATATCCTTCTT
211	HIR1	3.26	ATCCCCCGTCTTGTGATATCTAAATATCTTCATGGTTCTATCATCAGATGAAAAACAACGCCCTTAACAAGTGATTGATGTACGTCAAATCTCTTCAGTTTAGTCGCAAAATACTTATTAG
211	HIR1	3.16	CATGTTATCGAGCCGGTATGCCTACTCATGCTACATAACGGCATCTGCAAAGAGATTCTAGTTCCATGCAACGCAAAATGGAATCTATGGACCATATCCTGTCTTGCGGAAGAGGTATCTC
211	HIR1	3.16	AGGCATACCGGCTCGATAACATGTGTCAAATTCTCACCGGATGGAAAGTATTACTGATATGGGCTCTTGACGAGGAGCAAAGCTCACAACCCGCCTTTGGCCTTGCAAGTGGATCCGATGA
211	HIR1	3.12	GTTGCATGGAACTAGAATCTCTAACTCCTGAGATACCTCTTCCGCAAGACGGCATACCGGCTCGATAACATGTGTCAAATTCTCACCGGATGGAAAGTACTTGCAGATGCCGTTATGTAGC
212	HIS7	3.49	CCGATTCCAAACTATAGTGCGGAAGAGAAGGAACTCTTAATGAATGACTAATTGCTTGTCTTGATGTACGTACTAATGACCAAGGTGATTTGGTGGTTACTTCAAATTATGGTCTAACACG
212	HIS7	3.33	TCTATACTTCAGATCTGGTGCTGATAAAGTATCGATCGGTACGGATGCAGGGGTAACAGAGGAGATGGAACGTCACCAATAGAGACAATCTCGAAAGCATTCTATGCAGCCGAAAAATACT
212	HIS7	3.2	GGAACGTCACCAATAGAGACAATCTCGAAAGCATACGGTGCTCAGGCAGTTATGTAAATTCACAAGCAGATACGAAGAACAAAGTCTTCGAGACAGAATATGTTATTTCTGTCGACCCTAA
212	HIS7	3.17	GTCGACAATTTATTTAATAGAGGATTCGAAAAGCCGATAAGAGAATACATTGCGTCGGGCTACAAGCGCTCTTTGCCGGTTCCGTGGAAAGCCCTAAGAGTGAATCTGGAAAACCAATAAT
213	HMT1	3.58	CGCTAAACACGGTGCGAAGCATGTTATCGGTGTTGATATGTCAAGCATTAGAACGGATTCAGCGACAAGATCACCTTGCTAAGAGGCAAGTTGGAGGACGTTGAGATGGCGAAGGAATTGG
213	HMT1	3.33	TTATGATGTCAACTTTAGGAAAGGGTAAATGAACGTCCTCCAACTTGCCTCGTTCAACTCTACCAATTCCTTCGCCATCTCAATAATGCTTGACATATCACTTAGCAAGGTGATCTTGTCG
213	HMT1	3.27	CGGTGTCCATCATGGACTCGTATAGTAGAAAGTAACCCATCCATTCAGAAAATGAACGTCCTCCAACTTGCCTCTTAGCAAGGTGATCTTGTCGCTGAATATTATGATGTCAACTTTAGGA
213	HMT1	3.26	GTTGGTCTTACACGAGCCCATCGTCGACACCGTGGAAAGAAACAATGTCATGATTTAAATACAGTAAAAATATCAGATCTAGCGTTTAAGAGTAACTTTAACACCACCTCAGACAAATTGA
214	HPC2	3.62	TCTCCCATTATAATTTCTGGTTCCTCTTCAACTTCTCCATCAGGACCCTCCCAACGAATCGATTTAATAAAAATACTGTAGAACTATATCAGCATTCACCTTCCTCCAGTACAAACCCGAT
214	HPC2	3.42	CAAAAATAGTAATGCCGCCAGTAATAATATTCCATCGGCTTATGCAGAACACTAATAAAACCCCCAAGCTCTCCCAGAAATAAATCTCTAACGCCCAAAGTCCATACAGAGGGAAATAGCA
214	HPC2	3.29	TTGAATCACTAATAAAACCCCCAAGCTCTCCCAGAAATAAATCTCTAACGTGGATGGTACAATTGCAAAGGATCCTCATTTAGGTGATAATACACCAGGACCCAAAGTTATCTTGCCAACA
214	HPC2	3.29	GCTCTCCCAGAAATAAATCTCTAACGCCCAAAGTTATCTTGCCAACACAGCTCATTTAGGTGATAATACACCAGGAATACTCATAGCAAAAACTAGTTCTAATATGGATGGTACAATTGCA
215	HSL7	3.6	TAAACTTGTGTAAAACGGGATAATCGTACTGATTACTGGCAAAGATGGATCGGCTAACCATCTATTCAGCACATACGAAGGAGTCCTGGTTCTTGGCAAAGAAGATACCAAAAGACACGAG
215	HSL7	3.41	CTGGCAAAGATGGATGAAGATACCAAAAGACACGAGACGGGTTCGGCTAACTGGTTCTTGGCAAAGCCAAAGAGATAGTCAAAGAGGGATGATATTCGCACCATCTATTCAGCACATACGA
215	HSL7	3.38	CAAAGAGATAGTCAAAGAGGGATGATATTCGCATTGTTTCCGCACGGTATGCTGTCTTCGTAAAGTGGCAGAGAAATGGATATGGTTAACGCAGGCGCAGTCCACAGTTCCCAAGTGGCCA
215	HSL7	3.29	ATATGACCAAATGGCAAATCAACGAGCCGTCGGAAAAGCGTATTCAGATACGTTCGGTTGCAATGAATTATCACCAGAATGTCTCTGGTCTATTGAAAAAGATCTGTGCATAAGTGAACTG
216	HSM3	3.54	ATTTGATGAGAAAGTGGAGAATGATAAGCTCATTACAGCAATCGAAAAAGGATTAGGCGTCGATTATTTGATAATAATTTGCCATACCTGGTGAGCGTAACGTTGGAAAGGTTGAGTACAG
216	HSM3	3.24	TATCTTCAACGGATTTCAGTATCTCTTCTTTAGTAAAGCAAAATATGATAGAAACTCAATAGTCAAGAAGTCAATTAATCTGACAAAAGAAACCGTTTCCTCCTTGAACTCAGGACCGCTG
216	HSM3	3.16	TGAAGGCCCTTAGGTCAGAAATAGATCCATTAAAAGTAGCAGCATGTAGATATTCGCGACCAGTAATATCATCGATATTCTATTGGATATTCTATTTGATGTCATTGAGAATTCGCAGCCA
216	HSM3	3.14	GCGCGGAGGACTTAGTGAAGGCCCTTAGGTCAGAAATAGATCCATTAAAACGCAGCCAAAGGGTTTATTCGCGACCAGTAATATCATCGATATTCTATTGGTAGCAGCATGTAGAGTCATT
217	HSP26	3.41	ATCTAAGGTTTCATCTCTGGGATCATAAAGAGCGCCAGCATAGTTATTTGCTTTGCGGGTGTGTTTGCTAACTGACGTCTTGGTGCGTAGCCTCTTAAGCGTCTAGCAACTTCCTTGCCAG
217	HSP26	3.32	TTAACAGATTGCTGGGTGAAGGCGGCTTAAGAGGCTACGCACCAAGACGTCTACTGGCAAGGAAGTTGCTAGACCAAATAACTATGCTGGCGCTCTTTATCAGTTAGCAAACACACCCGCA
217	HSP26	3.27	CATCTCTGGGATCATAAAGAGCGCCAGCATAGTTATTTGGTCTAGCAACTTGTTTGCTAACTGACGTCTTGGTGCGTAGCCTCTTAAGCCGCCTTCACCCTCCTTGCCAGTAGAATCCTTT
217	HSP26	3.11	ATTCCATCTACCTTGAATGAAGAGAGTAAAGACAAGGTCAAGGTCAAGGAATCACTTTGCCAGACTACCCAGGTGTGGATGCAGACAACATTAAAGCAGAGAGCAGCTCTGGTAAGTTCAA
218	HTA2	3.54	TCTGCTAAAGCTGGTTTAACATTCCCAGTTGGTAGAGTGCACAGATTGCTGGTTCTGGTGCTCCAGTCTATCTAACTGCTGTCTTAGAATATTTGGCTGCAAGAAGAGGTAACTACGCCCA
218	HTA2	3.13	GGTAAAGCTGGTTCAGCTGCTAAAGCTTCTCAATCTAGATCTGCTAAAGCCACAGATTGCTAAGAAGAGGTAACTACGCCCAGAGAATTGGTTCTGGTGCTGGTTTAACATTCCCAGTTGG
218	HTA2	2.718	AGACTGGAGCACCAGAACCAATTCTCTGGGCGTAGTTACCTCTTCTTAGCTTAAACCAGCTTTAGCAGATCTAGATTGAGAAGCTTTAGCAGCTGAACCAAATCTGTGCACTCTACCAACT
218	HTA2	2.81	CAGATTGCTAAGAAGAGGTAACTACGCCCAGAGAATTGGTTCTGGTGCTCTTTGGCTGCTGAAATTTTAGAATTGGCTGGTAATGCTGCTAGAGATAACACAGTCTATCTAACTGCTGTCT
219	HTB2	3.27	AGACGGCATGTTTAGCCAATTCACCAGGTAAGATCAATCTAACGGCTGTTTCTTGTTATAAGCGGCCAATTTAGAAGCTTCAGTAGCAATTCTTTCAAAGTGGATTTCTCTAGCAGAAATA
219	HTB2	3.05	GGCCGCTTATAACAAGAAATCCACTATTTCTGCTAGAGAAATCCAAACAGGGCTAAACATGCCGTCTCCGAAGGTACTAGGGCTGTTACCAAATACTCCTCCGTTAGATTGATCTTACCTG
219	HTB2	2.52	AAATGCCACTAATAAAAAGAAAACATGACTAAATCACAATACCTAGTGAGTTTGGTAACAGCCCTAGTACCTTCGGAGACGGCATGTTTAGCCAATTCACTGACTTAGGCTTGAGTAGAGG
219	HTB2	3.55	ATTCTTTCAAAGATATCGTTAACGAAAGAGTTCAAAATAGACATAGACTTTGCTTCAAAACTTTGTAAATATAAGAGGAATAGGTCTCCTTTCTAACCTTCTGGGAAATACCAGTGTCTGG
220	ICS2	3.18	TTTCGTACTCATGGGGTTGTTTGCTGCTATCGAACTGAGATTCTGTTGAAGGCTGCCAAGTGATTTAATGGATGTACTAGATTGACTGCCCGTAGTAGGAGAGAGAGAGCTGAAACGTCCA
220	ICS2	3.16	GACAAGGATGGTGTGAAAACGAGGAGAAATTCCTCCATATGTCCAAGAAAGAAAGTAATGAATTATCATCACATTCGCATTCACGTTCATTATCACACGAGCCTAATGCGGTATCACCTTT
220	ICS2	3.06	TGCTATCGAACTGAGATTCTGTTGAAGAGAGAGAGCTGAAACGTCCATAGTACTAGATTGACTGCCCGTAGTAGGAAAACTAAATGTGCTTATTCTTTCTAGTGGGCTGCCAAGTGATTTA
220	ICS2	2.93	GCGAAGGAAAAGTTACCACAGAAAAAGTCATGCAATCTCATTCAGCAGGTCGATTCTAATTCAAGCATAGGCGTCAATTCAAGAAAAACTTCATTGGCAACTTGTAAGCCAAATTTCATTG
221	IFA38	3.65	TGGAGGCTTTACAAAAAGAACTAGAAGATCAACATCATGTCGTTGTAAAGAAGAATCCAACTATGAATCCATTAAGGAATTGTGTGCGCAGTTACCAATCATTCTAGCCATTGACATTGCG
221	IFA38	3.24	CTGCTACATTATTAATTACACAAATCATTGCACCAAAGATTGTGGAAACTCTCGTGGTTTGATCTTAACCATGGGCTCATTTGGTGGTCTGATTCCCACCGTGAAAGCTGAAAACAAGAAG
221	IFA38	3.18	CAGGAATGGAGTGTGATTGACCAACATTATTGACCAAAACGGTGATTGGTCATAGTTGGATTCTTTATCCTCCGCAATGTCAATGGCTAGAATCTTTACAAACTGCGCACACAATTCCTTA
221	IFA38	3.15	TCCCCAGCCAAAGAGTTAGACCAACCTTGTAAGAATGATTTCGAACCACTAGACCACCAAATGAGCCCATGGTTAAGATCAAACCACGAGTACCCGACTTGTATGTAGCCAAAAGTGGGGT
222	ILS1	3.48	CTTCCACTATTAAGGATATTGTTCCAAGATACGCTACCATGACAGGCCACCACACGGTGTTCCAATTGAACATATCATTGACAAGAAATTAGGTATCACGCACGTGGAAAGAAGATTCGGT
222	ILS1	3.48	TGGTGGCCTGTCATGGTAGCGTATCTTGGAACAATATCCTTAATAGTGGACCGGTGGCAAATGGAGGCCCATCGAAGAAGGAAAACTCCGGTTTGTCTTTAGCAAGAATATGACCGTAATG
222	ILS1	3.43	AACTTCATGAAAAAGGTCAAGTTTACCGTGGATTCAAAGTTATGCCTTATACTTTGAAGCTCAGCAAAACTATAAAGATGTTAACGACCCAGCTGTGACCTCTACTGGCCTAACCACTCCC
222	ILS1	3.41	ATCTTTCTACCATCGGCAGCTAAGACAATACCAGAGACGATGACGTTCTTCCTAAGACAGCTAACGTGTAGAACCAACCTCTTGTTTGATCCAAACCTTCGTATGGAACAGAGCCAAATAG
223	IML3	3.15	AACCTCATTTCGTAACGGATATACTCGTCAGCGGCGGTACCACCATCAGGTCTAAATCTACTTCCAGGTTTAGCAATTGGTTCAACTTTGCTATACCATTATCACTGGGTACTCGAATGGT
223	IML3	3.07	GAGTTCCCCAAGAAAATGAACTTAGAGTAAGTGCCCTCATCTAAATTAGATACTCGTCAGCGGCGGTACCACCATCAGGATCACTGGGTACTCGAATGGTGATGTCCAACCTCATTTCGTA
223	IML3	3.03	CTAAATTAGAGATGTCCAACCTCATTTCGTAACGGATATACTCGTCAGCGCTCGAATGGTTTGAATGTCTAAATCTACTTCCAGGTTTAGCAATTGGTTCGCGGTACCACCATCAGGATCA
223	IML3	3.01	CAGCCACTGCAATACCACTTCATTGCGGTTATCTGTCCCGCAATAGCACACCCCAAGAAAATGAACTTAGAGTAAGTGCCCTCATCTAAATTAGAGATGTAAAACATCGGCACCTCCATTT
224	IPP1	3.77	TAAACTTTGTATTCCAAGGTGTTCTTGGCACCAATTTGTCTGGTAGTGTATCCTGTTCTATAGACCTAAGGGACAACAAATCAAAATAGATGATTAAGAAGGTCATTAGTAAATTGCGCGG
224	IPP1	3.44	AGAACAGGATATCCCGCCGCGCAATTTACTAATGACCTACACTACCAGACCAAAGTTTATATCGAAAAGGATGGTAAGCCAGTTTCTGCCTTCCACGACAAAATTGGTGCCAAGAACACCT
224	IPP1	3.15	ACAAAATCCCAGATGGTAAGCCAGAAAACCAATTTGCCTTCTCCGGTGAATCATCAAGGAAACACATGACTCCTGGAAACAATTAATTGCTGGTAAGTCTGCTAAGAACAAGAAGTACGCT
224	IPP1	3.14	AGTTTCACCAATTTCCAACACATCAATTGGATCGTTGTCACCAACTGCCTTTCCCAAGTTTGTGGGAAAGCACCATAGTTGTGAATGTAACCATGGTGAGTAGTTTCTGGGTGGCTTACGT
225	IRA1	3.5	ATTGGTGATATTGCTTCCTGAGTTAATTGATAAGGGTGATTGGGAAAGTGATGAATAATTTCGGTTGGCTCAGTGTAAACGCTTGTGGCAGCATCAAAACAAGAGACTAACGAGGCATCCG
225	IRA1	3.5	GTGTCAAAACAAAAGTTGTTGCACCTTTATTGATATCACACACCTCAACCTATTTGGTTGTGAGTATTTGACTGATAAGAATCTGCTAGCATATCTGGACGAATTGGGCGTAGTAAACCAC
225	IRA1	3.37	CAATCATGTTGAATTCACAAAGTGTGTCAAAACAAAAGTTGTTGCACCTTGGGCGTAGTAAACCACTTGGATTTATTTGGTTGTGAGTATTTGACTGATATATTGATATCACACACCTCAA
225	IRA1	3.34	CATTGAGTTCACCCTTAAACACGAACATCCTAGGGTATCCGTTATCTCCACTTCCACATCGACTACGGCTGCAACTACCAAAACAGATGCAGATACGCCCATCACTTCAACACTAGGACAG
226	IST2	3.7	TGTCGCAGACAATTACATCTCTAGATCCGAATTGTGTTATTGTATTCAATTGAATGTCGAATTCAAACGTTTGAATATACATTCTATTATCGAACCTGGCAAAACTTCGAGTGCAAACGAG
226	IST2	3.5	TCACTGCTACTTTGACCTATATGTACCAGAGCTGTAATATACCAGGTGTCAAGCTTGGTACCTAGCAAATCCAATAAACCACTCGTGGATAAATATTGTAGGCGCTCATACTTCCATCCAT
226	IST2	3.33	TATTTACTCAGTCTATCAGACCAAAATGGTTCATATTTATAAAGCCAAAAGCGAACAGCGAGTATGTGGAATTGAATTCATACGTAAAATTAGATAAAAAGGCTGTAAATGACAATGTCCA
226	IST2	3.32	TGATATGGTATGATGGATTCAATGAAGTCCAGATTCTGCAAAAATGAAAACTAATAAACGCATAGCTTGTTTGCAGATCATGGCCAGGTTCGATAATAGAAAGCGGTTTCGCATTATCCTG
227	ISW1	3.53	AATTCAAGCCATTGATGATTATAATGCTCCTGATTCTAAGAAGTTTGTTTAGGTATCAATTTAACGTCAGCAGATGTCGTTGTCTTGTATGATTCAGATTTCTTATTAACGACACGTGCAG
227	ISW1	3.34	CTTGACCTGCTTCTTCTGACCAATACGATGCGCTCTATCCATTGCTTGTAATACAAGACAACGACATCTGCTGACGTTAAATTGATACCTAACCCACCTGAATCTGCTTGTGGGTTCCAAT
227	ISW1	3.3	TAAAGCAAATGGCAAAGGCAAAGGCAAACACCAAGATGTTCGTAGACGAAATTGAAAGAAGAAGACTCGGATGATGATGAGAGCATTGAATTCCAATTCAAGACTGAACACGAAGAAGATG
227	ISW1	3.3	CTGGGAGTATATTATCATTGATGAGGCTCACAGAATCAAGAATGAAGAGTTACCTCACGTAATAGGCTGTTGATTACTGGTACTCCTTTGCAAAACAATTCAATGCTTTCGCAAGTCTTAA
228	KAP104	3.72	TAAAGCCTTAATACTTGGCTCATTTCCATTTGAGGTTAGCTCTAGCAACTATCTCTATGCTGCCTATAGTAAGTGGAAAATAAAGTAGTAATAACGATACGGTAAAGCATTTGAAGACCAG
228	KAP104	3.24	TAGATTTGATTGATGGATTGGTACAAGGTCTTGGCGCTCACTCGCAGGATTAACGATATTGAAAATCATGCTAGAATGTTTGCAGGACCCTGTCCATGAACTATTGTTCCCTCAAGGGACG
228	KAP104	3.17	TGGAGGATAAAGATGAGGACATCAAGCCCATTGCACCCCGTATTGTGAAACAGATGACAACGAAGATGATGATGATGATGATGATGATGAAGATGGCGATAAGAAAGAGGCAGGAAATGGA
228	KAP104	3.15	AGCTGGAAGTTCTCCATAGCTTCCATTGCGTTATTACGAATCTCTGGATTGCTAGTTGCAACACATAGTCTTCGGCGGGCTTCCATGTCGATGCCATCTTTGGTGACATACAGTTCTGTAA
229	KIP1	3.43	TATGACGAAAACATGCATTATCGCAACTATATCACCTGCGAAAATATCCATGCAACGAGAGCCAAATCAATTAAGAATACTCCACAAGTAAATCAGTCTTTGGAAGAGACTGCAAGTACGC
229	KIP1	3.4	CTGCATTAGCAAATTCAAGCCTTCGTGTGCAGAGTTAATAAAGATTTCCTATTGTTGTTATTGTCAAAAATACGAATCTGCCTCTTGGGATCGTTGACTGGCATCCCCTTGACCATGATGG
229	KIP1	3.16	CGCCGCACCGCCCAGTTCGAAGCGAACAAGAGGAGGACCATTGCACATGCCACACTCTAACGCCGCCCACCTGTAACAATGGTGCTGCCACTTCAGACTCTCCATCTCCAAGTCTTTCAAA
229	KIP1	3.12	GATATAAATATTCTCGGTGATGTGCAATCTACCGATAATCTATTATTAGGCTGGTCGATTTGTTTAAAGAATTGAGCTCCTTAAATAAAGAGTACTCCGTAGAGCATGCAGGTATCATACC
230	KTI11	2.87	ATATGACGTTTGAGCCTGAAAATCAAATGTTCACCTATCCTTGTCCCTGTACATGTTTGAGGGCGAAAAAGTTGCTGTTTGTCCCAGCTGCTCACTGATGGGAGATAGGTTTCAAATATAT
230	KTI11	0	TTCTTTATTTCTATTTGTATTCTCGATCTAGCCTCTCATCTTTAGGCAGCCCTGCCTCTTCGTAGTACTCAGCCAAGTCTTCTTTATCGAAAACTACATCAGCGGCAATAGGCTCAGGGGG
230	KTI11	0	CTCTTTCTTTATTTCTATTTGTATTCTCGATCTAGCCTCTCATCTTTAGGGATGCCTGCCTCTTCGTAGTACTCAGCCAAGTCTTCTTTATCGAAAACTACAGCAGCGGCAATAGGCTCAG
230	KTI11	3.13	GGGACAAACAGCAACTTTTTCGCCCTCAAACATGTCATCCAGATATATTTGGTGAACATTTGATTTTCAGGCTCAAACGTCATATCTTCGATTTCGATTTGAAACCTATCTCCACAGGGAC
231	KTR3	3.43	ATAGCTCAGGGCACCAGTGTCAGTCGTGTAGCCAGTAAGGATTATTTGATATCCATCCCGTGGACGATGGAAAGAAGGAAAAGGGTGTTATGGTCACATTGCCGTTTACTGACAAGTCACA
231	KTR3	3.34	GTCATACTGAATATCACAGAATAAAGTGATATCGGTATCCACTCTCCAAATCTCCATATGAACCCTGACTGGAAACGGCACATGTGACGGTAAGGCACGGACCATTCGTACTCCTCCAGTA
231	KTR3	3.24	AGGATTATTTGATGCCGTTTACTGACAAGTCACAAGGAGTAATCCATCCCTTATGGTCACATTGGCCAGGAATTCAGATTTATGGAACTTGGTAAAATCTGTGGACGATGGAAAGAAGGAA
231	KTR3	3.12	TACCAAGTTCCATAAATCTGAATTCCTGGCCAATGTGACCATAACACCCTGATTACTCCTTGTGACTTGTCAGTAAACGGCATCAAATAATCCTTACTGGTTTCCTTCTTTCCATCGTCCA
232	KTR4	3.41	CCTTAACGATGAGGAATTTACTGACGAATTCAAAGATGGAATAAAAAGTATGGCACTATTGGTCCAGATAACTGGAATATGCCTGATAGCATAGATAGGGTTCTTCCTAAGGACCGTGTAG
232	KTR4	3.4	TTTCTGAGCCAAAGGTGGACAATTTGGTACGTAGCGGGGATCCGTTAGCCTGGTGAGAAATTCTGATTTAGAGGATATAATTTCTTCTATTCAACAGCTAGGCAAGGCAAAAGGAACTATT
232	KTR4	3.06	TCAGTAAATTCCTCATCGTTAAGGAAGGTATAGGGATATCCAAAATTCTTGAAGAAATTATATCCTCTAAATCAGAATTTCTCACCAAACTCAAAATAGTATTGTACTCCTCTTCTAGCTG
232	KTR4	2.9	GGTGAGAAATTCTGATTTAGAGGATATAATTTCTTCTATTCAACAGCTAGTCCCTATACCTTCCTTAACGATGAGGAATTTACTGACGAATTCAAAGATGAAGAGGAGTACAATAAGAATT
233	LDB7	3.77	CAACAATCTCATGCTACCGACAAGGGCATAGAGGGCAGTGAGAATAGTAAGCTGTACATGGTTACCTAGGCGGTAAAGTGTCGCTCGCCGATGCGGCACAAGCGAAGGTATCCAAGCCCAA
233	LDB7	3.22	TGTTCAGTGCGACTGAGCTTCAACAGCTTACGCAACAATCTCATGCTACCGTAAAGCGAAGGTATCCAAGCCCAAAAGAGTAGCTGTACATGGTTACCTAGACAAGGGCATAGAGGGCAGT
233	LDB7	3.18	GAAATGCAGTTGTCGTGGAAATAATGGCTTTACCTGAAAGCAGCAGAGCAAGTGGAAGTAATATGGGATACTATGACGTACTCGCAGGGCTTTCAGCGCTCGGTGTTAACAAGGAATAGCT
233	LDB7	3.08	GTGGAAATGGTGCGAAAAGTCGACACTTGACAGGGCTTCCAACTGCTGGCGCCTACTTCATACTCCACCTGTGCCGCATCGGCGAGCGACACTTTACCGCGTGGCACATAACTGCCCAGCA
234	LDH1	3.04	CAATTTAAAAACAACATAAGCAACAAAAGTAGAACCATCATAGGTTATTTAAATTCAATGGTGTATTGACGCAAACGGATATGAAACAGAAAATTATAATACTAGGATGGGAAACTGTTGA
234	LDH1	2.61	GAAATACAGGAAGTTCTGGCAATTTAAAAACAACATAAGCAACAAAAGTAGGAAACTGTTGATTGGGTTAAATTCAATGGTGTATTGACGCAAACGGATAGAACCATCATAGGTTATTTAC
234	LDH1	2.41	GAACCATCATAGGTTATTTACTAGGATGGGAAACTGTTGATTGGGTTAAATGAAACAGAAAATTATAATATTTGGCGCTGAAAAAGATCCTATAGCTCCTTTCAATGGTGTATTGACGCAA
234	LDH1	3.34	AACTAGCGTTTGTACCGCTTTTGTATCAGCCATGTGCTGCTCGTAAAGATCCCTACAAGCACTATCTTATGACCGTTAAATGGATTTACGTTATCATTATGACATGCCAGAAAACAACCCA
235	LSM2	3.45	GACCAAGAAGTGGTCGTAGAGGTATGTTCATAATGATTTACATCGGAATTTCGTACATCAATTTTTGAAAAAAGTCAAGTACTAACGTTTGTTTACCCCTCCCTTTGATACAAGAAAACTA
235	LSM2	3.18	AATTGGTCAACTGATTGTAGTGTACCTTTTATTTCAATGTCGTTTTTTAAAACAAACGTTAGTACTTGACTTTTTTCAAAAATTGATGTACGATACCCGTCTGAGTGGAAACACAATAAAC
235	LSM2	3.16	TTTCTTCTCCTTTTTCAAGACTTTAGTTGACCAAGAAGTGGTCGTAGAGGCCCTTTGATACAAGAAAACTAACGGGTATCGTACATCAATTTTTGAAAAATATGTTCATAATGATTTACAT
235	LSM2	3.1	AATTTTTGAATCTGAAACTAGACAACATATCATGCACAGATGAAAAAAAATTTTTATAAGAGGTTCAACAGTCAGGTACGTTTACTTGAATAAGAACATGTATCCACACTTGGGTTCCGTA
236	LSR1	2.28	AAAGAGCGAACGGGAAGACGAGAGAAACATCAAGCGACCAAAGTAAAAGTGCGACGTCTCTAACTTTAAAAACAGGCGTCAACCATCAAGTCCGTTTCTTCAAGAACGACTCCACAAGTGC
236	LSR1	0	CTTCAAAAGGAAAATCAACAACTTTGGCCGATACTTGGGGGATAAGCAAGGTAAGACACCTTTCCTTGCAAACCAAAAATCATAACAAAGTCGAAAAACTCTTATCCTATTACATCAAAAA
236	LSR1	3.66	TCTGTTTCTCCCTTAGTTTGGCTTTTTGCTTCATACTCTTCCCTGTCTTTTGGTTTTTCTTTATCGATGGGAAGAAATGGTGCTATAGTAGGTTGGGAGACCGAGCCGTTTATGTCCAACG
236	LSR1	3.64	GCACCATTTCTTCCCATCGATAAAGAAAAACCAAATCCCGCGTTGGACATTGAAGCAAAAAGCCAAACTAAGGGAGAAACAGAAAGCTAAAAAAAAGAAAAAACGGCTCGGAAAGACAGGG
237	LYS2	3.63	TTGTCCAGCAGCTCTAATAACAATCAACCCACGTGGTTTAGCAACACCTATGCAGGGTCGATAACTGAAAAGGTTGCGCCGGCTTTCAAGACACCCATCAAGTAAATGGTTTGTCTGGCTG
237	LYS2	3.51	ATAAGCCAAGGAAAAATGTCTACCAAGAACACCCTTAGGAATACCTTCGGGGAATCTGGTCCAACTACAACACCTGTTCTGGTGTCTTTGTAGTGATCATAACCAGATGTGAAAGATAGGG
237	LYS2	3.45	CAGCCAGACAAACCATTTACTTAGGTGTTGCTAAACCACGTGGGTTGATTAACTAGTAGAAGATTACATCAATGATGAATTGGAGATTGTTTCAAGAATCGTTATTAGAGCTGCTGGACAA
237	LYS2	3.38	GAATTTAGTGTTGGAGTCTCCACAACACAGGTTCTCTCTGGGAAGGCTTCCACCCCACGAAATCGCACCAGCCCAAGTTCTTAGTTGGATCAGGTAAACTAGCATTGTCCTGGAAAATGTC
238	MAK5	3.6	AGATTCAAAAGTGTTAAAAGATAGCAATAAGGAAAAAGTCGGAGATGATCAGATTCGGAGTCCGAGCTCCTTGAATTCAAGAACTTGGACGATATTAAAGAGGAATCTGTGGAAAATGAAT
238	MAK5	3.38	TTGTGTCATGGAAGAATGAATTTGAAAAGCTGGGATGCCTAGGTTATTTAAATGGCATTACAAAAGATCAAAGTTGTACCTGGGAACATGGTTAAAAAGTAGTATACGGTCAATTTCTTCA
238	MAK5	3.33	TTCCATCATGGGTAAGAAAAGGGCTCCTCAAAAAGGAAAAACGGTCACAACAAATTGAACTGGAAACCAGTAGATATTCCGGACACTTTAGATGACTTTGAGCCACAGGAGATAATTGTAG
238	MAK5	3.3	TCCTTGAATTCAAGAACTTGGACGATATTAAAGAAGGAGAGTTGAGTGCAAGCAAGGTAATATTGAGAGTTCAAAGTTAACCGATCCCAGTGAGGATGTGGCATCTTATTCATCATCCGAC
239	MAL31	3.38	GAAGGATTGATCAAGCGAGGAGATCACTTGAAAGAACATTAAGTGGTAAATGGAACTCGATAAAATCAAAACTACTATAGAAAAGGAGCAGAAAATGTCTGGACCCGAGAAAGAATTACTA
239	MAL31	3.22	AATAATGAAGAAGTCCCCGACCTTCTCGATGAAGCTATGCAGGACGCCAACCACTCATGACAGCTTTGAAGACATATCCAAAAGCTGCTGCTTGGTCACTAGAGGCAGATGAAAGTGAGAG
239	MAL31	3.07	TCCTAGAATGGCTGTGTCATAACCCTCTTGAATCAATGTTGTGGAAACTATGTCTTCAAAGCTGTCATGAGTGGCATTCCCCTCTCACTTTCATCTGCCTATAGTGACCAAGCAGCAGCTT
239	MAL31	3	TGGAAACAACCCCATGGCATACCACACAATGCCTGTCCCACGGCAATCATAAAATGAAAGCCGCTAAAAAGAACAACGCCATGATCAGAGTGTAACGGTTACCCAAACTCTTGCAAAAATA
240	MAL32	3.23	TGGTCTTCGAGGATCTGCTCTCTTTGAACCATTCGTGTTCTGTAGAACAGTCATACCCAGCTTATGAGTCTTGTCAATTAGCTCAAAACAGTCCTCGTTGTGGTTGATAACCAAATCGGTG
240	MAL32	3.16	ATTGTTTGGAGGAATTGGCTTGCCTTCGGCGTCATAACCTTTAGGAGGTCGGTCTTCGAGGATCTGCTCTCTTTGAACCATTCGTGTTCTGTAGAACAGTTCCAGAAGAACCAGTCACGCT
240	MAL32	2.88	AATTGACAAGACTCATAAGCTGGGTATGAAATTCATCACCGATTTGGTTAGTTCAAAGAGAGCAGATCCTCGAAGACCAATCCGAAGCGTGACTGGTTCTTCAACCACTGTTCTACAGAAC
240	MAL32	2.84	TCTTTGAACCATTCGTGTTCTGTAGAACAGTGGTTGATAACCAAATCGGTTTGTCAATTAGCTCAAAACAGTCCTCGTTGGTACCGTATGTGGGCCAGACGATGAATTTCATACCCAGCTT
241	MAL33	3.56	GAGCTACGAGAAACCAATAAACGTAATGGTCATTGTATTCTTCGTCCAAAAAGGCCAGATAACATATAGATTGTCGTGATAAAGCCTCAAACACTGATCAAGCTTGTGAAGGTCATCATAA
241	MAL33	2.7	TCTACCAATGCATTGGCTACTTCCAATGATTTCATTGGTATTCCAGGACCAAGAATATGTCGTCCAGCATATCCTTTGCAATTTCGACCAATATGTGAGCATGTACATCATACAGGTTGTT
241	MAL33	2.67	ATGCATTGGCTACTTCCAATGATTTCATTGGTATTCCAGGACCATGTACATGTCGTCCAGCATATCCTTTGCAATTTCGACCAATATGTGAGCATTATTGTCATACAGGTTGTTTGGAGTT
241	MAL33	2.51	TACGCAAGGTGTATTATTTGCTTCTCTTGACGGAAAGATACTATTCCGTACCACAATAGCTCCACCTCAGCCAGAGTTCGTAACGGACCCTCGACTTTCTTATGTTCATTGTGTTACAAGT
242	MAP2	3.83	CCCTGCTTCTGATTTAAAAGAATTGAATTTGGAGAATGAAGGCGTTGAACAGACCCAGTAGAAAGCAAAAAGAAGAAGAACAAGAAAAAGAAGAAGAAGAAGCAAGACCAGGCAAAAGCTG
242	MAP2	3.16	TGTTTCCAGATGGAAAGTACCCAGAAGGTGCGTGGATGGACTATCATCAAAAGAATCACGTTATTTGAAAAGGGATCTGGAAAGGGCCGAACATTGGAATGATTTCAATCTGCAAAGAACC
242	MAP2	3.12	GAACCACGGATGAAGAATCACGTTATTTGAAAAGGGATCTGGAAAGGGCCCTGAGATACATCGTCGTGTGAGAAGGGCCATCAAGGACAGAATCGTTCCTGAACATTGGAATGATGTCAGA
242	MAP2	3.11	ATTTCAATCTGCAAAGAACCACGGATGAAGAATCACGTTATTTGAAAAGGATGTCAGAAAGGGTGCTGAGATACATCGTCGTGTGAGAAGGGCCATCAAGGATCTGGAAAGGGCCGAACAT
243	MBA1	3.86	AGTCTTCTGATCAATGCATTTGCAACAATGAGAGGATGAGCAAATACATTAATATTTCGGCAGCAACACCCAGGTGCCGAGGATTAAAATCTTGCTGCTTTGGAAGGTTCTTGTAAGCCGA
243	MBA1	3.08	TAGTTTCACTTTCTTTATTCAAAATTAACCTCGAAGTTGAAAATAATCGCTTGGAGGGAAGAAAAGGCATGTAGATCTTAATACACTCATCTCATAAGCTCGCTTGTTAAATGATATCAAC
243	MBA1	2.83	ACACTGGACTGGCAGTTGATAAAGTTTAATGCAGTTCCTAAACTAGTCTCCCGTTAGAGCATTTACAGTTGGTTTACAAATTTGATACGAAGCAAAGACTAGTGCAACCAATCATGATTCC
243	MBA1	2.8	AAACAATGCGACTTGAACAGAGTTCAAACCAAACGTGTAAAGTCTTCTGAAGCAAATACATTTGGAAGGTTCTTGTAAGCCGAGGGGATAAATATTTCGGTCAATGCATTTGCAACAATGA
244	MCM2	3.54	TCTGAGTAACGTTAAGGCTAACAGTTACTCGGAATGGATAACACAACCTAAAAATCATTCCTGCTGGAATATACAGATGAAACGGGTCGTTCTGTATATGATGTCTCAAGAACTATTGCCA
244	MCM2	3.35	ATTTAGTTGAGCATCAATGCGGCGACGTTCGCTTAAAGATAGTTCTTGTTATATCTATCTCTATTATGATCAGCCGCATAATCCTCATACATATTATCGTGTTCCCTGTCGTCAACTTGAT
244	MCM2	3.28	GACAACACATAAAATATCAAATCTAGACAGAATAGGCTCGGTCAAACTAAATATCTACCACCATTAGGATTTGCCGCAGCAATAATTGAGCAGCGCGCTTCATTCTGAGCTAAAGGCAAGG
244	MCM2	3.25	CATGGACATTGACCCATTAAGAGAAGAACTTACTTTAGAATCTCTGAGTAGATAACACAACCTAATGTCTCAAGAACTATTGCCAGAGAGTTAAAATCATACGTTAAGGCTAACAGTTACT
245	MCM7	3.81	GACTGAGGAATGAGAGAATGCTCTCGGACAGGACCAATGAGATCCGAAGCCACCCTCTTCCATGAATGATGCGTTAAGAGAAGTTGTCGAGGATGAAACTGAAAACCTCATGGATACCACG
245	MCM7	3.61	TGAGTACACGAGCTTCCAAATTTAGTGCCTTTCAGGAATGTAAAATTCAGATATTCCTAGGTCGCTAAATATCCACGTTAACGGGACGCTGGTAAGATCTGAGTTATCACAACAAGTGCCA
245	MCM7	3.59	TTAGAGGCACAGTTTGTCCGTCAACACAAGAAGAAATTTGCGTCTTTCAGATGGAATTAATCACCTCTGGTGATGTTTATAATAGGCTGGCAAAATCTATTCTGACTTCTGATGTAGAAGA
245	MCM7	3.33	CGTTACATATGTGCATATGCATAATAAACAACCGGATTTGGACTTCACTCCATTGCCTATGCTAAGACAAAGAGGCCAGTGATGAGTGAAGCTGTAAACGCAGTAGAACCCTCTAAAATGA
246	MCX1	3.37	AAAGTGTGTGCTTTAGACTTGACCACCCCCACAGATTTAGTTAGCTTTGGCCAATTATAACTGCTCTGCAGCCTCTACAAAGAGACGATTTATTTCATATTCTAATTCCTGAATTAATTGG
246	MCX1	3.1	CGAATCAAAGGCTGGTTGGAGGAATCTTCAAAGACAGTTTAATTTAGCAGAAGCAAAAGTAATGTCCTTGTCGTTGGTCCCTCAGGTTCTGGTAAGACTTGTAGAGAGGTTGACGAAGATT
246	MCX1	3.07	ATTGTTCTTGATGAGATTGATAAACTAGCCAAGCCTGCCGCAAGCATTGGCAACAGTCATTATTGAAAATCATTGAGGGCCATAAAGTGGAAATTACCGTCACTAAAGACGTGTCCGGAGA
246	MCX1	3.02	TTAGAGCTTATTCTAGTAGAATTGGTCGATATGCTGCTACAGCATCAGGGTACCCACTCCAAAAGCATTGAAGAAATTCCTCGATGAGTACATTGTTGGTAAACTGGCACAGTCTCGTTTA
247	MEC1	3.44	GTAATTATCATAGTTCAGAACGGATATGTTGAGGAAATCATCTATCAGCCCTTCATAACAAGCAAGAAGGGGTTGTACTCCAACAATAAGGCAAGGGCGGTTTGTATCTCAAAGTTCCCGT
247	MEC1	3.38	TTTGTCATTTATGCGATATTGAGAAAACTGGCAACCCTTTCGTGCGAATAAATCAGAAATCTTCAGGATACTTCATTCAAACTTTCTATCTCACCCAAATAATCCAAATAGACCAGAGGCT
247	MEC1	3.28	TGATTAATGAAGACAAAGTGAGGCTGGACAACAAGAACGACATACACCGCACACGTCAAATATCTTGACGAATTGATATTGGCAATAAAAGACCTGAACTGTAAAGGCCCACAAGACTGCA
247	MEC1	3.2	TCGCCATCTAAATGATGAAGAACTCTCTACTGTTATAGATAGCTTAATTGCAACGGAAAACTTCGAAATATAGTGTACAGTATACTGGATACCTTAATCACATTCATACTTCAAAAGTGGT
248	MED8	3.35	ATTCATTGAGGAGAATCAGAGACGAAATGTCCAAAGCCGAACTGCCACAATCACATTATCCCAGCTCGTTTCTGTAACCTCCACTCTACAACATTTCCAATGGTATACACTCCAATCACAA
248	MED8	3.28	TTCAGGAATATTCTTCTTCCTCAAAAGGGTAGTGACCAAACTTTCATGAGAACCACTGTAGAGTCTAAAGTTTCTTGGAAATGTTGTAGAGTGGAGGTTAAGGTGGTTGGGAATTTAGGCA
248	MED8	3.26	GCAAAGGGTAAACCACTGTAGAGTCTAAAGTTTCTTGGAAATGTTGTAGAATGTGACATTCAGTTGTGATTGGAGTGTATACCATTGTGGCAGTTCGGCTGTGGAGGTTACAGAAACGAGC
248	MED8	3.2	TAATATTGAAATATTTCATCGATATAAGAGAACCCCGAGCAAGAAGAACATGTCACAATCTACTGCATCACTGGTACCAGAGGGCAATCAAGGCTCCCTCAAAGAAAAACATAAAGCAACG
249	MEO1	3.02	CACTTGCATATGTGAGCATAGTCGAGCGGTCCGTTCTGTGGTTGATGCTGATAGCCATATCTTCGTGCTCTTGTTGCGATTGTTCTGTTCCATCTGCACCTTGTTCTTTCTTCTGTTTGTC
249	MEO1	0	CTATGCTCACATATGCAAGTGTATTGCAATGTTCTTTGTCGTTGCGGGCGGGACCCAGAACAAAAAGAGCAAATCAAGCGTCTCCACCAGTTGGACGGCATGGTGCTGATGTTCTTCGAGA
249	MEO1	2.27	TGGACCCAGAACAAAAAGAGCAAATCAAGCGTCTCCACCAGTTGGACGGCATGTGTTCCTTGATCTTTTTCTTTTTTTTTTTTCAATTACGGATTATGCAATTCCTCACGCTTGATGTGCC
249	MEO1	1.96	ATCACCCTGGGCACATCAAGCGTGAGGAATGCCGTCCAACTGGTGGAGACCAACCCGGTCTCGAAGAACATCAGCACCACGCCCGCAACGACAAAGAACAGCTTGATTTGCTCTTTTTGTT
250	MET8	3.43	ACGCTTTATCAATCCGAACTGGGACCCCACGAAGAATGAAATTTACGAGTCCTCGACCTAGAAGACGAGAACGACGCGTGGTACATAATAATGACCTGTAACATCCGCAGTGACTTCAAAG
250	MET8	3.42	TCCAGAACGAGGATCAGCCCGACTACAGAGAAGACGCTAAACGCTTTATCAAATTTACGAGTACATCCGCAGTGACTTCAAAGACGAATACCTCGACCTAAATCCGAACTGGGACCCCACG
250	MET8	3.28	CTACCAACGGCCTTTCTCCGCGCTTTGGCGCTCTAGTAAGAGATGAGATCTGGCGCTGGAGGACGCTGTCGTCAAACTAGGTGAGCTGAGAAGAGGAATTCGTAACTTATTCACACAAATG
250	MET8	3.21	CGTAACTTATTCACACAAATGGGGGATCTGGCGCTGGAGGACGCTGTCGTAGGCTGCTGGCACCAGACGACAAGGATGTCAAGTACCGCATGGATTGGGCCAAACTAGGTGAGCTGAGAAG
251	MIC12	3.09	CTTGGACAGAAGGGGGACAGAACAGACAGTGGACTAAGAACCAGCAGATACGTTAGCAAGATCTGTGAAGTGGACTCTCTCTGTGGGAGTAATCGGTTCTACGGAGAGAATCATGTCGAAA
251	MIC12	2.54	TGGGGGAGAGCATAAAAGATATTTGGAATGAACAGATAAGAAACTCTGTCAGCGAGCTTTCTATTTCTCCTACTGTAACGAACATCCTCATGTATATAACGATTGGATCTACTCCTGGGGT
251	MIC12	2.25	GGACCATGGGGGAGAGCATAAAAGATATTTGGAATGAACAGATAAGAAACAGAATTAGCGAGCTTTCTATTTCTCCTACTGTAACGAACATCCTCATGTATCTGTCGATTGGATCTACTCC
251	MIC12	2.12	ACTGCATGGAGCAGGACCATGGGGGAGAGCATAAAAGATATTTGGAATGATACTCCTGGGGTAAGAATTAGCGAGCTTTCTATTTCTCCTACTGTAACGAACAGATAAGAAACTCTGTCGA
252	MIS1	3.84	GTTGTCTAACGTTCGCGATGGATGGTTTCCCTAAATGAGCGGATAAAGCCTACCTTCACCCAATGGAGTCGGAGTAATACCTGCAACAAGGACGTACTTATGCACCAACCCCATAGTCGTA
252	MIS1	3.48	CATAACCACCACCAGCAGCACCACCTTTGACACCCAGGGTTGGGCCAAGAGTTTCCCTAAATGAGCGGATAAAGCCTGCACCAACCCCATAGTCGTAGTGGATGGTTGTCTAACGTTCGCG
252	MIS1	3.45	AAATGTAAATTGAACTCGTCCATAGGAATAACTTGGGCATAACCACCACCGGGCCAAGAGATGGTTGTCTAACGTTCGCGATGGATGGTTTCCCTAAATGAGCAGCACCACCTTTGACACC
252	MIS1	3.36	CACCTTTGACACCCAGGGTTGGGCCAAGAGATGGTTGTCTAACGTTCGCGAAGCCTGCACCAACCCCATAGTCGTAGTGGATTTACCTTCACCCAATGGAATGGATGGTTTCCCTAAATGA
253	MIX23	2.64	AACCACTTATAGACGCAAGAATTGATCCTTACGCTGCAAGAGAAAGAGCGGGACGAAGGTGACAGAGTGGGTGGCAAATAATAGAAAAATAGAACAAATTGAGAAACAGGAAGCTCAATAT
253	MIX23	3.4	GATCCTTACGCTGCAAGAGAAAGAGCGGAGAAACAGGAAGCTCAATATAAGCAAATAATAGAAAAATAGAACAAATTTTAACTTCTACAACAGAGGGCATGGATTGGACGAAGGTGACAGA
253	MIX23	3.24	GAGATGAAGAACGAGACCGATCAGCAGTGCGGTAATAATAAAAAGACTACGATCCTTACGCTGCAAGAGAAAGAGCGGAGAAACAGGAAGCTCAATATAATGCGGAACCACTTATAGACGC
253	MIX23	3.2	ATCGGTCTCGTTCTTCATCTCTGCTGCCTCTTTTTCGCAAAATGAAATTATAGTTCTTGCTTCAAAAATTCCTTACACTTATTTTTTCCATTAATAGAGCTATTATTCCGTATTTGCCAGT
254	MMS4	3.33	AGAACTAAATCTTTCTAAATTTCTCGATTCCTCAGATAGTATTACTACTGTAACATAGTAAGGACAGGTAGTCAACCAATCTTTAGCAACGCTAATTGTTATGTACTTTCAACCCCTGCAA
254	MMS4	3.23	GCTTCCTGAAAACAATTAGCGTTGCTAAAGATTGGTTGACTACCTGTCCTGAAAGTACATCAGTAGTAATACTATCTGAGGAATCGAGAAATTTAGAAAGTACTATGTTAGACCCCTTTGC
254	MMS4	3.2	TGCCAGTATTCAGATCATCGATGGACCCTCAAATGTTGAAATTATCGCTCCAAAAGGGCACATGTAAGCTCTGCAGAGATGATTCCATCATCACCGCAAATCTCGGAATCAATGGATCAAG
254	MMS4	3.13	CAAGAAACGATGCCAGTATTCAGATCATCGATGGACCCTCAAATGTTGAAAAGATGAGTGCAAAAGGGCACATGTAAGCTCTGCAGAGATGATTCCATCAATTATCGCTCTCTCGGAATCA
255	MNN2	3.92	ACGTAAATACACTTGGAGTTATACTTAGGCAGAATCTTGTTACAAAACTCAGGACTTCCACAGGTAACGTGGTCCCCATATTCCTTAAAGTCTTAATGATAGTTTCACCTTCATCACCAGG
255	MNN2	3.6	CGGATGAAGTAGCAAGTCTGACCAAAAGCCATAAGGACTACGTAGAGCATCGTACAAAGGGTCCGGTATAGCCACAGTGGGTGGCGGGAAGTTCTCCCTTATAGCGACTCTCGTCTCGCCA
255	MNN2	3.09	TCATTACAAACAAATACATGGATGAGAACACGTCGGTCAAGGAGTACAAGACTCCAATAAGTATTCATCTTCCTCAGACGCCGCCAGCGCTGACGATTCAGAGTACTTAGACAGATATGTC
255	MNN2	3.06	TTTGATATTGTGCGGGCTGTTCGTCATTACAAACAAATACATGGATGAGACTTAGACAGATATGTCCAGAGTTACTCCAATAAGTATTCATCTTCCTCAGACACGTCGGTCAAGGAGTACA
256	MOH1	2.98	TCCTTATACTGCTGATCATCATTGCTGCTCTGCAAGTATTTCCAACCTACTCACAGACTAAGTAGTCGCCAGTCAACATTCTTCGTTGCTCGACCTTTCCGTTCCTCTTGCACCAATGACA
256	MOH1	2.95	AGGGGTAGGACCGGAACTGCTTATTTAATGAACAAAGTTGTTAATGTCGTTTGACTGGCGACTACTTAGTCTGTGATATTCTTTGTCATTGGTGCAAGAGTGAAGGAAAGGTCGAGCAACG
256	MOH1	2.89	CACTTAAGTGGAGAGCAGAGAGTAGCAGCACTGAAGGAAAAGGGAGAAGCGCGTTACTCCATATATATTGAAAATCCGTTATCTTCCCCATCATCATCGTTTATCTTACTGTAGAAGAAAA
256	MOH1	2.87	TCATCACCTACGGTTGTAGACATTGCAAGACACATCTTTCCAGTTCCTTCGGACCGGAACTGCTTATTTAATGAACAAAGTTGTTAATGTCGTTGAAGGACAGATTATTTCTAGAGATTAT
257	MRP21	3.58	AAGTAGCGTGGAGAATGCACAAATGAGATTCAATTCTGGAAAATCTATAAATTTAAGAGATTAAACAGGATCATGTTTGAGAACAATATTCCCGGAGATATCGTGAATAAGAACAACCCTG
257	MRP21	3.39	TGATGCAATCTGCTGGGAGAATAAACAAGAGGGAGCTTCTATCCGAGGCGCACAAATGAGATTCAATTCTGGAAAATCTATAATCGTGAATAAGAACAACGAAATTGCTAGAAGTAGCGTG
257	MRP21	3.13	GCACGCTGAGGCTTTCAAGAATCTCTCTCAGAAGAGGTTTCACAACGATCTCGATAAAATCATACTAAATCCAATCAAATTAGCTCAGGGAAGCAACAGCGACTGTTTACGCCAACAAAAT
257	MRP21	2.51	CCGAGGCGGAAATTGCTAGAAGTAGCGTGGAGAATGCACAAATGAGATTCAGAACAACCCTGCAGAATCATTTAAGAGATTAAACAGGATCATGTTTGAGAATTCTGGAAAATCTATAATC
258	MRPL16	3.29	ACCACTATTGCTAGGAGATTCAAGCATGAATATGCCCCACGTTTCAAAATCCAGTTCGTACAGGTGGTTCAATAAAGGGATCCACTTTGCAATTTGGTAACGTACAGAAAAAGCAAAAAGG
258	MRPL16	3.24	TAAACAATGGTCATTTGTGGAGGCGTTTGTGTACAAACGTTGCTGTATGTAAGGTAAAGGTGGGTTTGACCACTGGATGGTGAGGGTACCCACAGGGAAGATCAAGGGTAACGAAACAAGA
258	MRPL16	3.18	ACAGGTGGTTCAATAAAGGGATCCACTTTGCAATTTGGTAAGTACGGATTTCCGCGCAACAGCTGAAGGAAGCAGATAACGCAATTATGAGATATGTCAGACGACTGAAAAGCGAAGGTAT
258	MRPL16	3.03	TGCCCCACGTTTCAAAATCGTACAGAAAAAGCAAAAAGGTAGAGTGCCAGCACTTTGCAATTTGGTAAGTACGGATTACGACTGAAAAGCGAAGGTATTATTCGTACAGGTGGTTCAATAA
259	MRPL27	3.62	GCTTTAATTCGAAATTAACCATATCTGGGGTAACATAGGTTCTGACTTTCTTGTATGTCTACCAATCCCTGAAGCTCTTGTCCCTTTGTACATCGTCTTGTTCCAGTTTATCACATAACCA
259	MRPL27	3.01	GTTGGGAATAAAAGAGTGCCGTTGACCACGAAGCAAGGTAACAAGACGATGGTAGACATACAAAATTCGGTGGTTATGTGATAAACTGGAAGAAAGTCAGGTACAAAGGGACAAGAGCTTC
259	MRPL27	2.7	CTATGTTACCCCAGATATGGTTAATTTCGAATTAAAGCCCTACGTTAACGTAAAGGATTTAGCGGCGGCCCATTAGATCCTCGTTTACAGTTATTAAAGACAAATGTACCACCTCTAAAAC
259	MRPL27	2.64	TACAAAATTCGGTGGTTATGTGATAAACTGGAAGAAAGTCAGAACCTATGAAAGCCCTACGTTAACGCAAATGTACCACCTCTAAAACACGAATTTAAAGTTACCCCAGATATGGTTAATT
260	MRPL36	3.64	GTTAAATCTGTCCAAGCTACCACCAGAATTAGCATCCACAACGACTAGGTATTTCTCTGGTCTTGAATTAATCTAATTTCACCCTTTGGATATTGGGATCCATCCCTGCTAGGATTCCACA
260	MRPL36	3.13	TAGTTATCCGGAGATCCCAATATCCAAAGGGTGAAATTAGATTAATTCAACTAGCAGGGATGACCTAGTCGTTGTGGATGCTAATTCTGGTGGTAGCTTGGACCAGAGAAATAATCCGCTG
260	MRPL36	3.09	GTGAAATTAGATTAATTCAAGACCAGAGAAATAATCCGCTGTGGAATCCTCTAATTCTGGTGGTAGCTTGGACAGATTTAACAAGAGGTATAGCTCTTTGAGCAGGGATGACCTAGTCGTT
260	MRPL36	3.07	TGAATTTGGGGTCGTTGAATCGACAGAAAACAAAGAGCTATACCTCTTGTAGCATCCACAACGACTAGGTCATCCCTGCTAGGATTCCACAGCGGATTATTAAATCTGTCCAAGCTACCAC
261	MRPL37	3.31	CTTTACCGCTCTTCCATATGTTTAAGTTAAGCGATGTTCCCGCAGGACACTATTATATAAGATACGACTGGTCGATATCAACCTGTAACCCAAACTGCGCGACGACACCACTGACTTAACC
261	MRPL37	3.09	AGCCTGTCCCTCTGGGTCCTCAGCCGCATGTTCGACAACGTGATCACTATCTCCTTGTCCTCGAGTGCCACTGCGTCTTTACCGCTCTTCCATATGTTTACCAATACGCTCCATAACCAAT
261	MRPL37	3.08	AGGCTTCTTAAAGCAGTTATATCTACAGCAAAGGAAATAGCTGCTGAAGAACAGGTTGATATCGACCAGTCGTATCTTATATAATAAACCCACGGTTAAGCTGAAGATGTTGGCGCGCAGT
261	MRPL37	2.99	GTGTCCTGCGGGAACATCGCTTAACTTAAACATATGGAAGAGCGGTAAAGTCCAAATTGGTTATGGAGCGTATTGGATAGTGATCACGTTGTCGAACATGACGCAGTGGCACTCGAGGACA
262	MRPS5	3.35	CAAACGATGGTGGTCGGAAATCGAAAAGCGCCGATGTAGCTGCAGGGCTAATATCACTAGAAAGTTGACTATGAAGCCGCTGGTGATGAAAAGAGTGTCACACAAGCAAACCGGTGTAGAT
262	MRPS5	3.23	CTACACAAGCAAACCGGTGTAGATCCGGATTATATCACTAGAAAGTTGACTCAAATCAGACTGGGAAGGGTAAAATTGCGTCTTTCTATGCCTTGGTTGTTATGAAGCCGCTGGTGATGAA
262	MRPS5	3.07	AATAACTTCAGCATCTTTAGATGGGACCAGGTACAACAACCATTACCAGGAGCTTACCAAACGATGGTGGTCGGAAATCGAAAAGCGCCGATGTAGCTGCCGAAGGTAACATTCTGCCTCC
262	MRPS5	2.84	AAAACGGTATGGTAGGTTTGGGAGAAGGTAAATCTCGTGAAGAAATGTCCCGGTAAGGAACCTGAAGGAAATACCTAGGTATGAAAACAGAACTATTTATAAAGCGATCTTTAAAGCTCAT
263	MRPS9	3.31	CTGACCCGTAGGTCCGCCTCCAGACGTTGTCGCAAAAATATTGTACTTTCCATGATTGATTCTCTGTCTTTCATCTTAAGGAAGTAATCATTCAATTGTCCAACTGATTCGATCACTTGAA
263	MRPS9	3.2	GAAATACATAAAACTGCCATCTCAGAACAACAATGAAGCACAACAAACAACGCTTTAATCGGCGGTGGTACGAAATTAAAGCCTACGCAATATACTCAGCAAGCTCCTTGGATTTCTTTCG
263	MRPS9	3.13	TGTTAGAGGTACAGGTGAGATATTAGTTAATGGTCGACAATTGAATGATTAATCATGTATCCACTTCAAGTGATCGAATCAGTTGGAAAGTACAATATTTACTTCCTTAAGATGAAAGACA
263	MRPS9	3.12	AGTTCGGATGTGATTTCATCATTAGTAAGTTGAGGATCAATGTTGTGAAGTATTGCGTAGGCTTTAATTTCGTACCACCGCCGATTAAAGCGTACTCATCTTTATTCAACATATACAGTAG
264	MRX3	3.74	AGGACAAGGCCTCTTGTTCGGCAAGGGGAAGCTTGAAATTGATCCTTTGGAACCGTGATTTATCACTTAGGTGCTGAGTTAGGGAATCGAGACGGTAACGTGTTCCATGATGTGAATCACG
264	MRX3	3.53	GCTTGAAATTGATCCTTTGGTGTTCCATGATGTGAATCACGGTGAATTAAAGGGAATCGAGACGGTAACGTCCATAAGGGCTTGTTGTCATTGTTGCTGGCCGTGATTTATCACTTAGGTG
264	MRX3	3.45	AGTTGGTGCGTTTGTAAAGGCGTGGCCCGATGATGCCGGTGTTCTATCATGATTAGTGCGACCAAGAGCCGCCAACCTATGGAGCTGCAGAGGGTTGACATGAATGATCCGCAAACGCCAG
264	MRX3	3.23	TCATTGAATGATCCGCAAACGCCAGCGGAGTTGATTAGTGCGACCAAGAGGACATCCTCGCTCAAATCGAGAAAAGCGAGGTTTACAACAAGTTGGCCCACCGCCAACCTATGGAGCTGCA
265	MSI1	3.45	TGCCCTATTGCATTCCCCGTTTGGGAAGAAAATACTGATGTCATTTACTACTCCGGTTTGAATTCCATTTCGTCCATGTCGAAATTATTTAAAGATGACCAGTGTTTGGAGGGAAACCTTG
265	MSI1	3.25	TTAAACAATATTCGCATGAGAACCCTATAATAGATTTACCCTTAGTGTCAATGTAACTTGGATGCCAACACACGATTCCCTCTTTGCTGCTTGTACTGAAATAAACAGCGACGGAACAGCG
265	MSI1	3.16	CAAAGAGGGAATCGTGTGTTGGCATCCAAGTTACATCATTCACCGCTGTTAATCTATTATAGGGTTCTCATGCGAATATTGTTTAATGTCCCAAACTTGACCGTCGCTGTTTATTGACACT
265	MSI1	3.05	AGTCCAAAATTTCACATCCCTTTGAGACAAAGCTGTTTGGTTCACATGGTCTTCTTCGGCAGATATAAATGAGGCGACTTCTTTAGCCTGGAACTTGCAGGTTATTCAAGACGTGGAGGCA
266	MTC4	3.74	GCATTGGGAAGAATTAGTGGATCCTCAAGGTAAGCTTTGGTTCCAGTCTTATCATCATCCCGCCGGCATCATGGACACCACATTCATCCCAGAAGACATTATAGTCCTTCCAACGAATCGA
266	MTC4	3.69	AGCGGATCATCATCATCCCGCCGGCATCATGGACACCACATTCATCCCAGCGTACAGCTAATTCAGTGCACTCAAACACTCAATCACTGACACCGAAACGAAGACATTTACAACATCACTC
266	MTC4	3.61	CATTTACAACATCACTCCAGGGTCCGTACAGCTAATTCAGTGCACTCAAAATGACCAATGAAGAAGACAATAATAATCATAACAATAATAACATGATAACCACTCAATCACTGACACCGAA
266	MTC4	3.55	CTTCTTCTGAGGGTGTACCAATATCAGCAAAGACATCAGAATTGGGTACGCAGTAAGCCCAATACTTCCAATATCAAGAAGTACAAGAATAAAAGCAGACGAGTACCTCAAGAATCAACAA
267	MUD1	3.29	GCCCATTTGATCATCTAGTAACATCAGCGGTTGTGATGATATTTGTAATTAATGGCATACTTGTTGTTGGGATTAATGTGTTTCAGAAGTAATCTGGTATTATTGTGGGGAAGGGGTAGCG
267	MUD1	3.02	AGGCTTAAAAGGCAAATAAGACGCCTGAAGCATAAGCTGAGATCAAGAAAGTAAAAGAATTTGAAACCCGTAGATTGGAAAACATGAAGTCTCAGCAAGAGGTAGAGGAGGCTGAGATTGA
267	MUD1	2.82	CTTCAAGAAGGCCCATTTGATCATCTAGTAACATCAGCGGTTGTGATGATGCGACGGATTAATGGCATACTTGTTGTTGGGATTAATGTGTTTCAGAAGTATTTGTAATTTATTGTGGGGA
267	MUD1	2.68	CGAAAATCAAGAATCAGTTAGGCTCCACTTACAAGCTACAAAACAATGACTCCTTTGCGGAAGTATACCTCGAGTAAAGAAATTCACAGATAAATTTGAAGTTACCATAGGATTTGCTAAG
268	MUM2	3.39	ACATTCGTTGGAAACGTCCTTTAACAATTTGGCATTTCATCCCCACCAACTGGTGAAAGAAACGATGCCAGGCCGGGATTAATGAACACCTTAGGTCAGGAGTCACAGCAACAAGCCCTAT
268	MUM2	3.39	CCCTATACGAATCTGGTGAAAGAAACGATGCCAGGCCGGGATTAATGAACATTCCATGCTTCCTCAAGGTTCGTCGGCTAGTCCCTTAACGGGTCAACATACCTTAGGTCAGGCGAGTAAA
268	MUM2	3.33	CACAAGCATCTATGAGAAATACTCTCAATCATAACAATATCATGAATGGGCAATGAATAATATGACAAATAACAAGGATACTAATGGGAATCCTAATGACGCAACTGCTAATGATTATTGG
268	MUM2	3.21	GTTCATTAATCCCGGCCTGGCATCGTTTCTTTCACCAGATTCGTATAGGGAAATGCCAAATTGTTAAAGGACGTTTCCAACGAATGTTGGGGATCATAATCTTGTTGCTGTGACTGTTGGT
269	NCL1	3.43	GATTATTTATTCTGGTGTAAAATTGTTTGTCTCTCAAAGAAGTGATATCGATTGCCAATAATGAAACACCATATGAAATCTAATAGAATTGTTGAAGCTAAATGTTCATGGAGAATCCAAA
269	NCL1	3.32	TTTGTTTAAAGAAAGACATCTACCAAACTTGACTAATGTTGAGTTTGAAGACCTTGGTATCCAGACCATCTTGCTTGGCAATTGGACGTTCCTAAGACGGGTGAGAAGATTAAGGCCCCTG
269	NCL1	3.27	CCATGAGGAAAAATGTTAATGTTTGGAAAGACTGGAACACACAAGCAGGTTATTAAACAGGGGTTTGCATCTTCTAAAGAACAACGGTAGATTGGTTTACCTTGGTTTGCATGCTGTTCAG
269	NCL1	3.14	GATTGGTTTACTCAACCTGTTCTTTAAATCCTATTGAAAATGAAGCGGTTACAAGATTAGATTAGTTAACTGTGATGATAAGCTTCCTGGCCTAATAAGAGTTGCCGAAGCGTTAAGAAAG
270	NGR1	3.61	CAAATAATCTCATTCAAAACAATAGCAACATGCTTCCTCTCAATGCCTTGAGGGCGGCATTTCAAACATGCGTGTAAATGATTCACTACCTTCAAACACCCATAACGCGCCTCCAATGCAT
270	NGR1	3.39	TGATGCTGCAGTTACAGGAACAACAACAACAGCAACAACAATTGCAGCAAATAATGGCCCTCTCTTGATTAAGACTGCAAATAATCTCATTCAAAACAATCAGCATCAGCAGCTAGATCAG
270	NGR1	3.27	CTCTTAAGGCCCTTCCTTGAAACCATTTCCCACTCATCTCAATCAGTGCCTGACAAATCCAAAACAACGAGATGATCCTGTTAAAGGGTCAGTCATCACGCTGCGGCGCTCATCTTCATCA
270	NGR1	3.22	GAAAATCCATATATTATTCCATTGCCTCCTTCATCCACAGTGGAAACTTCGGAGATTTGGATCCGTCCTTCGACGAGGCCACGATTGAGGAGATATGGTCTACTGAACCCCCAAGAACGTT
271	NHP6B	3.42	CTAGCGCTATGGCCGCAACTAAAGAAGCAAAGCAACCAAAGGAACCAAAGCTAACGCCCCTAAGAGGGGCTTGTCAGCTTATATGTTCTTTGCTAATGAAAAGAGGACCACCAGGAGAAAG
271	NHP6B	2.85	TTGCTAATGAAAACAGAGACATTGTCCGTTCCGAGAATCCTGACGTAACTAGAGGTGGAAGGCCTTAACTGCTGAAGAAAAGCAACCCTATGAATCTAAGTTTGGCCAAGTAGGCAGAATA
271	NHP6B	2.65	GAGGTGGAAGGCCTTAACTGCTGAAGAAAAGCAACCCTATGAATCTAAGGTGAAAAGGAATTGTACAATGCTACACGTGCTTGATCTAACAACTCAATGTCTCAAGCAGACAAGAAGAGAT
271	NHP6B	2.14	CTTAACTGCTGAAGAAAAGCAACCCTATGAATCTAAGGCTCAAGCAGACAGTACAATGCTACACGTGCTTGATCTAACAACTCAATGTTCTCTACCTCCCAGAAGAGATACGAATCTGAAA
272	NPL4	3.64	AATTCGTCAACACAGGTACGGTCCACTAAGGATCAAAGAACTCGCTGTAGAATTCCTCGTCAAAAATCAAAACTATGCAAGCACGGTGATAGAGGTATGTATGAGGAACTAGAGAAAGAGG
272	NPL4	3.55	GGTGTGTTATCATACTTAGAATAAGATCCGTACATATAGCCAAATCTTTGAATTCATTAATTATTTCACTCTTCTGAAATTCAACGTGGTCAACCATTCTCATACCCGTGTACCTCCACGC
272	NPL4	3.34	CTAAATGTCAACCATCGGCAATTACATTACAACAGCAAGAATTTAGAATGAAATAATTAATGAATTTATTCAGGCGTGGAGGTACACGGGTATGCAAAGAGTTGACCACGTTGAATTTCAG
272	NPL4	3.33	ACTAGAGAAAGAGGACGGATTAATTCCTCGTCAAAAATCAAAACTATGCACTGCTCGCCTTTACCTCCTTGGGACAAAGAATATCATGAGAAGAATAAGAAGCACGGTGATAGAGGTATGT
273	NRG2	3.2	GATAAAATTGAAATCTACGAAAACCAATACAGCAGGACAGAGGACTCGTCCACCACTTCTGGTCATCTTTCAAGACATAACAGAATCCATACAGGTGAAAATTTCTGTAAGATCTGCTCTA
273	NRG2	2.94	TTTCAAGATTAACAGCAAGTGGAAAAACGTCACCGATACTGCCATTGCAACCGGTAACGGTAAATCAGATCCATATAGCTCAATTAAAATAAGCAAACCGAATATTAATATTGTAAAAGCA
273	NRG2	2.72	ACAAAATTTCCAGATGTCCATAGGTTACAAAGACAACTTGATGTCAACTATCCCATCAATTTCGAATGTTCGCCCTCCCAGATAACTCTTATGCCTGAAATTCTAGCTAAAGATAGGAAAT
273	NRG2	2.38	TAATCAGCATTATCGAACTCATGCAAACAAGAAGAAAAGAAACTGGAAGAAGCTCAGCCAAAAACATTTAAATATTCAAATAACGTACAAATAAAAGACTGGAGGGAGGCTAGCAGTTGAT
274	NTC20	2.03	GCCAAATTAGCGCCTATTATGGAAGTGCTCGAGAAGAAAACGAATGAAAATTACAGGAACCCGACCGTGACAATGATGATAGCGGCTGATCGGATAATTAAATTAAGGGAATAATAAGGAA
274	NTC20	3.13	TTGTTGGTTTAAATATTTCAAATGAACCTGTATATGACACGGTGATTCAAGTTTTGTACAAGAAACTATTCAGAAGACGAAACAAAAAGAGAGTGGTCAGACAGGACAGAGCTCTAACGCA
274	NTC20	2.94	GACTTACTTGTTGCGACTACTTTTTACAACCAGTATGCCCTCTCTGCGAGAAATCAGTTACGTGCCCGTATCAACCAGCTGGGCAAAACAGGCAAAGAAGATTTATCACTAGAAAGGGACC
274	NTC20	2.37	CCAACCCAATGAAGTCTTGCGCACGCAATTGGTTGTAATTATCCGATCAGCCTGTAATACCCTTTTCCTTATTATTCCCTTAATTTTTTCATTCGTTTTCCCGCTATCATCATTGTCACGG
275	NTH2	3.45	CCTTAAAACTTGAAGTGGAGTACTTACCAAAAGATATTACAGCAGAGTATTGTTAGCCCTGGCTATGGAAGAACACGTTAATCCATCTACTGGTGAAAGGGTTAAATCATTAAATGATACA
275	NTH2	3.39	AGACTCAAAAATAGATACGCCAGGCGCTAAAAATCCAAGAATTTATGTTCTTACATTCAGGCATCTCAAATGAACCCGTCCTTAAAACTTGAAGTGGAGTCATATAACTGCCCAGAGCAGT
275	NTH2	3.3	TTACATTCAGGCATCTCAAATGAACCCGTCCTTAAAACTTGAAGTGGAGTTGTTAAATCATTAAATGATACACCGGGTTTGTTAGCCCTGGCTATGGAAGACTTACCAAAAGATATTACAG
275	NTH2	3.26	TATGAGTCCCAGTGCCATTAAATATGAATCCCAGCCATACAATTCATTGAACCAACTAGGGACCTTTCACCAGTAGATGGATTAACGTGTTCTTCCATAGATCTACCGCCAGGTACCGCAT
276	NUP170	3.77	TTCAATACACATCTATCAGTCCCTGTACAAGGCATTGATGTAATAGACATTTCTTCGCAGGCCAAGCCAGTGGCCTGAATATCTGGGAGTTGCACTACTCTGTGTCTCATGAAAGATCGGG
276	NUP170	3.71	ATTTGATTTGCAAGTAACAAACAATGCAGTGGAACAAGCTTCCGCGGCACATCGATTAGATCCTCAAAAATTTCATCAGGAGTACGATATTTATAAATTTCATAATTTAAGACGAATGGCA
276	NUP170	3.54	GTGCTCATTCATGTTGGACATATTAGGATTGATGCTGCCAGAGGTCGCCCGGACCCGGTAATTGGATATGAGTTTAATATGTGTGTAGGTTGTTGTTGCGCCATTGCGCTTGCCCTCATGA
276	NUP170	3.37	AGGATTGATGCTGCCAGAGGTCGCCCCCATTGCGCTTGCCCTCATGAGTGTAATATGTGTGTAGGTTGTTGTTGCGCCTTGGTTGCAGATGAGGCCAACTGGTTGGACCCGGTAATTGGAT
277	OLA1	3.46	CTTATCAAATCTTGGAGATGGGACAATAACACGGGCTTCTTCTGGATCAAACCCAATGGACATCTAGTGATGGCTTGGAAAAAGGTAGACTTACCAACATTGGTAGCGAATGGATAGTTAG
277	OLA1	3.34	TCAATATCTTTCAATCTTAGTTCTTGGTTAATAATTTCTAAATCACGAACATTTCAGCATCATCGAAACAACGAACGACTTGGTAGATAGAATCGACTGATGGATCAACGTCACCCTCAAC
277	OLA1	3.34	CGGAAGTTCCAGCTCATTTGACCGTTTACGATATTGCTGGTTTGACTAAGATGCTTTCTTGTCTCACATCAGATCAGTCGATTCTATCTACCAAGTCGTTGGTGCCTCTGCTGGTGAAGGT
277	OLA1	3.21	ATCTATTTGATTAATTTATCTGAAAGAGATTACATCAGAAAGAAAAACAAGACAAGTACTCTCCAGGTGACTTGATCATTCCATTCAGTGTTTCTCTAGAGCATCTGCTAAGAATCAAGGA
278	OM14	3.41	CAGTGCTAAACACGACAGTAACGCTAGCCCAAATTCTGACTCTGAAGACGCGCTATCGAATATCTGAAGGCACGGTTAAATAGTGCATCAGCAGTCGCTTGTCACCACCACAACAATAAGA
278	OM14	3.24	GTTGTGGTTCGCATACCCGTTACATAAATAACATACCACTGAAGAATGCACTGAAGTTCTAAAAAGCATACTTTGGCAAAGTCTTGCGTCTTACTGACAAGCAACAAGTTGACCAAGACAA
278	OM14	3.19	TGCACTATTTAACCGTGCCTTCAGATATTCGATAGCGCATTCCTTCTTATAGAATTTGGGCTAGCGTTACTGTCGTGTTTAGCACTGGGGAAAAGAAAGATGTTGTGGTGGTGACCGTCTT
278	OM14	2.93	CGACAGTAACGCTAGCCCAAATTCTGACTCTGAAGACGGTCACCACCACATCTGAAGGCACGGTTAAATAGTGCATCAGCAGTCGCTTGCGGCTACCTCCACAATAAGAAGGAATGCGCTA
279	OPY1	3.68	CAACGTCTCAAAATAAAACGCCGACAGCTCAATCCAGTTCAGGTAACAATACCATCATCACCATCATCACCATCGTCATTTATGGTGGCCTCGGACAACAGGAGCTGCTGATGGTGCACCG
279	OPY1	3.09	CCCTTGAAAAATTCCTCTCTAGTCCTAGTGGCAACGAAAGTGTCACTACAATGATGATTTAATTGTAGTTGACGAAAAGGCGGGTCCTTCTAGCAGCAAGGGTAGTGATTATGATGAAGAA
279	OPY1	2.97	AAAGTGTCACTACAGGTAGTGATTATGATGAAGAAGAGGATGATGATGATCTTCTAGCAGCAAGCATTCTTGCAGTTTGACGATGGATGAGCAACTGTCTTTAATTGTAGTTGACGAAAAG
279	OPY1	2.77	AAAGGCGGGTCCTTCTAGCAGCAAGCATTCTTGCAGTTTGACGATGGATGTTATAGGATGTTCGATCCAAGAAATGCAGAGCACCAGGTTTGTTCTGGGAAGCAACTGTCTCGTGAAGATA
280	ORC2	3.43	ATTGCCATAACATGCTAAATGGGGAAGACTTTGTAGAGCATAATGATATCTAACCCCAAAAAGGGTTGACCCACATGGAGAAAGACAACTGAGAAGAATTCTATCGTCTCCGGCAAAAAGC
280	ORC2	3.42	CTATCGTCTCCGGCAAAAAGCAGGAATGTAACCCCAAAAAGGGTTGACCCCATTCATCAAAGAAGAATTTGTTGGAAAGAATCTCGCTTGTAGGCAACGAACATGGAGAAAGACAACTGAG
280	ORC2	3.39	AAACCTAAAACGCCAAGTAAAGCTCCCCGTAAACGTGGAAGACCAAGAAAAAGAAGGATGAGAAAGATACAATTTCCTCTAAGAAAAAGAGGAAATTGGAGATACAGGAAGAATTAACTGA
280	ORC2	3.29	TAGGGGCGAAGTAAAATCATGATTAGTGGTTAAAGACTTCTTAGATGGTGTGATACAAAATTATCATCAGTTTGTGGAGTCACATTATCTTCATATGTTGTTGCAGGTTCTGGTGGCTCGG
281	PAF1	3.57	TTTACTGAGGGACCCTAGAATAGATAGACTGACCAAGACTGATATATCAATGTCTCCAATACAATTGCAGCCCATGATAACACATCGTTGAAAAGGAAAAAGGTTACCTTCTTGAGACGCA
281	PAF1	3.32	GATCATCTTTGTCCAATTTCACATTATCAAAGCCGTAAAGCAGTTTAGAATCATCAAATCAACCGGCATACCTAAATCTTCATCCTGTTGAATTAGATTATCTAATTTGTTCAATAGGCCT
281	PAF1	3.25	TATCGTGCTCCTTCACCAAAGGTTTAATGATGTCGTTTACTCTCCTACGTTGTAGTAAGCTATGCCGTCCTTATCATTCAAACGTATAGCTAACTCTGTCCTTAATTCGATCTTTGAACGT
281	PAF1	3.24	TGAAGGTAAAATATACAAGTTTAAAAGGATAAGAGACTACGACATGAAACAGCTATACGTTTGAATGATAAGGACGGCATAGCTTACTACAAACCCCTACAAGTGGCTGAAAAGCCAATGA
282	PAU24	3.15	GAAGTCACCGTAGTTGAAAACGGCTTCAGCGATTTCAACTGGGTAGGTTTGTATTGGGCCAAGTGAGCTCTGATATCAGAGACGTAGACACCCAATTCAACAGTTGGATGAGCGACTTGGA
282	PAU24	2.57	TGTTGCCGCCATCGCTGCTACTGCTTCCGCAACCACCACTCTAGCTCAATGGGTGTCTACGTCTCTGATATCAGAGCTCACTTGGCCCAATACTACTCTTCTGACGAAAGAGTCAACTTGG
282	PAU24	2.57	ACCGGTCAACATGGTGGTGAAGTCACCGTAGTTGAAAACGGCTTCAGCGAAGCGACTTGGAAAGAGTAGTATTGGGCCAAGTGAGCTCTGATATCAGAGATTTCAACTGGGTAGGTTTCAG
282	PAU24	2.53	TCAATCGCTGCTGGTGTTGCCGCCATCGCTGCTACTGCTTCCGCAACCACAACTTGGTTGAATTGGGTGTCTACGTCTCTGATATCAGAGCTCACTTGGCCACTCTAGCTCAATCTGACGA
283	PAU9	2.15	CACTCCCTAGTTTGCGATAGTGTAGATACCGTCCTTGGATAGAGCACTGGCCATGGAACACCGGTGATCATTCTGGTCACTTGGTCTGGGGCAATACCAGAGATGGCTGGCTTTAATCTGC
283	PAU9	2.69	GTTGCTGAAGCCGTTTTCAACTACGGTGACTTCACCACCATGTTGACTGGATCACCGGTGTTCCATGGTACTCCAGCAGATTAAAGCCAGCCATCTCCAGTATTGCCCCAGACCAAGTGAC
283	PAU9	2.25	TACTCCAGCAGATTAAAGCCAGCCATCTCCAGTGCTCTATCCAAGGACGGATGCCTTTACGAATGAAAATCCATAGACAGTGAAAAGTAATGAAAAAATATATCTACACTATCGCAAACTA
283	PAU9	2.1	AAGCCAGCCATCTCCAGTGCTCTATCCAAGGACGGTATCTACACTATCGCAAAATCCATAGACAGTGAAAAGTAATGAAAAAATAAAATAAAAAACTACTAAACTAGGGAGTGATGCCTTT
284	PBP2	3.21	GTCAAACACGCTTCACTGATAGTAGGACACAAGGGCGCCACTATATCTAGAACATATCAAATAATATCAGAGGTGTTCCTGAAAGAATTGTTTACGTGAGAATAAAATCCGAAACCTCTGC
284	PBP2	3.19	AGACTACAAAACCATCAATCACTACTACACCAACTACTGTACTCGTTTCTAAGACACCAGCGAGGAACAACTGGAAGCAGAAATCAAACGCGTGGCCCTGCCCAACACGCTCAAAAGGAAA
284	PBP2	3.15	AATCCGAAACCTCTGCTAGAATAAACATATCAAATAATATCAGAGGTGTTCTTGCGATGATGTAGCCAAGGCATACGGCATGATAGTAAGAGCGCTGCTTCCTGAAAGAATTGTTTACGTG
284	PBP2	3.12	ACTATATCTAGAATAAAATCCGAAACCTCTGCTAGAATAAACATATCAAAGTTTACGTGAGGGGTACTTGCGATGATGTAGCCAAGGCATACGGCATGATTAATATCAGAGGTGTTCCTGA
285	PBY1	3.69	CAAAGGTTTACTATGCACCAATTTGGGAAAATAGATGGATTCCAATATTCGCTTTGCTGAGATCGAAGACGGTAATGAATCATCATCGATTTCCTTTAATAACGGCCCTCACATTAACCTA
285	PBY1	3.5	ATGTTATCAAACATCTTGTTAAGAATTGGGACCCAAAAACAGATCTATATTAAGTGATGATACAAAGGTTTACTATGCACCAATTTGGGAAAATAGATGGAGTATCAATATTCCTTTAGTG
285	PBY1	3.42	TTCAGCACATTAAAAGAAATTATCCTGAATGGAAAATCACGGTTTGTGTAAGGCTCATCTTGCTGGTAAAAATTTGACAGCTCAATTCATATATTCTAAACCTCATGTCCAGAAATCATGG
285	PBY1	3.34	CATTAGATGAAAATTGGGAATTACGCCAAGAGTTGGAGAATGAAAGCCAATGAGCGATAAAGGTCAAGGTATCAGGGTATTTAAGACTATTGAAGATTTAGATAAATGGTGGATCGTGAAA
286	PCA1	3.81	AAAGCTGGTCAGCAATTGTTCTTTAGAAGATACAGCTTCGCAGCTGCCTGTCTAACGCAGCATCCATCAACACAGGATTCATTGGTGTGGTCACCACCTGTAACTTCCTCGACCATCACTG
286	PCA1	3.65	AAGGTCTGCAATCTATTCATGATATTAGAGAGACAACTCGCTGCAATACCGGCTTTGCATCGAATCAAGTGACTCTACACTCAAGAAAAGAAGTTGTAAAAATTCCAACCAACACACAGGG
286	PCA1	3.61	TGATTCAAGAATCCCAACTGATGGAACAGTCATTTCTGGGTCTTCTGAAGTATGCCAGTCCCGAAAAAGTGTCAATCAATTGTTGTTGCAGGATCGGTGATCGACGAAGCGTTAATCACAG
286	PCA1	3.58	CAAAATTACTCCTCAGGAATGTTTGAGTGAGACTGAGCAGATATGCCATCAGATGTAGACGATGCTGAAACCGGTGGTGATCACACCAATGAATCCCGTGATGGCGAGAATAGGACTAAGG
287	PCH2	3.65	TGTGCCTGGAAGATATGATATATTTACTAAGTTTAGTGTTTGCTTACTTAGATACAATTGTTTAAAGTTTCTCCCTCAAAACCATCATCCTCGTCTAGTTGTGGAATGTCAAAATTTCCCA
287	PCH2	3.25	ATAAAAATATTCTGATCTCAAACTGAAGACATAAAATAAGGATATGAGCTATCTCTGAGGGTTATCAAATGTATGTTTAGAGAGGATGAGCAAATTTCTTACATAGTTGACCTACAAGTGC
287	PCH2	3.12	CATGGACAAGGAGTAATTTATTATTTGTGATTAGCGTTGTAATGTCTTCTTTGCTATCTTGAGAGATATAGTTGCGTAGCTATATAACCTTTCTTTAATATGATTGGAGTCTCCAGTTTGT
287	PCH2	3.07	GATCTCAAACTGAAGACATAAAATAAGGATATGAGCTACATAGTTGACCTATCAAATGTATGTTTAGAGAGGATGAGCAAATTTCTTCTCTACATTCTGGACAAGTGCGAGGATCATCTCT
288	PCS60	3.7	CTTGTCTGAAAACAGCTCCGTACAATGGAGAATTAGGATTTGTGAACATGGATCCCTGTAGGTCACCTGAGTGTCCGTTTCAGGAACAATAACGGCGACAGTCTGGAAGTGACCCACCATG
288	PCS60	3.46	GACGATAAATTCCAGCCCATTACGCATGGATATCGCCACTGTATCTTGTCAGGATTTGTGAACATGGTCTGGAAGTGACCCACCATGTGGGATAGATCCCTGAAAACAGCTCCGTACAATG
288	PCS60	3.41	GTAGAGCTGGCCTTCGATGCGACCAGGTTTAGGGTAGAGTATGATATATAATTTACCGGTCTTTGAACAACGCCAAATTTGTCAACACAAATCCCGTTAACTCTCCAGAGGACAACTACAA
288	PCS60	3.35	AGCTAACAAGGAGAACTTCACCAAGAGAGAGAACTATTTCAGAACCGGTGTTTGGTCCTTACAGGCAGAATCAAAGAGCTTATCAACAGGGGTGGTGAAAACCAAGGTTATTTCGACCCTG
289	PDB1	3.73	TGGCACTATTCAAGGCCTCTCTGACGGTCATCGTCTTTGTTGATGAGAATTTACAAAAGAAGTTGGGGCACGACGTGCAACATTTCTGGCCAATGATGTTCTCAATGCTGCTGCTGCTGCA
289	PDB1	3.34	CTCAGGGGATAAAGCTTCTTCTGAGATTTCAAAAGATTCACCGTACAACATGGATCTCTGATGGCGGCCTTTAACAAACCCCTAGCATCTTCAGCAGAATATTCGTTCTCTAAAAATACAA
289	PDB1	3.33	AGCAGCAGCATTGAGATTCTCATCAACAAAGACGATGACCGTCAGAGAGGGGACCGTGATGATGATGTCTTCCTTATTGGTGAAGAAGTTGCACAATATACCTTGAATAGTGCCATGGCGG
289	PDB1	3.26	CATCATCACGGTCCAATTCTTCCGCCATGGCACTATTCAAGGCCTCTCTGTCAATGCTGCTGCTGCTGCAGAGGGTCTTACAAAAGAAGTTGGGGCACGAACGGTCATCGTCTTTGTTGAT
290	PDR3	3.59	GAATTGATTAATTTCCCTCCATTCTTGAAACATTTCATTCGCATATTTCATTCAGATAGCCTAGCAATAAGATTGTTAACAGCACCCAAGATGGAGAACCTGCTTTGCTCAGTTATCACCT
290	PDR3	3.27	TTCTGACAAATTTGTACGCTCTGCCGCCTTGTGATGACACTCAGCTCTTGACCTGATTAACAGTTGGAATCCCGAAATAAACTACCCCAAGCTTTCCAGTATTGATAAAACGAAGTCGCAG
290	PDR3	3.12	ATTGATTATCTAGCTTAATCGCAGTGTCCAGATGCTGTACATCTGCTGAAGAGCAACAGCTGTAGTAGGCAAAGACTGGGAACTATCCTCCTTCTGCGGTGCCTCTACATTGGCGTGGGAA
290	PDR3	3.1	TCTTAGTGAAAAAGCCTGTATTGGAGAGAAAAGACCAAATACTTCATCTATGGACTTTGTGATTTAACCATTTGGTCTGTCCAAAAGGAGAACCTCGTCACTAGTGGAGTGGTGGCTAGAA
291	PDX3	3.41	TTTCAGAAGTTTCTCTGTTAACATGCTCTGTGATACCTTCAACTCTCACCCGATTGCCGCATTCGGGTTGGTAGCAATATCATGAGCCTTTCTAGAGGTTTGCCTTTGCAGATCCTTCCAA
291	PDX3	3.33	CTTCCAAAAGAATACGATTGCCGCATTCGGGTTGGTAGCAATATCATGAGAATAGTAAAACCTCTATGGTCGAGCTCCTTAAAAAGAAGAATCCTGGACGCCTTTCTAGAGGTTCCCCAGT
291	PDX3	3.33	TCATGAGCCTTTCTAGAGGTTCCCCAGTTAGAATAAATAGTAAAACCTCTCTGGACGACACCCTCCCACTAGGTAGTTCCGCGGATGAAAAAGTAATTGCATGGTCGAGCTCCTTAAAAAG
291	PDX3	3.06	AACATGCTCTGTGATACCTTCAACTCTCACCTGCCTTTGCAGATCCTTCCGGTAGCAATATCATGAGCCTTTCTAGAGGTTCCCCAGTTAGAATAAATAGAAAAGAATACGATTGCCGCAT
292	PEP1	3.88	AGAAATAGTGGTTACAGAAAACAAATTTGATTTCAAGATTCAATTCTATCCCTCCTCATGATCAATTCAAGAGGAGAAGCTTATATATCTCATGATGGTGAATACTTTGACACAGTCACCG
292	PEP1	3.65	ATGATTGCCTCACTTTACCCTCTATCTAGGCGTCGTAACCGTAAAGGAAAACCAAAATATCTGTTGATAATGGCCTCACATGGACAATGTTAAAAGTTGTAGCCAAAGGAGTAAAGAGTAA
292	PEP1	3.64	AGGTAAAACTTGGACCGAATATCAGCTAGAAACTACTATCTACCCAAATGTGGAGCTAAATTTATTCTAAATGGGTTTACTTTGGCGCATATGGATGGTAAAGTAATGAATACAACGCCCG
292	PEP1	3.62	CCGCATTATACGGTATAGCCACAATAACATTTCCGTAATCACCAACAGCGTCCATGTTAAGCCACCATCCCTAGAAATAAAGGTTCTTTGATCTCCCCAGTATAAACAAGGAAAATCAAAG
293	PET112	3.69	CGTTGAGTTGAAGAATTTACCCAATACTAGTTCCATCATCAATGCAATCAGATTTCTGTGGGTGACACTAGCTCACTGATGGAGCCAGAAACAAGGGGCTAGTACGAATATCAGCGGCAAG
293	PET112	3.22	GGGACCTGGAAACGGGCGCCATGCGAGTGGACGTTAACCTCTCAATTAATTACCCAATACTAGTTCCATCATCAATGCAATCAAGTACGAATATCAGCGGGAATATGCACGCGTTGAGTTG
293	PET112	3.2	TTCCTCTGGGGACCTGGAAACGGGCGCCATGCGAGTGGACGTTAACCTCTGAAGAATTTACCCAATACTAGTTCCATCATCAATGCAATCAAGTACGAATCAATTAATGAATATGCACGCG
293	PET112	3.15	TGTCACCCACAGAAATCAACTCAACTTGCCGCTGATATTCGTACTTGATTAATTCTTCAACTCAACGCGTGCATATTCATTAATTGAGAGGTTAACGTCCGCATTGATGATGGAACTAGTA
294	PET9	3.38	CACAGGAAGGTGTTATCTCATTCTGGAGAGGTAACACTGCTAACGTTATCTCGCCTTCAAGGACAAGATCAAGGCCATGTTTGGTTTCAAGAAGGAAGAACGTTATTTCCCCACTCAAGCT
294	PET9	3.14	TACGATTCTTTGAAGCCTCTATTGTTGACTGGTTCTTTGGAAGGTTCATTGTTACTACTGGTGCTTCTACATGTTCTTACCCATTGGATACCGTTAGAAGCTTGGCTTCATTCTTGTTGGG
294	PET9	3.05	TCTTGTCCTTGAAGGCGAAATTCAAAGCTTGAGTGGGGAAATAACGGATAAGATAACACCTTCCTGTGTAGCGGTTCTCTTGAAACAGTCTAAGATACCTACGTTAGCAGTGTTACCTCTC
294	PET9	3.03	TTGGCGTAACCTTCTTCCTTCTTGAAACCAAACATGGCCTTGATCTTGTCGGGAAATAACGGATAACGTTAGCAGTGTTACCTCTCCAGAATGAGATAACCTTGAAGGCGAAATTCAAAGC
295	PEX32	3.08	TTATATTGTTTCATTGATAGCTTCGTTAAGAGACACGGAACCTCCTACATTGTGTTGGATAAACTGGAAGTACTGAGAAACGAGCTGAATGTTTGGAAAATGGATGAAATTGTCGTGCTAC
295	PEX32	3.07	ATATGCTCGTTAGATAAATGAATGTTAAACATTTATCGTCGGACAGCCACTTAGTAGTAGTGGATATGCGTGAAACAGAGTGCTGGAAATCATTGGAGGTATTATATTCGCTAAGGCATTG
295	PEX32	3.05	TTCCTTTATCTCAAGGACGTGCAATCACGGTGCCACTGGTAGAGGTATTGATGACCACATTCATATTCTACAGCTTCTACTTAATGAGCAAAAAGATAACCCTAAACTACTTCGGGACAAG
295	PEX32	3.05	TTACACCTCCAATGATTTCCAGCACTCTGTTTCACGCATATCCACTACTATAATGTGGCTGTCCGACGATAAATGTTTAACATTCATTTATCTAACGAGCCTAATATTCGACAATGCCTTA
296	PFF1	3.41	TTCATCCGTACACGTCCAAAGAAAATGATAAAGTACATGATTACTTGCTCCTTCGTTTGCAAGTGTTTCAGATGACAAAGAAAGCGAGAGATCCATATTAAAAAGGGTTCTTGAAATTACA
296	PFF1	3.38	AGTTAAGCTTGAGGGTAAAAATCCTGAGGAAGAAGGGTTACTTCTTTCAGTGGAGCTACCGATGACGGCATGGGTGTAGTGTCTTTACTAGCGAACCTCACTCATTTCGACTCTGTACCCA
296	PFF1	3.29	AGCGCTTATAACGAAAAACTTCAAACCGATAAAATCAAAATAACAAGCCGAGAAGCCACATATGCACTTAATTGTAAGGAAGTATGTAGCATATGCCATAGCGTTTGGTCAGCTGTATCCA
296	PFF1	3.25	TCTCATTCCCAACGCTAGTGCAAGTAGTCTCAATATAGCAGCTATTGTGCAAGCCCGGTATACCTATAGTCGGAACTATACAATAACTTCGACGTAAAAATCAGAAGAAAGAAAATCGAGA
297	PGI1	3.54	GACACCATCAACGTACATTGGCTTGTTAGCTCTGTTTCTCAATGCGACGTGATGTGTTCACCTTTGAACATAGCATCTCTCAAACCGGTGACGTTAGCCTGGTAGACAGCACGATCTTCAG
297	PGI1	3.53	CTGGTGAATGGAAGGGTTATACCGGTAAGAAGATCACCGATGTTGTTAACCAGTCATGGTCACTGAGGCTTTGAAGCACTACGCTGGTGTCTTGGATGTCATCGGTATTGGTGGTTCCGAT
297	PGI1	3.27	CTTCTTACCGGTATAACCCTTCCATTCACCAGAACGAACTTGTTCAGAGAGACTTCTGGAGCAACGTTGACACCATCAACGTACATTGGCTTGTTAGCTCACTCCTTCATGTGCTTCAAGA
297	PGI1	3.2	TTGCTCCAGAAGTCGACTCTGTCTTGAAGCACATGAAGGAGTTCTCTGAAATACCGGTAAGAAGATCACCGATGTTGTTAACATCGGTATTGGTGGTTCCCAAGTTCGTTCTGGTGAATGG
298	PHO3	3.21	ACCTATGTTTAAGTCTGTTGTTTATTCGGTTCTAGCCGCTGCTTTAGTTAAGCCGATGTTGCCAAAATTGGCACTCAGGAAGACATATTCCCATTCCTGGATGCAGGTACAATTCCCCTCG
298	PHO3	3.12	ATATTGCGCTAAAAACTCACGAGCATGTCTCTTAGCATCCATCTCACCAGGGCAAAAGTGGTTTCCATTTCCAAATCATCGTCATCACGGATGAAAAACTTGTATGGATTCAAAACATTGT
298	PHO3	3.11	TACCCACGATACCGATATCCTAAACTATTTGACCACCGCTGGTATAATTGCGTTCCATTCATGGGCAACACCTTCCATAAGTCCTGGTACGTTCCTCAAGACGACAAAAACAACTTAACTG
298	PHO3	3.07	ATTAAACAAAGAAAACAAGGGTTTGAATTTGACCTCAAAGGACGCCAACAGAACGCTAGAGGCTACAGTGATGTTTGTGATATCTTCACCGAAGATGAATCTTTGTTTGCATGGTGTGCAT
299	PHO5	3.66	TTTCCATTTCCAAATCATCGTCATCACGGATGAAAAACTCGTAATCATCGGACGAGTGTAATTGCTCAACTTATACCATGTACTCTTGATAGTCTTAGCCTTCAAGAATGACAATGAGCCG
299	PHO5	3.55	GTATTGAGCCAAGAAGTCACGAGCATGTCTCTTGGCGTTCATTTCACCAGGGCAAAAGTGGTTTCCATTTCCAAATCATCGTCATCACGGATGAAAAACTTGTATGGGTTCAAAACATCGT
299	PHO5	3.43	GCCGTTGAATTGACGAGTGTAATTGCTCAACTTATACCATGTACTCTTGATCTTTCACCATGTCTACCAACCATTTGCAGTTGCTTCATTTCACAACCTTTAGTCTTAGCCAGACTGACAG
299	PHO5	3.2	TGACACTGCTCAATATTTCATTGATGGTTTAGGTGACCAATTCAACATCACGCTGGTGCCAACACTTTGAGTGCTTGTAACTCATGTCCTGCTTGGGACTCCTTGCAGACTGTCAGTGAAG
300	PHO88	3.28	ATCATCATGTTGGTCATGATGCAACTCTCCCGTCGCATTGACATGGAGGATTATACTGTTCTTCCATCGGTATCTCTTGGATCATCTACCAAATGGCCAGCCCAACCATCATCATGTACAT
300	PHO88	3.24	TACCGATGGAAGAACAGTATAAAATTCTAATGTACATGATGATGGTTGGGGCATCATGACCAACATGATGATGATGTTACTGACTTGAGGATTCATGGCGTCCTCCATGTCAATGCGACGG
300	PHO88	3.24	ACTGTTATCTTACATTAGAAGCTAGAAACTATAACAGTATAACACAGCACCTCAAGTCAGTAACATCATCATCATGTTGGTCATGATGCAACTCTCCCGTAAGAGAACCGAGCAGCCCGCC
300	PHO88	2.96	CTACCGTCAGAGACTACGATTTGAAGGAAATAGACAGTGCTATCAAGTCTTCATGCATTTGTACTTGAAATACACCAACCCATTGTTCATGCAATCCATTATCTACACTGGTATGGCTATG
301	PHO89	3.72	ACTGGTCCTTTGTCTGCTGTGTATGTGATCTGGAAAACTAACACTATTGGCTGGCTTATGGTGGTGTTGCCTTAGTTATTGGTTGCTGGACTTATGGTTAGGCAAAGTCCGAAGTTCCCGT
301	PHO89	3.6	GATTGCAGTAGCAAATGTTAACCAACAAGACGAGCCAATCAAAGCACTGGGTTGGTAAAAATGGAGGAATCTATAATGTTGTTCTTGATAGTACCAGAAATCATAGTAAGCATTAAAACAG
301	PHO89	3.46	TTAACATTTGCTACTGCAATCGGAATGCCAGTTTCTACTACACATTCCATGCAGCCGGTGGAGCTAACGGTGTCGTTTGGGGTTGGAGTGGTGTTTCTCATGTTGGTGGTACAATTGGCGC
301	PHO89	3.32	CAATCGATTATTACGAGGGCAGAAGAAATCTTGGAACAACTGTTTCTGTTATTCTAATGATTCCGTCAAAAACAAAGAAGACATCCAGGAAGTGGACCTGGAAGACGAAGAAAATAAGGCA
302	PIM1	3.6	AAACGACCGTCGTTGAAGACGCTAACAACCCAGAAGACCAAGAAAGCACCTTGTGGTGGAGAGGATACCAGACTCAGAATTGCAACATCATAAGAGAGTAAGCCCTGCTACGCCTAAGTTG
302	PIM1	3.49	ACCGATCTATCGCTAAGACTGCTGCAGTTTCTCAAAGAAGGTTCGCATCGTCAAACCTAGCCATATTATTAAGAGTCCAACATGGCAAGAGTTCCAGCATACCTTGACCGTGCGTGACGTA
302	PIM1	3.43	TAGATGAAGATCATTATGGTATGGTAGATGTCAAGGATCGTATCTTGGAGAAGTCGATGGTAAAATCATATGTTTCGTAGGACCCCCAGGTGTTGGTAAATTTATTGCCGTCGGTAAACTA
302	PIM1	3.32	GGAGGATATTGTGGTGGAGAGGATACCAGACTCAGAATTGCAACATCATATGAAGAATTAGACGATATTCAAGAAGGTGAGGACATTAACCCCACAGAATAGAGAGTAGAAGCCACTGAAG
303	PIN4	3.32	ATACTTCTAACAATCAATTATTCTCGACTCTAATGAACGGCATTAATGCTATACCATTAACAATAACAGTTCTAATAACAACAATAGTGGTAACATCATTAATAGCATGATGAACAGTCCA
303	PIN4	3.23	TGGGCTTGATTATTAACGTTTGTTTGGTACAACGATGAAGAAGTATGTTGATGTTACCACTATTGTTGTTATTAGAACTGTTATTGTTAATGGTATTATTGGCAGAAAGTGAAGGTTGGTT
303	PIN4	3.05	TTTCTCTATCCTTAAATAACAATAATTGGGAATAAATTTCCAAAGTGTCAGGAGAGGCAAAGTGGAAGTTGATGGTAAAGGCGCATAAAATCTCTCAGTGGGGTCATTGAAGTCCAGTTGT
303	PIN4	2.94	AATTCACAAATCCCAATCAACAGCCAAACCCTATCCCAAGCGCAACCACCCCAGTGGCATACCAAAATGCTTCATTGTCTTCCCAGCAGTTGTACAACCTAGCACAGTCCCAAACTCAACA
304	PKC1	3.47	GTAGTCCACCCATCAACTGCTTCCTTTCTATTTGAGAAGACTTGTGGAATGTTCTAAGACAAACCATGAATTCGTACTGATTTGACTAGTTGATGTATTTCCTAGTGTTAACAAAATCTGC
304	PKC1	3.33	AAGAAGCCAATACTAAATTGACTAAATTGTATCAAATTGACGGTGATCAACTATGGAATCCAAATACAGGATTCAAATGCTTAACAAAGCTTTGAAGAAACGTAGTAGTTCTGCGGCAGAA
304	PKC1	3.27	AAATTGTATCAAATTGACGGTGATCAACGTAGTAGTTCTGCGGCAGAAGGCAAATGCTTAACAAAGCTTTGAAGAAATACCAAGCTATTAACGTTGACTTGGGTGCTATGGAATCCAAATA
304	PKC1	3.25	TGGTTACTGCTTTCCGATATCGCTGAAGAAATTCGTAAGAAGAAAGCCGGAACGCTTCAAACATTAATGGTGGTTCTTCTCTCGCTAGCGAAGAGGGAAGACAAACAAATGAACAACAAGG
305	POA1	3.03	AAAAGACAAAACTCGAACAAGTGAAGATTCAATCGGTGACTATTTAAACGTAAATTGGAAATGCCACAGATAAATAGTGGCATATTCGGAGTCCCTTGGAGCCACATCAAATACCCAATAG
305	POA1	2.99	TAGCATCAAGTTACAGGTATGTCGAACATCACTTATGTCAAAGGTAACATCTCATCCATTCTTGCAACTGCAATGGCTCGTGGGGTGGTGGGATCGCTTACTTAAAACCAAAGTCATATGC
305	POA1	2.97	TCAAAGGTAACATCTTAAAACCAAAGTCATATGCTAGGATCCTCATCCATGTGGGATCGCTTATCAACTTGCTTTGCGCTACCCAAAAGCAGAGAAAGATTCTTGCAACTGCAATGGCTCG
305	POA1	2.82	AACATCTTAAAACCAAAGTCATATGCTAGGATCCTCATCCATTCTTGCAAGCTTATCAACTTGCTTTGCGCTACCCAAAAGCAGAGAAAGATTACGTTGACTGCAATGGCTCGTGGGGTGG
306	POL12	3.2	AATTGGAGTTTACTCCAGGCATGGCAGAAGATGCTGTGGGTGACAGTGCTCCAAGACTCCCGGCTCGTCGACATTCCAAACTCCAACAACAAACACTCCTCCATTGTCCCACGCTAAAAGC
306	POL12	3.11	GGCCTGATGCAGACAAGCCGGAAATCATCACTGCATTAGAGAATTTAACTTATACATTAAATGGGAGCAGTTCTCCAATCAAAGGCGTCAAACTCACACAAAACTGCATGCATTGTCCGTC
306	POL12	3.07	CACGATAACCTTCAAAGAAGAACCTTCCAAATTTGCTTGAAACTCCTGCATGGATAAGGTAGCGGCAAAATAGAGTTAACGGTGAAGTAATCCCCATTAGGTTCCTGCGATGTGGACACTG
306	POL12	3.02	AGGCAGAAACAAATGAAAAAGGAAATAGTTCTTTAAAATTGGAGTTTACTACAGTGCTCCATTGTCCCACGCTAAAAGCTCGGATGCCAAGACTCCCGGCCCAGGCATGGCAGAAGATGCT
307	POL30	3.47	AATAATAAGATGATGGAATCCGGTGTGTTGTCAGCAATTAGTGTTAATGTTTACTTAGTGAGGTTAGATCCATACCTAACGTAACAGGATGGTCACATCTATCGGTGTTGTTACCACAACG
307	POL30	3.31	TAACCTCACTAAGTAAAATCCTACGTTGTGGTAACAACACCGATACATTACCATCATCTTATTATTTGAGGATACCAAGAAAGACCGTATAGCCGAATACACACTAATTGCTGACAACACA
307	POL30	3.18	AACACTAATTGCTGACAACACACCGGATTCCATCATCTTATTATTTGAGGCTCTCTGAAATTGATGGATATCGATGCTGATTTCTTAAAGATTGAAGAATATACCAAGAAAGACCGTATAG
307	POL30	3.04	CACCGGATTCCATCATCTTATTATTTGAGGATACCAAGAAAGACCGTATATCGATGCTGATTTCTTAAAGATTGAAGAATTACAGTACGACTCCACCCTGGCCGAATACTCTCTGAAATTG
308	POP4	3.03	CCTGGAGGACCCTGAAAAGCCCTTTAATGAAAATAGATTTCAAGATACGTGACTTCAAGGCTTCAGAGACAGCAAAGAAAATCAAAGCTAAATCTTGACATGTTGCTACTGCCAACTGATG
308	POP4	2.58	TCCCAATATCAGATGACGACGATTCGGCATTGAGATATAGTATACTAGGCGTGCAGGCAGGAAGTTCAAAAGTCGTCGTTGTGATGATATGCTATATTATGATAGGTTCAAGTACAGAAGT
308	POP4	1.9	TGTGGATCGTGCAGGCAGGAAGTTCAAAAGTCGTCGTTGTGATGATATGCATTACGTACTTCCATTTGCTTCCTCTTCATAAGAGTTCAGTGTTTCCTGATATATTATATACAGAATTAGT
308	POP4	1.88	AGTACAGAAGTGTGGATCGTGCAGGCAGGAAGTTCAAAAGTCGTCGTTGTAGTAAGAGTTATTACGTACTTCCATTTGCTTCCTCTTCATAAGAGTTCAGGATGATATGCTATATTATATA
309	POP7	3.14	ATTCAGAAATAAGCAATAAGATTGACGGTCAAAGAAGAAAAGAGAACTCTCACACAACAAATCTACCAAACGAGTAACGAAACACCCATCTTTGAAAACTGCACCCAGGATGGCACTCAAA
309	POP7	3.05	AAAGAGCTACTTAACTATTCAGAAATAAGCAATAAGATTGACGGTCAAAGGCACTCAAAAAGAATACACACAACAAATCTACCAAACGAGTAACGAAACAAAGAAAAGAGAACTCTGCACC
309	POP7	3.02	GGTCAAAGAAGAAAAGAGAACTCTGCACCCAGGATGGCACTCAAAAAGAAACGAAACACCCATCTTTGAAAACTCTAACGCATAAGCAAATACACACAACTACACACAACAAATCTACCAA
309	POP7	3.3	TCTGATCTTGAAAATGACAACCTAATGCCAGTGTCTTTTCTACAGCTTTAATCCTTGCTTATGAACGCTATCGAGAAACTTATTTATTCTTTTCAGTGCACCCATACCCAAAACCGCAACA
310	POP8	3.74	CATCGTCAGTAACCTCCAGAAGTCTCAAACTGGAAGATTCTTGTAGAATTCATCAGTAGATATGTATGTACTGATGGACGAAGAAAATGTATCTTTATCCGACACTGTTAATGGTGAACCG
310	POP8	3.26	GTTTCAATGCGTTATTTAACCATTGCCTCCATGTCATTTGATCAATAGCAAAGTACTATAAATATTAAAGTACGTTAGTAGTTTATTTCTCTTCGGTAGTTGTGCATCGTCCACATCTTGA
310	POP8	3.24	GGACGAAGAAAATGTATCTTTATCCGCATGATTTACTCTGATGTAAGCCATTCTACACCTTCACCAAAAATACCATAACTACGTTTCAATGCGTTATTTAGCTTATCGTCAACATGCAGGA
310	POP8	1.95	TTCTTCGTCCATCAGTACATACATATCTACTGATGAACTCGTCGGTTCACTTCCAGTTTGAGACTTCTGGAGGTTACTGACGATGACCGCCTATGGCTGACATTAACAGTGTCAATTCTAC
311	PPS1	3.79	TCTATGAAAGGAAGTGCGAACTTTCCAGGACTGGAAGATATCATTCACTTGTTAGCATCTGATTGCGATTTGACTATTGCAAGAGAATGAGGAAAATCGGCGAGAGAATTACGCAAAAGCG
311	PPS1	3.61	TCGCACAAAACCATATTCTTATCAACGTTATTGAAACACACTATTTCACTTTATTCTTGAAAAATTCGTTGTCTAATAAAGGTGTACCAATCAAAGTTTGAGGTGACGAACATAAATTCAA
311	PPS1	3.52	CAAGATGATAGAAATGGTTGATAATATAGTAATTTATTGTTCGCGGACTGAGCGCCAGCGTGCTCACACGAGGGAAATTGCCCCAATTGTACAACCCTTGGTGGCAGCACTGATATGCAAA
311	PPS1	3.44	ATCCTCGTGGACTATCATTAGAACTTAAAAGGTATTCTAGAAACAAGGTTGGCAGGACGTCTGGGGAAGGAGAGGTCTATTCCGAAGGTTCGACCTGCAAGGGTCTAATACCACGCTAAAA
312	PRE7	3.23	GTCCAAAAATGGCATGATCAATGATGCCGCAGCACCACCTGCTCTACACTGAACGAATAGACAGCGCCCTTACCATCTTCGTCAAGACCCGCAATGATCGGTTCTCTTTCGTAGGAGCCAA
312	PRE7	3.23	TCTTGTATCGCCTGCTAACACTGCGAAATCTTCACCTGCAATGCCCAGGAGAATTGATGTTCAATGGGTGTATTTGACGCCTCCGAAGAGTATTCTGATGTTGTACCACCATTATCACCGT
312	PRE7	3.14	TGCAAATCCATTCGCCGACATGACTATGTTATCACCACAATCAAAAACCTATCGGTGATATTTCTTGTATCGCCTGCTAACACTGCGAAATCTTCACCTGTGGGTTCATAACGAGAATTAA
312	PRE7	3.11	GAATTAATTGAGTAATCGGTGATATTTCTTGTATCGCCTGCTAACACTGCGTACCACCATTATCACCGTAAGGATTGAATTGATGTTCAATGGGTGTATTGAAATCTTCACCTGCAATGCC
313	PRP5	3.38	TGACGTCATTGAAGGAGGAGAAAATGAGTAATAGTAAAGGCATGTACGACAATTGTTTGAACTTGGAGGAACCGACGATGAGGATGTTGAAGATAATACGAGAGGCGACATTCTTGATGTA
313	PRP5	3.18	AAAAAGCTCCAGAGCATGATAATGAAAAAGATCCACTGGATGAGTTTATGATAGTAAAGGCATGTACGACAGAGGCGACATTCTTGATGTAGAGGATCAAACGTCATTGAAGGAGGAGAAA
313	PRP5	2.98	AGCAAAAGAACTTCAGGAAATGAGTGCCAAGTTTGAATCCGGTATGAAAACGGCGGCAAAGGACTGGAAAATATCAAAAGTAAAAGAGAGGAAGCTCAAAAGGGTAAGTTTAGGTTGTCGA
313	PRP5	2.81	AATGCGCGATGAAGAAATAAAAGCTTTAGACCCTCTGCAAGCAAAAGAACCGGTATGAAAAAGGGTAAGTTTAGGTTGTCGAAAGGGTTCGGCGGCAAAGTTCAGGAAATGAGTGCCAAGT
314	PRP6	3.39	AACCCTATACAGGTTAATAAACCGAACGCTGCTACCGATGCCCTAAGTTAAATTCTCTCTCAGACGCAACGTTAGAAGATTTACAGAAAATGCGCACAATCTTAAAGGACTTAGAAAACGA
314	PRP6	3.35	TAAATAAATTAACGGAAGAACGAGAAAAATTATTGCAATCTCAAATAGATCAAGTAACCCTATACAGGTTAATAAACCGAACGCTGCTACCGATGCCCTAGAGAATCTTGCACAATTAACG
314	PRP6	3.27	TTGCAAAGCTATCATAATGCTAAAATGACTTTGAATTCCTTCAGAAAAATATCTCTACACTCTTGGAAGAACGAAATAACCCAGATATACCTGTAGATAACCTTCCGCAAGAACCGGAAAT
314	PRP6	3.15	GAAACAAGAGAAATAGAATTCAAGAGCAATTAAACAGAAAAACTTATGCTTTGATTTAAATAAATTAACGGAAGAACGAGAAAAATTATTGCAATCTCAAGCACCGGATTCGCTAATACCT
315	PRS4	3.3	TTGAGCATGTGGTAGACTACATAATGCACATAGACTCTCAGCTTCAACTCCAGAGTCTCGAGAAGATATGGCTATAAATAGTATCAAATTGCTAGCGGGACACAAGGCTTCTCCAGCAAAA
315	PRS4	3.05	CCATTGTGATGACATGATCAGCACCAGCAGTTTGCAATAAATTGGCAACCTATCTTTCTTGTCTTGTCTTGCATATGGAAAATTGGGTATTACAGTAGTGAACTTTGCGGTAATGGGCGCC
315	PRS4	2.89	TGTGGTAGACTACATAATGCACATAGACTCTCAGCTTCAACTCCACAAGGTCGAGAAGATATGGCTATAAATAGTATCAAATTGCTAGCGGGAAACTCCCCTTCTCCAGCAAAAATGAATT
315	PRS4	2.75	CTAACGAGGTTTCAAAAATGGTGCTTGTTGGTGATGTTACCAATAAATCACTTGTGGTACGTTGGTAAAAGCTTGTGATACGTTGATGGAGCATGGTGCCTGTTTATTAGTTGATGATATG
316	PRX1	3.11	AAATTGTGCTTCTAGATTCTCGCAGTAGGATGAGATAAATTTCAAAGAAGTGTAGCGCTCAATTAAAGAGGACGGCATGGACCCTTCCTAAGCAGGCTCACAGGAAGCAAAGGATGTTTAG
316	PRX1	3.1	AAGCCGGAATTCGACAAGAGAAATGTTAAATTGATCGGGCTTTCAGTGGACAAGACATCAAGGAAATAGCAAAGGTTAAAAATGTTGGTTTCCCAATAATAGATGTTGAGTCCCACGAAAA
316	PRX1	3.06	GCCCTCCTTGTCAGTCAATTGCAAGGCGTCGATTACCCTTAACACTTCAGGGTAAAAATCAGTCTAATCTTCTTCTTGGGATCGATGACGAAAACAGACCAAGTGTTTCTTCCGACGGTGG
316	PRX1	3.04	CGCATTCGCCAAATTGAAGCCGGAATTCGACAAGAGAAATGTTAAATTGACCACGAAAAATGGATTCAAGACATCAAGGAAATAGCAAAGGTTAAAAATGTCGGGCTTTCAGTGGAAGATG
317	PSY4	3.53	TATTAACTTCATCAAGAATCAAGAAGATGTCTCACTAATGAAGATACCGTGGCACCCTTTATTAGAGAAATCGACTCTATAATGAGTGTCAACCTAGGCTGGATGACCGAAAACAATACTA
317	PSY4	3.23	ATGAGGATGATTGCGGGATAAACGATGATAATAGCGATAATAAAGGACAAATAGCGATGATGAAGATGACGATGACAACGACGACGATTATCGTGAAGATAATTGTCAGAGCGATGTTACG
317	PSY4	3.15	CAAGAGGACGATAAGGAGAAAGATATTAACTTCATCAAGAATCAAGAAGAACCGAAAACAATACTAGGGAGTTGGCACCCTTTATTAGAGAAATCGACTCTGTCTCACTAATGAAGATACC
317	PSY4	3.07	AAAAGCTATGAGCTCGACGATGTTGGATGATGTGGATAATAATATGATGGACTTAGCGATGTGGTGAAACAGGGCGACAAGACGCGATTGGTGACGGCGGGTATCAAGTCTATCAGCCTTT
318	PTC3	3.05	TCTCAAGAGTGTGTTGACTTGGTTCACTACGGTATAAGTCAAGGTAATATGTAGATGTTTGTTGTTCACCCACAACTGAAGGCTCAGGAATTGGCTGTGAGACGTTGAGCGACATTTCATC
318	PTC3	3.04	ATGGGCATCTTCCATGGACATACGCCAGCCTTGCATGGCACATAGTCCAAATGCTCTTTGTCGATAATTGGATTGGACAATATTTGACCCATGTTATCTCACGCTGTCAAACAGTCCGTAC
318	PTC3	2.96	CAGAACCTAATGATGCTGATGATAACGATGATAACGACGGCGAAGAAAACCCAAGATTGAAGAAATTGAATAATAAATATTGTCGAACCGTACTTTGCAAGGCAAGAATGAAAATGCGAAG
318	PTC3	2.94	GGTAATATGACGTTGAGCGACATTTCATCTAGAATCGTAGATGTTTGTTGGGCTGTGATAATATGAGTATTTCCATTGTTGCTTTACTAAAGGAAAATGATTCACCCACAACTGAAGGCTC
319	PTC4	3.57	TACTGCCGTTACCATCGCGATGGTGGCGGCCGCCGCTTAGAAATTTCGAACTGCGAAGACGTTCAATGACAGGGTTTCGTATTTGTCTATGAATGGGTTGCAATCATCTCCACCATGACCA
319	PTC4	3.28	CGGCCGCCGCTTAGAAATTTCGAACAATCATCTCCACCATGACCATCGAATCGTATTTGTCTATGAATGGGTTGAAAAATCGTACGTACACAACAGAGTTTACTGCGAAGACGTTCAATGA
319	PTC4	3.2	GCGATGTATTCTTTCCTCCAAATCGAATGGCATAAAGACGATGTCTTTCGGATACGTATAAACGATAATGGTGGTACTGTCTCTCTTGGAAGAGTGGGTGATCATAAGCCACAACACATAG
319	PTC4	3.2	TACTGCGAAGACGTTCAATGACAGGGTTTCGTATTTGTCTATGAATGGGTTTCATTTCTAATTAGATGTGCATCTTCCTGAGTCAAACGATAGCCTTGCATGAAAAATCGTACGTACACAA
320	PTH2	3.62	CAGTTTCTTCGAATTACACCATAGCTTTATGGGCTACTTTCACCGCAATCCGTCGAACGCATCATCAACTAAGAAATCCTCAGCTACTTTACTGCGTTCTTCCTTTGCCGTGGGTTACCAG
320	PTH2	3.36	CACTTTCCTCCTCATCAGTGTCATTGTGTAGCTTTCCTTCCTTCATTTCTTCTTAGTTGATGATGCGTTCGACGTACCCAACTGGTAACCCACGGCAAAGTTAGAACGCAGTAAAGTAGCT
320	PTH2	3.2	AGGAAAGCTACACAATGACACTGATGAGGAGGAAAGTGAAAGCGAAGATGCACTTCATTGAATGATATACCTGGAGAAGTTAGGATGGCATTGGTGATTCAGAGCGATGAGGACGAAGATA
320	PTH2	3.13	TGGAAAAGATGACAGTTTCTTCGAATTACACCATAGCTTTATGGGCTACTACCAGTTGGGTACGTCGAACGCATCATCAACTAAGAAATCCTCAGCTACTTTCACCGCAATCTCCTTTGCC
321	PYC2	3.72	CAATGTCATCAACGTTACAAAGTCTGCACCACCATCCGGATGGAGACAAGTGCCAAGCAAGTCAGACAGTTCAATGGTACTCTACTGATGGACACCACCTTGCTACTGGAAAAGGGACCAT
321	PYC2	3.68	CTTAGGGACAATTTCAGTTTGCTCGGCGAAAAGAATAAGATCTTGGTCGCTTTAGATCTGCTCATGAGCTGTCTATGAGAACCATCGCCATATACTCCCACAATAGAGGTGAAATTCCGAT
321	PYC2	3.49	TGACGATACCATTTGGAACAGTTGTGGGGTGTCGTCAATAAAAGTCGTCCGGTCAAAAGAGTCAATAGGAAGGGAATGTTGGTCTTAACACCTCTGATTCAGTATGTACCCTCAATAAAAA
321	PYC2	3.46	CAGATCCAGAAGTTTACCAACATGAAATCCCAGGTGGTCAATTGACTAACTTGGTGAACAATGGGCTGAAACTAAAAGAGCTTACAGAGAAGCCAATTACTTGTTATTCCAAGCTCAACAA
322	QDR3	3.5	TTCTAACTTGTTAACGTCTATGCTAGGACCGAAGTCAGAAAGCGATAAACTAGGGTCTTTGAGGAGTAATTGCTCTGACAATTCACTACCGAACAATCATATGCAAGCCCAAGGTTCACAA
322	QDR3	3.35	GACTCGCTAGATTTAGAAAGTCACTCTAGCCCCAATACTTATGATGGTCGTATACAGAGGCGAGTAGAAGTCTGTATGAATATCAGCTAGATGATAGCGGAGCTGGAGAAACCCAATTGCA
322	QDR3	3.32	GACCAATCTGGAAAGTACGGCATCAAATAGTCGTGAACACAGAGACAACCCGTTGTTCCAAAGAATCAACGTAGGGGACTATTGCCTCAACTCGCCATTAAGCTAAGTAGGTTGAAGAGTG
322	QDR3	3.31	CGTATTCAAGTAGACAATAACGAACGTGGAGAGATACAAGAAGATTATCAGAAAACCAAGTTGCCACATTATCTACTGAGAAGCATAACTACGTTGGAGAGAGGGGAGAAGATGAGACAGA
323	RAD16	3.46	CAGACATTATTGAAAAACATCATGCTGCGAAGAACTAAAGTGGAAAGAGCGTTACCGTGAGGAGAGACTTCTTCAATGAAGAGGAAAAAGATCTTTACAGGGATGACTTGGGTCTACCGCC
323	RAD16	3.31	AATACTGCTAGGGCTGTAAACAACTTAAAAACGCAAAAGCGATGGTGCCTGGTGAGATGTATTCTTTGATCAGATTCTTAAATATCAATCCTTTCACAAAGTCGGGTACTCCGCTGCAAAA
323	RAD16	3.11	GGAAAAACGAAATAGAACAACATACAAAGGGACAACTGAAAATATACATTTCAAAGATTTGCAAGGCTACGATGTTGTACTAACCACTTACGCAGTGCTGTATCACGGTGCTTCCAGAACC
323	RAD16	3.1	GGTTCGTCGTCATCCGAAACATCACGTTCCTCCTTGATTTCTATTATCTCTTCTCATCGGTGGCGGTCCGCTCTTTATCTGAACCTGTTAGGTCTATGATGTCATTATCATTCTTGATCGC
324	RCR1	3.57	TTGTTTGTGCTGTTTGTTGCCGCAGTAATCCTTATAATACTGTTCACTTTGGGCGTGCTCCCATTAGAGGTACGGCATGGTTGACACCGCCTTCATACAGTGTAGCGAACAGAAGGAGACG
324	RCR1	3.12	GTTCATCAGAATCTGTTAATTCTTTAGAAAGACCTCCCGCTGCTGTAGTTACGGTTTAACAAGGCCTAGCAATGGGCGCGTTCCAGCTGTAAGTGATACGCACCAAGCTAACTCTTTAGAT
324	RCR1	3.1	ACCGCCTTCATACAGACAGTCTCAGCAACAATATACTGGGACCGTTCAGCTACAGAAACAGCGAACGAACATGATCTTGGATACTATGACCAGCGGGGCGAACGGACAGATGATTATGTTC
324	RCR1	2.83	TACTGGGACCGTTCAGCAACGGACAGATGATTATGTTCCTGAGTATACAGCTATGACCAGCGGGGCGAGTTTCACCCCAACGATAAGGCTGCATACGTGGAAACAGCGAACGAACATGATC
325	RDH54	3.76	ACGGTATTTGATTCCGGTACTACTCAAATGCAGATACCGAAATATGAGAAGGATCAAATAAGTACACACAACTCAAACCAACCGCCACTGCAGTCACAACCAAGCCATTCAAGCCTCCAAG
325	RDH54	3.25	CTTCGCTTCTTTCAAAAGAAGATTCATTATCCCTATAACTAGAGCCAGAGGTTGGAAAAGGGGGAAGAAAGGTCAAAAGAGATGATAGAAATTACGAAAAACACTGCAAACAGATACAACG
325	RDH54	3.22	GGATGTCACATTGCAGACTCGACGGTTCCATACCTGCTAAACAAAGGGACCAGCCATATTTGGATTCTTGTTGAGTGCAAAATCGGGAGGTGTAGGATTGTCTATCGTCACATCTTTCAAT
325	RDH54	3.18	CTCATCAGAGGGAAGGGGTGAAGTTCATGTATGATTGCTTAATGGGCTTGTCGATTGTACTACTAAAAGTTTAGTGTTAGAAAATGACTCAGATATTAGTGCAAGACCAACTATTGAAAAT
326	REB1	3.44	ATACTGCGGCTGATACTGACGATAACGAAAAATTAAAGCATATTAAAGATATCAGAACAAGAATCACAATGATGATACAGATGATTTATCAAATAGTACACATTTGATGCGTACACACGGT
326	REB1	3.39	TGCTTGTTGCTGATGGAGCAGGTACCATTGAGTTCTGGGAATTATCATCGTGTCTTCGTCTTTGTTGTCTCCCAGGGATGAAGAAGCAGCAGCGGCAGCAAGCTGTATACCTAATGAATCG
326	REB1	3.33	ATCACAATGATGATACAGATGATTTATCAAATAGTACAAAGCAATACTCTGTTCCCTCAACAAATCTAGAAATTATATGGAAGTCTTGCCCAAAGTTATCGAACTGCAGAAAGACTCTATG
326	REB1	3.27	AAGCGGCGTCTTCGGCTTTATCAAAAGCTTTGCTATTGTTAGACCTTGAAAAGATACCAAAGATGATGCCTTTGTGGCGGCTGATTGAAGTAGTTGAGATGTCGATGGCGTTGCTGAGGAT
327	REG2	3.5	AATTTAACGATAACGTTGAACAGTGTATTATAACTGATGAGCATTTCATACGACTGATGAACAGCGCCCTTGTTCAAAGTCTGAACTAGATCCCTGTATTCAAAGGCTTCCTTCTACACGG
327	REG2	3.49	AATACGTACCATTTGCAGCGGCGGGAGGATATCCCATATCGTTTCTATTCTACTACTTTCTTCTTCCTCTGGAGGGTCCTGGAATAAGTTATCCAAAGAGATCAAAGTTCTGACCGCCTCA
327	REG2	3.35	ATATCCCATATCGTTTCTATTCATCAAAGTTCTGACCGCCTCAACGAATTCTGGAATAAGTTATCCAAAGAGTCGCAATTACTCAAAGTCATTCTCACACTACTACTTTCTTCTTCCTCTG
327	REG2	3.3	ACTTCGCTTACTTGCTGCGTTGCCAATACAGGGATCTAGTTCAGACTTTGCAACCGTGTAGAAGGAAGCCTTTGTATGAAATGCTCATCAGTTATAATACAACAAGGGCGCTGTTCATCAG
328	REI1	3.3	GAGGAGAACAAGGAAAAGGAAGAACCTAAGAAGGAGGAGCCTGAACAGTTATGCAAGAAAAGCTACGCAACAGAGTCGATATTCCACTGGAACAATGTCTGACCGAGGAAGAAATGGCGGA
328	REI1	3.28	TTAAAGTTTGCGTATGAGCTTGTAAAATCGTAGAATTCAGATATCTCCAATTACAGTGTCTCTTTGCCAACATGTGCTGTCTTACAGCGGTCAACGTTCTCCTTTCATCCTCGCTTTCGTA
328	REI1	3.21	TGACTCCAAAGTGTCTGCAGCTGCTGCCAGTACTAGTAAGTCTGCTGAAAGAAAAGAAGGGAAAAGCAAGCATTGCTCGAAAAGAAAAAGAAACTGTTGGAGGAGAAACCTGTTACCAAAA
328	REI1	2.95	CAAATTGTAGCGATGCCAATCGGACTTCATGTGGGCCCGCTGCTCGTCGCACACGTATAAACACCACTGCTACTCATCGTATTGTTACTGATATGCTCTCTTGAATCAAAGGTCAGGACAC
329	RER2	3.53	TGGGTTCATCATGGATGGGAACAGGAGATTCGCTAGAAAGAAAGAGATGGTGTTAGTATGAGTAGAATCTTAGAACTGTGTTATGAAGCAGGAGTCGATAACGTAAAGGAGGGCCACGAGG
329	RER2	3.42	AAATCACAGAACGTGGAGAGCTGGCCTGTAAGTATGGGGTACGCATTAAAAGTCTCTATTAGAAGATGTTCGGGTTGCTGTGGAAACTACAAAGAACAACATTATCGGCGATCTCTCTTTG
329	RER2	3.28	ATGGGAACAGGAGATTCGCTAGAAAGAAAGAGATGGACGTAAAGGAGGGCGAATCTTAGAACTGTGTTATGAAGCAGGAGTCGATACGGCTACCGTGTTTCACGAGGCAGGATTTGTTAGT
329	RER2	3.28	AGAAATCTTGCATGCCATGAAAGAAACAATTGTTCAACATAAGAAGGGCGGCATCTCTACACGGCGGGGGTACCCCCTTTAGATTTATTGATTAGGACAACCGCTATAGACGAAAGCACGT
330	RFC5	3.41	TTGTCACCACATCAGACAAGATAGTTGAAATTTCGCTATCGCTTGGTGCATGATAGGAGCAATTATAGGCGACATCGAATCGCAGACCATTATCAACCTAGGACAACGAATCAACAGACAA
330	RFC5	3.41	TTGGACCTGGAGTCTATAGATTGAAAATTGATGTCAGACAATTTGTCACTTGGTCAGCTCGCCATACCATTTAGAGATCACGCCAAGTGATATGGGTAACGCTTCGAACAGAAAACTAGAA
330	RFC5	3.37	TTAATGCTTGAATCTATGGCACTGAACAACGAATTAGCATTGAAAAGCAGATAGTGATCCATAAATTAACGAGGAAAATCGTTAAAGAGAGATCTGTCAATAGCCCTATAATAAAACCAGA
330	RFC5	3.25	CTGCTTCGAACAGAAAACTAGAACTGAATGTGGTCAGCTCGCCATACCATACAATGATAGAATTGTCATCCAAGAACTATTGAAAGAAGTGGCTCAAATGTTAGAGATCACGCCAAGTGAT
331	RFS1	3.13	GTGGGCTTTGGGCAAAGGGTTCTCTCCATGGCAAAATTGCCGGTTTGTTTATACAGAAATGTGTATCATGAACGCAATGAGTACTCTGGTCCATCATGGTGTTTCAGGCGCAATAAGCGGC
331	RFS1	2.99	CATGAACGCAATGAGTACTCTGGTCCATCATGGTGTCATTTATGTCCCATGACCGACGTTGAAGATGTGAACGGGTCTTGCGCCTGGGGCGCAGGATGTGTGGGGTATAAGAACGCATACA
331	RFS1	2.95	GGGTGATACAGAAATGTGTATCATGAACGCAATGAGTACTCTGGTCCATCTAAGAACGCATACAAGGAATTGACCGACGTTGAAGATGTGAACGGGTCTTATGGTGTCATTTATGTCCCAT
331	RFS1	2.8	TCTTCAACGTCGGTCAATTCCTTGTATGCGTTCTTATACCCCAATGGGACCTCATTGCGTTCATGATACACATTTCTGTATCACCCTTGCCGCTTATTGCATAAATGACACCATGATGGAC
332	RFT1	3.51	TTCCCAAGGCAAATGCCAATATGGCGATGCCTTCTTTGTCAATGTCCGATGCTGAACGGCATAAACAACTATAAAATTGACAATACATCCTGTAGTCACCGTGACAACCCCCATTGGGTAG
332	RFT1	3.27	CCTGGTACTGAACAATTTCTTTGGTTTGAAATTCTTGAGATAGTCCCAGTTGCTAACTTTCCCAAGGCAAATGCCAATATGGCGATGCCTTCTTTGTCAAAGTAACATGCTAGCAGGGTGA
332	RFT1	3.21	ATGAAATACGCGTTGATGTTTCTGTACTGCCAGGCGATAAGACCAATGGATAAGCAAAATTGACTGCGGTTTGCAAAACTTTAGACTTGTAATGAGTTTCCAGTGGAAACCCGATCCAAAA
332	RFT1	3.15	TTCGTTAGCCTGGTACTGAACAATTTCTTTGGTTTGAAATTCTTGAGATAATCGAATGTGCTAACTTTCCCAAGGCAAATGCCAATATGGCGATGCCTTCGTCCCAGTAGTAACATGCTAG
333	RGD1	3.21	GAAGGTGCTAAATTCCGATGTGGCAATTAACGCTTTGTTGAGCCGTTTAATATGAAATTTATTAGAAAGAAATACGCCTTCGAAGAAGAGCACGTTCAGGAGCAGTCGTTGTTGACTTGTG
333	RGD1	3.15	ATGCGGCTGGCGCTATGTCACCGTCTTCTTCCATTGTAACAAGCGACACCCTGGCAACAATAGTCCACAAATTCCAGAAGAATTGATTAACTCTTTAGACACATCATCCATAACAAAGACC
333	RGD1	3.05	AAATTTCATAAACTCTTCACAAGTCAACAACGACTGCTTTAAACGGCTCATAGCACCTTCTTGATCTCTGGCGTGCTAAAAAGGTGCGCCAAATCGTCGGACAAAGCGTTAATTGCCACAT
333	RGD1	3.03	ATTGAGGATGACTGACCCAACAAAAACAAAGCTGACCTTGAGAGGTTCCAGTTAAGAAAAATCGATAACGCCGATCTGGAATATAAGCAAAAAGTAGATCAAACTACGAAGGAACAAGAAG
334	RIB1	3.86	GTATCCCGGCAGAACTGTGGCAGACGAAGACGATAGACTCGGATTAGCTCATTAGCTTCCAAAGCCACTACATGGGACGCCCATAACGACACGCTGGTACTGGAGTTTGATGATAGTACAG
334	RIB1	3.59	CCGGCCCTATCGAATTGTTCACCACAATCACAACGGGCGCTCCATGCGTTCGTACCAGCGTGTCGTTATGGGCGTCCCATGTAGTGGCTTTGGAAGCTAATTCACCGGTGTAACATTCAGA
334	RIB1	3.45	CTTGCGACCACGAACCCACAAGCAACATCAAAGGTGGAAACGGCCATGGTGTGGCATCGGGTTAGGTGAGAAACTCAAGGCCTACAACCTGCAAGACTTAGTTATCGTGTATCTAAGACAA
334	RIB1	3.4	TATGGGCGTCCCATGTAGTGGCTTTGGAAGCTAATAACTCACCTGTACTATATCGTCTTCGTCTGCCACAGTTCTGCCGGGATACAGTTTGCCAATATAATCATCAAACTCCAGAGCTAAT
335	RIB5	3.58	TCGTTATTAAACTCGGTCACAGTAAGGCATACCCCATTTACGGCTATTGACTCCCCGCATTGCCAATAGTAATAGAAACTCCTTGACCTCCACTTTCAGAATCTCCAACGTGACAATCGGT
335	RIB5	3.4	GGATTCAAGGCACCCAGGTCAACTTGGAGAGAGCGGTATCTCAAGACGTTACGTAGACACTGTTGCTAATATTGTCTCAAGAAGACCTGAGGGGAATTCAAGGTTCGGTGGTCATTATGTA
335	RIB5	3.28	TGGTGATATCCCAACTTTGAAGGAGTCGTTATTAAACTCGGTCACAGTAATCCAACGTGACAATCGGTGAGAATACTCCCCGCATTGCCAATAGTAATAGGGCATACCCCATTTACGGCTA
335	RIB5	3.17	TGCGGGGAGTATTCTCACCGATTGTCACGTTGGAGATTCAATAGCCGTAATAATAACGACTCCTTCAAAGTTGGGATATCACCAGAAACTATAAAACGAAATGGGGTATGCCTTACTGTGA
336	RIB7	3.27	CGCATTATTTGAGACATCATCACGATGGAATACTCGTAGGAAGTGGAACAGTAAATGGGGTCCCGATCCGGCTGCAAATTCCCCAAGGCCAATAATAATAGTGCTAGCTGATAATCCTGGA
336	RIB7	3.05	TTGCTTTGTATCTATTATTATTGGCCTTGGGGAATTTGCAGCCGGATCGGATCAGCTAGCACTGTTCCACTTCCTACGAGTATTCCATCGTGATGATGTCGACCCCATTTACAATTCAATC
336	RIB7	2.85	GACATCATCACGATGGAATACTCGTAGGAAGTGGAACAGTGCTAGCTGATCCGATCCGGCTGCAAATTCCCCAAGGCCAATAATAATAGATACAAAGCAAAATCCTGGATTGAATTGTAAA
336	RIB7	2.6	CTACGCAATTTGTCCAATAAATGATACTACGAAATTGGTCGATTGGAAGACAATATAAGGTCAGTAATGGTTGAAGGAGGTGCCAATGTAATAAATCAGTAATTGTTTGAGATATTAAAAG
337	RIF1	3.61	AATGAGTGTTATAGCCTCAGAAGGTGTAAAGTTAAAAGACATTTCAAGCCCGATAAAATCATGAAAGTTGTGTTCCAGGCTGTTGAAGTAGCCATTTCTATGCCCCCGCAGATCATCAAGC
337	RIF1	3.46	CTGTTGAAGTAGCCATTTCTAACGTTAATTTGGCTCATGATCTGATCCTTGAAAGGACCAAACTCATTTAGAATCCTTTAGCAGTCTTATATTAAAAGTCACATCTTTGAAGCATCTTCCA
337	RIF1	3.44	TTTAAACTCCGAAACACTTTCATTATCAACTAAACCATGGATCTCACCACTACCCTTGTTTCCTTATAAGGTGATGTGAAAATATTACCGTTGTGTAATTTCACCCAATACTCTAAGGCGC
337	RIF1	3.41	TCAAGTCGCTTACAGTCCTCACTGAAGGCAACCTATTCCTCAAAATTGATTAGGTGAGGAACCTGGTATGCGGTAAATCGGTGATGATTCTATCCTATCATTTCCTGGTTTGCTTGATGGA
338	RIM2	3.6	TTAATTATGTCATTCAAGCAGGAACCCATTTCAAGGAAACACTGGGAATCTTAGAAGCTTGTTTAAGGGTTTGGGCCCCAATTTAGTCGGGGTTATTCCAATAGGCAATGTGTACAAACAA
338	RIM2	3.17	ACATTGCCTATGATTCCCAGTGTTTCCTTGAAATGGGTTCCTGCTTGAATGATCCTTTACTGATATTAACAGCTTGTGATTTGTATGCTTTCAAAAATATGACATAATTAATACTCTTTGG
338	RIM2	3.14	AAACCCTTAAACAAGCTTCTAAAACCCTCTTGTTTGTACACATTGCCTATCCTGCTTGAATGACATAATTAATACTCTTTGGACGAGTAGATCCTTTACTGATTCCCAGTGTTTCCTTGAA
338	RIM2	3.06	AAGCTTCTAAAACCCTCTTGTTTGTACACATTGCCTATGATTCCCAGTGTACATAATTAATACTCTTTGGACGAGTAGATCCTTTACTGATATTAACAGCTTCCTTGAAATGGGTTCCTGC
339	RKM3	3.85	TTGAAATTGACGCGTACCATGAGACAGCTTTGGTGCCCATCGCAGACCTGTAAAGTTTGTATCGCTATATGATGTGTGCGATAAATGTGGTGAACCAGACTTCAATCATCATGTTTCCGAC
339	RKM3	3.74	TTCGTTGGCACCAGAAGAAGAAATCATGGAAGGATTTGAAATTGCTGTGGTGGGTTGGAAATTCCAAAAGGCTTCCTAGACGTTAGTGAGGAGAATCATGATTTGGCACACAAATGGAACG
339	RKM3	3.61	TGGATTTGGCACACAAATGGAACGACGAGTTTGGGTTGGAAATTCCAAAAATGAAGAAGATTACAATTTGAAATTAGAAAAGTTTATATCGGTGGCATATGGCTTCCTAGACGTTAGTGAG
339	RKM3	3.34	TGATTTAGAGAAAGAATACTCTAATGTTACGGCAAACATCGAGGATGATGTGTCGATTTAGTGTTAAAGAATGACGTCGCACAAGGCCAAGAAATATTTAATGGCGGTATTGAAAACCCTG
340	ROT2	3.4	ATGGGATCGAACCGTACATTGGTTGGCTGGTACCGATGTTGTACTCAAAGCCTTTCCACCTGAAGTGTCCATCAGCCTTAGCGACGTCGCATGTTCCGGTACATCAACGTTGAAAAGCCTG
340	ROT2	3.16	TACTTTATGTCTACCCAAGTGTCAGCTGCATTGACCCAAAAGATAGATGTGAACCGTACATTGGTTGGCTGGTACCGATGTTGTACTCAAAGACATCAACGGACGAAGATGAAAACATGAA
340	ROT2	3.08	CGGTATACCGTAGACATTAGTAGAACCCATGAAAGAGAAATCTAGCGCAAATGCTTTGAATACAAGAAATTGTCCTTAAACATGTTGAAAGTTGTTTCTTCCGATTCAGGCCCCAAAGGCA
340	ROT2	3.07	AGAAGAAACAACTTTCAACATGTTTAAGGACAATTTCTTGTATTCAAAGCGGTTGCGCTAGATTTCTCTTTCATGGGTTCTACTAATGTCTACGGTATACATGACTCTATGCCTTTGGGGC
341	ROX3	3.43	GTTTCAGCCTCCAAATTTCGATTGGGACCTTTGCTCTTCGGTACTATCGCCGCAAACCAGAACCAAGGGGGAGCCCAAGCGCCGTTTGATATAGACGACTAGTTTGAAAGGTCATATCCAA
341	ROX3	3.25	GCCGTCCAAATTTGTTCTTGCCACTTGCCTGGAGATGTCATCCAAGCCATTGGTTGTTGGTACGTATATGTAGTTTCCGGATCCACGTAATAGTAGTATGACACCGATATCAAGTCCTGTA
341	ROX3	3.04	AACGAAAAAGGAATACGATAATAATGGCTTCTAGAGTGGACGAAACTACACGGAAACTACATATACGTACCAACAACCAAATCCTCTACAGGACTTGATAGTCCCCTCATACTACTATTAC
341	ROX3	3.03	TAGATCAAACGCCAAGTCGTCTATATCAAACGGCGCTTGGGCTCCCCCTTTGACCTTTCAAACTGCGATAGTACCGAAGAGCAAAGGTCCCAATCGAAATGGTTCTGGTTTGCGAACTCGC
342	RPB5	2.47	TTGGGATTGAAAAGAGGCGAAGTAGTTAAAATCATAAGAAAAAGTGAAACTGTATGTAGAGTGGCATTTGGATTTACCCCTTTCATATAATATAAAATAACTCTGGTCGTTATGCCAGTTA
342	RPB5	2.41	TTTAAAAAGGTATAGATTGAAGGAATCCCAATTGCCAAGAATTCAAAGAGGAAAAGAGGCGAAGTAGTTAAAATCATAAGAAAAAGTGAAACCTCTGGTCCTGATCCTGTAGCCTTATACT
342	RPB5	2.34	GAGGCGAAGTAGTTAAAATCATAAGAAAAAGTGAAACCTCTGGTCGTTATGCATTTGGATTTACCCCTTTCATATAATATAAAATAACAAGAATATGTACGCCAGTTACAGAATCTGTATG
342	RPB5	2.18	GTTAAAATCATAAGAAAAAGTGAAACCTCTGGTCGTTATGCCAGTTACAGTACCCCTTTCATATAATATAAAATAACAAGAATATGTACAATTAGAAATAAATCTGTATGTAGAGTGGCAT
343	RPG1	3.46	TTATTAGTCAAATTGTCTTCTAAAACCTACTTCAGCCAATACATCGCACCTTTGTTGCTGCCTCTCAAAAATTCACTACTGTCTCCCAGTCCGAATTATATTTAAGAGACGTCATTATGAG
343	RPG1	3.45	GCCGATGAACTTATTTCTGTTGGCGAAAAACAAGCTGCTTTACAATCTTTCGTTGGGCTACACCTTCAACTGTTGAGCCAGTCGTGTTTAAATTCTTGGAGCATGATTTCATAACTGCCAG
343	RPG1	3.41	TCCTTTCTAGTTGGCTTGGCGTCCAAGTTTAATAAACGGTACATACGTAATCGTCTAGTTGGGTAGAAATAGCGGATAGGAAAATTGTAGAAGAATATGTATGAGGATCGTAGCCAATAGA
343	RPG1	3.38	TAACGAAGCTAAAAGCTTAGATCTTGACACCATTAAACAGGTTATTATAGGGAAAGTCGTATGGAATATGCTATGAAGAAGTTAGATCATACGGAAAGAGCTGAGGTATCAAAGAACAAGA
344	RPL19A	3.14	AATAACTCCCTCTTGAGGAATGCGAGTTTGATGAGTTATCACCTGAAACAATATATGCCAAGAACGATACTGTGTTCCATTTGCATCATGAATATGCTAGCCAGCGTTATTGAAAAGTGAT
344	RPL19A	3.03	AGAGAAGGTCGTCACAGTGGTTACGGTAAGAGAAAGGGTACCAGAGAAGCAGAAGATTACGTGTCTTGAGAAGATTATTGGCTAAGTACCGTGATGCTGGCCGTTTACCATCCCAAGTTGT
344	RPL19A	2.97	TCAGAGGTTTCATTTGGATCTAACCAAACCTTTCTCTTACCGACACCGACCGTAAATTAGCCCTGTTAAAGTCATGTTAGTTATTATCGTTCTGTAAGAAGACAGAAGCGGCAAGTCTCTT
344	RPL19A	2.87	GATGCAGTGAATAATGAATCTATGAAAGTTTATCAGGAATAAGATAGAATCGAGTTTGATGAGTTATCACCTGAAACACCAGCGTTATTGAAAAGTGATATGTTATAATAACTCCCTCTTG
345	RPL19B	3.3	AGAGAAGGTCGTCACAGTGGTTACGGTAAGAGAAAGGGTACTAGAGAAGCAGAAGATTACGTGTCTTGAGAAGATTATTGGCCAAGTACCGTGACGCTGGTCGTTTACCATCCCAAGTCGT
345	RPL19B	3.09	CACGTTGAGCATCAGCCTTAGCTTGAATAATGTGTTCAACCAAAGCTCTCCCTTGTACAAAACGTGGTACAAATGCTTGTCAATCTTACCAGCGTCACGGTTGTGCTTGAAGGCGTTACCC
345	RPL19B	3.04	GTAGCAACATCCATAGAAGAACCTCAGATAAATTTCAAGCTTGTACGAATATCGCAGCAATGGTACGTGTCTGTTCCTGCAAGCGTTAATTCGATTGATATGCCGCGTTTATTACAAACTA
345	RPL19B	3.02	CAAGCGTTAATTCGATTGATAGATAAAGTAATTCATTAACCTTTGCGAATTTAAAAATGAAGCAACTTTACTAACATCAATATGCAAATAAATCTGCAAAATGCTCTTTACTGTTAGGTTT
346	RPL21A	3.44	AACCAAGACAAAAATAACTAGCAACAATGGGTAAATCGTATGTCATTTAAATGGTATCTCAAACCGAACATATCGTCACAGAAATAAAAAGATTTAAAGATCCTATGAATCTACAGCACGA
346	RPL21A	3.07	ACCTTGTAGACCTTCAAGTAAGTAGAAAGATGGACGGCACCATGCTTTCTCGAGATCTGTAACCGTGTCTGTATTATAAGGAAATAAATCAAAATTAAGAGAAGTCACGTTGGAACATGTA
346	RPL21A	2.99	CCAACAGAAGACTTAGTAACGTTGTAGACAACACCGGTCTTACCTTGGTAGAACCATTGGCTTTGATGTCGACAATGTCACCAACCTTGTAGACCTTCAAAAACTTGTGTGGCATACCCTT
346	RPL21A	2.9	TAGTGTGCAATTTCAGGCATTACCGATTGAACTTTGGAATAAGAGAACCAAATCGTATGTCATTTAATCCTATGAATCTACAGCACGAACGAATCATGGTAGACAAAAATAACTAGCAACA
347	RPL23A	3.03	AAGGCTCTGGTTCCAGATTGAACAGATTGCCAGCCGCCTCTCTAGGTGATAGCCAGAATTGAGAAAGAAGGTTATGCCAGCTATTGTTGTCCGTCAAGCTATGGTTATGGCCACCGTTAAG
347	RPL23A	2.95	TTCCAGATTGAACAGATTGCCAGCCGCCTCTCTAGGTGATATGGTTATGGGAGAAAGAAGGTTATGCCAGCTATTGTTGTCCGTCAAGCTAAGTCTTGGACCACCGTTAAGAAGGGTAAGC
347	RPL23A	2.36	AACTCTTGGCCATAAATCGGCACATTCCTTACCGACTGGACCAGTGATGGAGCGATGACACCAGCATTGTCTTCGAAGTACAAAAAGACACCGTCTCTTCCGGAACCCTTCATTTCACCCT
347	RPL23A	2.12	AGACAATGCTGGTGTCATCGCTAATCCTAAGGGTGAAATGAAGGGTTCCGTGCCGATTTATGGCCAAGAGTTGCATCTAACTCCGGTGTTGTTGTGTAAACCATCACTGGTCCAGTCGGTA
348	RPL32	3.81	TCCTTACCTCACCCAAAGATTGTCAAGAAGCACACCAAGAAGTTCAAGCGGCTGAAAACTGGAGAAAGCAAAAGGGTATTGACTCTGTTGTTAGAAGAAGTCATCACTCTGACCGTTACCA
348	RPL32	3.43	AGCACACCAAGAAGTTCAAGCGTCATCACTCTGACCGTTACCACAGAGTTTTGACTCTGTTGTTAGAAGAAGATTCAGAGGTAACATCTCTCAACCAAAGGCTGAAAACTGGAGAAAGCAA
348	RPL32	3.36	CTTGGTCTTCTTGTTAGAACCGTAACCGATCTTTGGTTGAGAGATGTTACAATACCCTTTTGCTTTCTCCAGTTTTCAGCAACTCTGTGGTAACGGTCAGCTCTGAATCTTCTTCTAACAA
348	RPL32	3.21	GATTTGGAAACCTTGACCATGCACACCAAGACTTACGCCGCTGAAATTGCGTCATTTTGGCTAGAGCTAAGGCTTTGGGTATCAAGGTCACCAACCCAAATCACAACATCTCCGCTAAGAA
349	RPL4A	3.5	CTGCTTTGAAGGCTGTTGGTGCTCACTCCGACTTGTTGAAGGTCTTGAAGAGTACAGAAACAGAAGATGGACTCAAAGAAGAGGTCCATTAGTTGTCTACTCCAAGAAATTGAGAGCCGGT
349	RPL4A	3.49	TTTCACCTCTGTGAACAAGAACAAGAGACAAGCTTACGCTGTTTCTGAAACTGGGGTACCGGTCGTGCCGTCGCTCGTATTCCAAGAGTTGGTGGTGGTGAGGCTGGTCACCAAACCTCCG
349	RPL4A	3.38	TCCACTTTCTCCAGGTCTTAGTTGGAGCAAACATACGACCACCACGACACTACCGGTACCACCACCACCAACTCTTGGAATACGAGCGACGGCACGACCGATGTTACCGAAGGCACCTTGA
349	RPL4A	3.19	ATACGACCACCACGACACATGTTACCGAAGGCACCTTGACCGGATCTACCCGAGCGACGGCACGACCGGTACCCCAGGATTCAGCGGAGGTTTGGTGACCGGTACCACCACCACCAACTCT
350	RPS11B	3.46	AGTACAATTTACATAGTAGCATTTGCTGAAGACTTAGAGGAAACGTATCAAACTGTTCAATCTGAAAGAGCTTTCCAAAAGGTATGAAAGAATTATAACCAGCCAGGGAAAAAGATGTCCA
350	RPS11B	3.29	AAGTAAGCTCTTCTGATGACAATGGTACGGTGCATCTTGGTGGAGACGACGAAACTAAACCAGTGAATGGACATTTCTTATCAATGTAAGAACCTTCAATGGTACCGGTCAAGATCTTACC
350	RPS11B	3.1	GGTCTTTGGGGTCTTGAATCCCAAACCGGCATTCTTATACCATCTCTTGGGTTGAAGATGTGAGGTTGCTGTATGAAAAATAGCATGTTAGTAAACCGGTTTCTCTTGGAAGTCTTGACCT
350	RPS11B	3.03	CAGATTTATCAACATAAACGTTAGCAAGCGCAGTACCATCAAGTAAAAGTATTGAGATTTCGTTACACAGTACGAGTAAAATATAAATTATTTCAAGAAGTTACTGGTGAAAAGCAGGACC
351	RPS6B	3.76	AAGGAATTTACGAAAAGGGTTTAGAAATATCAATGAAAATAAGAAAAACCCGTTGGAATTTGTCGATATTGGCTTCGGACAACTTTACTAACAAATGGTATGTAACGGAAGAAAGGACAGC
351	RPS6B	3.25	ATAGTGCACTAATTTGTGGGTATACGTTTATCAAACAGTCAGAAACAGCCCTAAGGATTTGGGTGATATTACATACCTTCATGATGGCTCAGTCGTCTATGGTTAGCGCGTGCTGATTCAT
351	RPS6B	3.25	GCAACAAAACACCTTGCTTCATTGGGAAACCTTGTTTGTCGTTACCACCACATCACCAACGGCTTCACCATCGACTTCTTGACCGATTCTCTTGTCGAAGGAGATCTTGAAGACGTAGCCC
351	RPS6B	3.12	CGAAAAGGGTTTAGAAATATCAATGAAAATAAGAAAAACCTGTAACGGAATGTCGATATTGGCTTCGGACAACTTTACTAACAAATGGTATTATTTATAAGAAAGGACAGCAGGGATTCGT
352	RPS8A	3.82	GCCCAAGAAAAGTTACCGGTTTCAATTCTTAGAGCTCTGTATTTCTTGTTCTCTTAGCACCGATCTTGGTGTTGGCTGGTTGACGGCCTAATTCGAACTTACCACCTCTAGTTCTAACAGA
352	RPS8A	3.24	TGTTGCCAAGAGCAAGAACGCTGAAAGAAAGTGGGCTGCTAGAGCTGCTTTCAATTCAGCGCCGGTAGATTATACGCTTGTATCTCTTCCAGACCAGGTCCTGCCAAGATCGAATCTTCCG
352	RPS8A	3.13	TTCTCGTGATTCTCGTCACAAAAGATCCGCTACCGGTGCCAAGCGTGCTCAGGCCGTCAACCAGCCAACACCAAGATCGGTGCTAAGAGAATTCACTCTGAATTCAGAAAGAAGAGAAAGT
352	RPS8A	3.04	CGTGCTCAATTCAGAAAGAAGAGAAAGTTCGAATTAGGCCGTCAACCAGCCACTCTGTTAGAACTAGAGGTGGTAACAAGAAATACAGAGCTCTAAGAATCAACACCAAGATCGGTGCTAA
353	RPS9B	3.47	GGGTCCTCATAAATATTTGAGAATATGAAATTCCATAATAGTATACCTTCACTATCCATATTATGAATATCTTTATTTACACTGAACTCCCGACACTTCAATTGAGTAGCACGACAACAGC
353	RPS9B	3.08	AATGAAGGTATACTATTATGGAATTTCATATTCTCAAATATTTATGAGGAAGAGTGAAGAATTTCCCTCCTCTTCGATATAGTCTAATACGTACTTGGCACCCGAACCTCTTTCAAAATCA
353	RPS9B	3.07	ATTGTTACGAGAGAGATGTTCCCTATTAGATCACCTTGATCTCTAATGTACAGTGTAAATAAAGATATTCATAATATGGATAGTAATTCAGGCTGTTGTCTCCCTGTTTAACTGAAGTGTC
353	RPS9B	3.04	GGTATACTATTATGGAATTTCATATTCTCAAATATTTATGAGGACCCGAAAAGAATTTCCCTCCTCTTCGATATAGTCTAATACGTACTTGGCATTGTTGCCTCTTTCAAAATCAACGAGT
354	RRN10	3.22	AATAAGTATCCTCATTTGATTAACGCCTTTGATGAGACAAGCCTTATAACAAAGACTATCTAACCAGCATCCAGACAGAACAGGGAAGGCAAAGTAAGGTATTGGGTTTACTCATCGAAAA
354	RRN10	3.17	GATAATGCTGTTCCTATACCGTTCAAAACAAGGGAGGAGATAGATGCCGATTCGAAGGTAATATCATTCCTGATATCGACCTACGTGTAGTACACTACTACGTGGAAAAAGATAGAAACGA
354	RRN10	3.12	AGTATATCACGCTACAAAAATTCATAAGCACTATATTTCGAACGTTAACCGAAATGTATATGAAGCCTGCAGCAATATAATTAAGGAATTTGGAACACATTAAATCTCTCCCACTAAGAAA
354	RRN10	2.25	GGTAAAAGACTATCTAACCAGCATCCAGACAGAACAGGGAAGGCAAAGTACATATCAAAACATATTGATTATAGGCATGCGCCAGGTAATATCTGAATGTAGGTAATCGGGAAGGGGCCAT
355	RRN6	3.55	TCAATCCTTGGGACTTACAACAATTCGCAATCATTGATATAAAAGGTAACTCAATAATAATAACAAAAGGAAACTACAGTTAATAGATAACCTCCACGGTTGGAGTATCGGGAGGATACCA
355	RRN6	3.37	GCATCAGAATCAAATGATCCAGTGAGAAGAATATCTTGGAAACACGATCTACTGTACAAAAGGTTAAAAAGCCTGACCATATTCTTCTGGTGGCCTTTGTGGATCCAGATGATACTACGCT
355	RRN6	3.35	GAGAGAAGGCGTTCTATGGGCTGAGCATGAGTGAGGGACAAATTCCAAGCTTGGTGTACAAGGCGCCAGTCTTTACTGTCCGCAAGAAAATTACACTACGTCAGATGTGTTAGGCTCGCAA
355	RRN6	3.29	TCATCTGCATCCTCCTCTCTCCGAGATTCATCGTCTATATGATCCAGTGTCCACCCGGAATTTCAAGAACTGTTGAGCATCCTAAGGATTGAAACAAGTTTAAGATTGTCTCTATACCGGT
356	RRT2	3.46	CTGTGCACCGTATCCTCCATAGCATGATATTACCTGTCGAATGGGCCGTGACTTCAAATCTAGGATTGCGCCATACGTATTATTCGAACATAAAAGTTTGCATATCAATGTATCATCAAAG
356	RRT2	3.33	GATTTGAAGTTATCCCCCTTTGATGATACATTGATATGCACGGCCCATTCCGGTGCACAGATAAGGATGATTTCCAATCAAACGAACTAGATATTCATGCGACAGGTAATATCATGCTATG
356	RRT2	3.13	TTGATGATACATTGATATGCACGGCCCATTCGACAGGTAATATCATGCTAATTTCCAATCAAACGAACTAGATATTCATGCAATTGCAAATCTACAACTCTGGAGGATACGGTGCACAGAT
356	RRT2	3.03	ATACATATGGACTCTATTCAAGAATCAGATGTACTAAATGCAGTGAAAACTTCAGGAATAAGATCATCCTTGTTGGGACGTATGATTTAGATAAGTCAACAAAACTACCGCCGTGTTGTTT
357	RTC2	3.01	TATGGATCCAGCCATCCCACTGAGATTCTTAGCATTCAAAATAATTGGGACTCGCTTGAGGCTATTACGTCTGGGTTATAACAAAATATTGTGGGATATTTCAGCTTCATGGCAGAAATTT
357	RTC2	2.7	GTTATAACCCAGACGTAATAGCCTCAAGCGAGCATCCCTAAATTTCTGCCCTAAGAATCTCAGTGGGATGGCTGGATCCATATCAATATGCTGTTGGATTATGAAGCTGATCCCAATTATT
357	RTC2	3.52	ATGAAGCTGATCCCAATTATTTTGAATGCTAAGAATCTCAGTGGGATGGCGTTGTGTTTGTACCACAGATTTATGAAAACTTCCGAAGACAGTCTGCGGATGGATCCATATCAATATGCTG
357	RTC2	3.37	AAGTGGCTCATATTCATTAAAAACGTCTTGTAAGACAGTCTCATTTATGGAACATTTTTCTTGACTTCTTGTAAAATGCTCTTCTTCTCCTTGTCATACCGGTTTGCTGGAGGCAAATGCA
358	RTG3	3.6	CTCAAAATTCCATATCTTCCATAGGGCAGGGTCCCTTGAGATCATCTTATGAGCAATGAATACTCCATTACAGCAACAAGAAGGCTTAAAAGCTGAGTTATCTATGGCTTACGACTCACCT
358	RTG3	3.35	AGGCGGGTTAACTTCTGATGAGAAACTGAGGCGCAAAAGAGAGTTTCATAAATAAAGCAAAAGATAAAAGAACTCGGCCAGTTGGTTCCACCATCTTTATATGCCGTCGAAAGGAGAAGAA
358	RTG3	3.34	ACCTGGATGATATGTTTAGAACAAGCCAAGGCGGTAGACCTGTCACTCAACCTTGAGATCATCTTATTCTATGGCTTACGACTCACCTGTGGATAGAGCAAATTCCATATCTTCCATAGGG
358	RTG3	3.26	TGGCTTGTTCTAAACATATCATCCAGGTAAGACGATTGCGATTCTGCTTCTGTGAATTGGACCTCGCTTGACTGCCCATTAAGTTATTATTATCGTTAGACTCATATATGGTCGAAGCTGT
359	RXT2	3.88	GAGAAACAAATATCTCAGCTGTTGCTTCTTGTTGATCGAGATGACTATTAGGAAAGCAAGAGTGTGTTAGCTAATGAATCGAATATAATTAGCACATTTAGGAGCAGTATGAAAAACAACG
359	RXT2	3.04	GAGATCATCCTGAACCAATTTATGAATCTAACTTGAACCTACCATCTTATGAGGGGCAAGCGACGAGGATGACATTAACAACAAAAACAATATCAACGAGAATCACAATTTGACCCTTCCA
359	RXT2	3.04	TCAGCTGTTGCTTCTTGTTGATCGAGATGACTATTAGGAGCAGTATGAAATGTTAGCTAATGAATCGAATATAATTAGCACATTTACTAGAAGGATAATAAACAACGCAGAATTGGAAAGC
359	RXT2	2.95	AGTGACAATATTTGTTTGCAGAAGGCGATGCTCCGAACCGTTATAGAACAGTTCAAGTCTCTTCTTGTTACTACTTCGCTTCTCTGCAAAAGTTTGTTACCAGTTTGCTCAATCATTGGCT
360	SAF1	3.86	GTATACTTCCTGCCATGACAAGGTGGGGAATGCTTCTCTTAAAATCGTCTTCGACCCTGGAAAGGCTCGTCATTTGTCTTTAATGTCCCAAATGCCTTATCTGTGCAGGTCTTAAATTCCG
360	SAF1	3.46	AACGGGTCCTCTGAAGGAGTGAAGTTACTAGTTCTAGATGTTGTCCTACTTTGACACCATATTTGAACCGCGGACTTGGCCCGTTTAGTGAAGTGGCGACGTTAAACCAAGGAACTTCAGT
360	SAF1	3.23	TGCAGGCGCACCTCCGCTATCTATGGTAATATGCTGAGCTGTAGTTGCATGCTACCGCTCATTCTCCTTCCAGAAAATGTACCCGTGGTATTGACAGTACTTCCTGGTTCATAAGCAGTAG
360	SAF1	3.21	TTTCAAAATAGGATTCGTAGCACGACTAGGTAGGTTAGCAAACTCAATTTCCAAGAATAAATATTGTTATCTGTATCCATTGCTAGGAAATGACTTCTCCTGACACCTTGGTCAGATTCCG
361	SAS3	3.77	AAATCTTCAGTCATAGCACCTTTAGTTAACAAAAATATAACATCATCCGGAACAGGTTAAAGCAAACATGGGATCTAGCAACCGAAAACATGGAGTACCCTCCTCTAATCGGGTTTCAAAG
361	SAS3	3.54	TTTCTATATGTGTGTTATTCGAAATTACCGGAGCCATAGTTTCATTTGTACTAAGTTCATCATCCCATTTATACCAAATGACGGCCCTAATATAATAGGTAGAGCTTCGTCCGCTAATGCG
361	SAS3	3.39	CGGTCCTCTAATCGGGTTTCAAAGAAGAGTTAACAGGTTAAAGCAAACATCCCATATTCTTCTGATAATACGCCATTCAGGGATAACGATTCTTGGCAATGGGATCTAGCAACCGAAAACA
361	SAS3	3.16	AAGACTAATATCTAAATCTTCAGTCATAGCACCTTTAGTTAACAAAAATATCAAAGAAGAGTTAACAGGTTAAAGCAAACATGGGATCTAGCAACCGAAATAACATCATCCGGTCCTCTAA
362	SCO1	3.73	CCCACAGGTACTCTGCTTAATGGTTTCTTGCCATTTGACTGCCATAAGCGAGCAATTTAGCGCCATTGCCACTTAATCTTGCGGCTGGCAATTGGACCAACGTTACAGTAAAGAATCCCCT
362	SCO1	3.57	TGGGGCACTTTCTTATTTCTTCAACAGGGAGAAACGCAGATTGGAAACACCGGTAAACCTTCACTTGGGGGACCCTTCCATCTGGAGGATATGTATGGCAAGAAGGAGGCTGAAGCAAACA
362	SCO1	3.5	TAACTTGTGATCCAGCAAGAGACTCCCCTGCTGTATTGAAAGAGTATTTGTGACGGGGACGTTCGATGAGGTGAAGAACGCATGCAAGAAGTACAGAGTAAGCGACTTTCATCCCTCCATC
362	SCO1	3.4	CTCATCGAACGTCCCCGTCAAACCCAGGATGGAGGGATGAAAGTCGCTCATCTTGCTGGATCACAAGTTATAAATAATGGCTGCAGAGTAATACCATACTAATACTCTTTCAATACAGCAG
363	SCO2	3.16	CTTTATCATCTAATTCAGAAATCCAATACGTTAATCTGTCAAGCTCTTCTCAAAGTATAAAATGGAAAACTTACCCTTCAAATTCTCCTCAGTGAAAGGCGGACAAATGTCGGGGCAATGA
363	SCO2	2.44	TTTATACTTTGGATTCAGTCATTGCCCCGACATTTGTCCAGAAGAGCTTGAGATGATAAAGACCATATAAAGATACAGCCATTGTTTATCTCATGTGATCACAGATTAACGTATTGGATTT
363	SCO2	1.86	AGATTGCTCATCGTAGTTTCTTCCCAACGCATCGATAAACTGTCCTTCAGGTCCACTAAGTAATCCTGGTTGGGCTTGACATCACGTGGAGTTGAAAAATGGTCGATCAAATAGAAAAATA
363	SCO2	1.136	ACCGGTTAAACCAATGATAGCTGGGTGAAAATCGCTTAAGTACTCTTTCAACATGAGATAAACAATGGCTGTATCTTTATATGGTCTTTATCATCTAATTAGACATCCGGTGTATCTCTTG
364	SCS22	3.22	ATATGTAATACTTCAGCTCCCCTTAATAAACAATCAACAGAGTATATAAAATATTTAAAGTGAGGACTAGTGCTCCCACAAAGTATTGTGTGAGGCCCAAGCTCGAGAACGATGGTGAAAA
364	SCS22	2.99	ATGAAATGGACCAAAAACGAGACAAATTCTTGATCGTTACACTTCCTATCGCGAGCTGTTGTCCGATTGGCCTAATCTGGAAGAGCAGTACAAAGATGACCCGGCAGCTTACCAAAACGTG
364	SCS22	2.79	TCAGCAGGTAACGGGCAAAGTCTGAGTTCCAGAGCATTGCTTATCATCACTACTACTGAGTTTACAAAAGTTTATCACTAAAAGTGAGGAAGAATGCCCTCGTTATCGCATTGCTCGTCGG
364	SCS22	2.42	CGAAAAGAAAACCGTCTGGAAACCACGATGCAGAATCAGCAAGAGCGCCACCAGAGCATTGCTTATCATCACCGTTATCGCATTGCTCGTCGGCTGGATATCAGCAGGTAACGGGCAAAGT
365	SCT1	3.82	GGTTGCTTTAATGAGCTCTCCGCAATCAAGAAGGACACACGTCTGTTGACACAGGGTCGACGAACTGGTTAGCATGCGGAGCCGCAACAAAGATCACCGGAGATTTCTTCACCTCGCCCAT
365	SCT1	3.56	GTGTGGCGATTATGGCTCTTGGTTGCATGGATAAGCATCCTGACGTCAATATTTCCATCCACATAAGTTCAGGTCGAGAGCGGTTGTTGAATTCGGTGACGTTAAGATTGTTCCCTGCGGT
365	SCT1	3.47	ACGATAAGAAGACTATATATGACACAATTTAGCACCAAGTTACCGTTGCCGTCAAAGGTTACGAATTCTATAGAAACGATCCTAAAATAGCGGACTTGACCTTGATTGTGGAAATGAACAG
365	SCT1	3.43	AGTTATCGGCCACGACACGCATTTCTTGACTGATTGTATGCCAAAGGGTCTGGAGAAATCCAGTCCATAGAAAGTGACACGAGTTTGACCCTAAGAAAAGTCATCGGGTTACCCAAATCAA
366	SDH8	3.54	TAATATGGCCACCCGAAAAATAACTACTGAAAGGATCCCCGGCCCTCCCACGAAAGACTTCAGAGGATTGCCACATCGCAAGAGGCAATAGATCAGTATAAGCTGCCAAGAGAAGAGCAGG
366	SDH8	3.42	ATAACTACTGAAAGGATCCCCGGCCCTCCCAAGCTGCCAAGAGAAGAGCAGCCACATCGCAAGAGGCAATAGATCAGTATAATGCGCAGGCCACCGGCGAGGAAGAGTTCGAAAGACTTCA
366	SDH8	2.87	CCTCGCACGGGAGCCTTAAATCTACTACGTGGACGACCATTTAATATGGCCCCGGCCCTCCCAAGCTGCCAAGAGAAGAGCAGGAAGAGTTCGAAAGACTCACCCGAAAAATAACTACTGA
366	SDH8	2.26	TTAAAAATTGGCCGGACCAAATATCTAGAAATCCGTTACTCTTCCGTTAACTGCTTGGGACCCCCAACTTCACCAGTCTTGGGGTTAACATCACCTTCGAACGAATAATCGCCGTGTCTCA
367	SDS24	3.51	GGAGATGCTGTCTACTCCGCCATTGCTGCCCCACGTTCAAGTGAACGATACACGCCGCCAACAGCAACAGCGGCAGCGCCTGGTCCAGGTTGTGCTGCTACAGACGACAAGGAACAACCAG
367	SDS24	3.47	AGAATGGAAAACCCGTACCAGTGGGCGAAATGGTGAAACTAACTCCTAAGAGAGTTTGTCCACGGTGATGGGGATTCTCGGTTCGGGTGTCCATCGTGTAAATCCGTTCTATAAGCTGCCG
367	SDS24	3.29	GTTGTTCCTTGTCGTCTGTATCGTTCACTTGAACGTGGGGCAGCAATGGCCATGTCTAGAAGTTGGAAGGTTGTTGGAAGAATTGCTTTGGCTTGGAGGGGGAGTAGACAGCATCTCCACA
367	SDS24	3.14	GAAATGGTGAAACTAACTCCTAAGAATCCGTTCTATAAGCTGCCGGAGAACTCGGTTCGGGTGTCCATCGTGTAGCGATAACAAACGAAGAGATGACCAATGAGAGTTTGTCCACGGTGAT
368	SEA4	3.6	ACTTTCCGTCTGGACATGATGAACCTAATAATGAAATTGAGTACTCCGAGATGATGTCCTTGACAGTAAGCGTGGATTTGAACTGTTCTGGAAGCCAGAATTGAGTGAAGAGGAAAATGAA
368	SEA4	3.48	TAATGAAATTGAGTACTCCGAGTTGAGTGAAGAGGAAAATGAAGGGAGTATGAACTGTTCTGGAAGCCAGAAAAACTTCTGGAAAAAGATATAAGTGTAAATGATGTCCTTGACAGTAAGC
368	SEA4	3.43	CTTAAATGCCAATAACGAGACTTCTATGACAAATGCCAGCGGTGGTAAGGTGTCTCAAATTTAAAGGATACCCAAGGGTACCCTGTTTCAGAAACCAATTCAGCTCAGGCGGAAAATATAG
368	SEA4	3.38	AATTTGTAAAGATGAATCATGCTTATTTCTGTCAAGACCCATTGCTATAATATACACCGCTGCTTCTTTGCTCGTACACGTATATCATAATTGGTTTCTGGACCATTCGTATTTATTCCCA
369	SEC17	3.62	AATTTACGAAGGCAAATTACTAACATTGAAATACGGGAATTGATATTTCCTTCCTTCATCGGGTTTCATGAAATTGTTTAGCGGTTCTGATTCATACAAGCGTTGTGTTAAGGCTGAGAAG
369	SEC17	3.32	GGCTTTGTCAGCTAGCTGCTACTGATGCAGTCGCTGCTGCAAGAACTTTATTGCGGATTCAAGGGAGTCAAATTTCTTGAAAAGTTTAATCGATGCTGTTCAAGAGGGTCAAAGTGAAGAT
369	SEC17	3.13	AACTTCTGTACGACTCGAGAATATAGTAAGAACACCATCATTAACCTGAAATTGAAAAGAGTATGTAGTAGGGAAATATATCAAAGGAACAAAATGAAAGAGTTAAAAATGTCAGACCCTG
369	SEC17	2.87	ATTACTAACATTGAAATACGGGAATTGATATTTCCCGTTGTGTTAAGGCTTCATGAAATTGTTTAGCGGTTCTGATTCATACAAGTTTGAGGAGGCTGCTGAGAAGAAGGGTGTTCCTTCA
370	SEC18	3.81	GCTTGCACGTCTTGATTTAGGGACCAACCACCCCAGGTACGCTGGTTACCTCGTTGGAGTGTCTAGTTGTGAAAACAAATAAATTATCGATAATAATATAGTTAAATCCAATGGTTCCCGG
370	SEC18	3.45	CGTAGCAACGAACAAATTGTTTGGCTAACTCATCTTGATCGAATACCGTGAGATATCTATATCTATTGAACCAAGATACGATTGCTTACCGGAATACTTGCTTACCGCCTTACCTCTAGCT
370	SEC18	3.36	AGCCCGTTACGTCCGCCAAGTTCGCGAGAGTGATAAATCCAGGTTAGTATCGGTAAAACAGCTTTAGCCGCTGAAATTGCTTTAAAATCTGGATTCCCATCTCTATTAATCCACGGCCCTG
370	SEC18	3.35	TAAGGTACTGGGTGGGAGAAAATATTTGAGATTCGTAGCAACGAACAAATCCGTGCTTACCGCCTTACCTCTAGCTCTGAATGAGATATCTATATCTATTTGTTTGGCTAACTCATCTTGA
371	SEC66	3.71	GAAACTGAAGTTAAATTAATTGAATTGGAATTTAAAGATACTTTACAAGACAATTGTTCGTTATGGTTTGTAAAGAAATTTGCTTTAATCAAGCTCTCTCAGCTGAAAGATTGCAACCGGG
371	SEC66	3.03	TTAGACGATCATTAAAGTTAAAAGAGTTGGCTCCTCAGATAAACCTTCTAACTGGAAGAGATTTGAAACTGAAGTTAAATTAATTGAATTGGAATTTAAATATAAAAATGGCTCTATTGGG
371	SEC66	2.43	TCTATATAAAAATGGCTCTATTGGGGAGGATTACTGGAAGAGATTTGAAATAAAGATACTTTACAAGAAGCTGAAAGATTGCAACCGGGCTGGGTTCAATCTGAAGTTAAATTAATTGAAT
371	SEC66	2.35	AAACCTTCTATATAAAAATGGCTCTATTGGGGAGGATTACTGGAAGAGATGGAATTTAAAGATACTTTACAAGAAGCTGAAAGATTGCAACCGGGCTGGGTTGAAACTGAAGTTAAATTAA
372	SEF1	3.5	TAGGACGAAGACGCCGGTAGTAGCCACCACCACGACTATGCCATTATTGCTGTACTGGGCGATATTAGTATTTCCATTGAAAAAGCGAATAGATTACACCCTTCGCCGCATGCAAATGTAG
372	SEF1	3.47	CAAATAAGTTTGAACTGAAACCTTAGAATCTCGTTGAGCCGCGGAAGAAGTGGGTTAGGGATAATAGTACCCGGAGTTGGAGTTGGATGCAGATTGAGCTTTGGAGAACCTGAGGAAGGAG
372	SEF1	3.36	AGCTTATTCAAAAGGCTATTGCCCATGGGAATCTGTTGTAAAAGATGAACTCGAGTTTAGATTTGATTTCATCCACATCTTGTCTCAGTAGTTGCAACTGGAAAACGCTGTCATTGGCCAG
372	SEF1	3.34	AGTTTGAACTGAAACCTTAGAATCTCGTTGAGCCGCGGAAGAAGTTGGAGAGGGATAATAGTACCCGGAGTTGGAGTTGGATGCAGATTGAGCTTATTCAAACCTGAGGAAGGAGAAGAAT
373	SFT2	3.26	ATCCTGGGCCCTGGTATTGAGAGAATCCGCCCAGCTTGAGAACAATGTCTCTGCTGTCTTGTTTGATTCCATCGATTCAATGAGTCACGGAGACTATTGATCGCAGATTCATTAAAACCCT
373	SFT2	3.19	CACCTTCTGACCAGGTCAATAGTCTCCGTGACTCATTGAATCGATGGAATTTAATGAATCTGCGAAGACATTGTTCTCAAGCTGGGCGGATTCTCTCAATCAAACAAGACAGCAGAACTCG
373	SFT2	3.08	AGGGACCCCATTGTCCATAGTAAACCAAACTTTCTTGGTTTAGCGGCTAGAAACAGGCTGTTGCACCCAAAAGAAAACAGACAAAAAGTACCATTCTTTCAACGGGGAAAAGGAAAGTACA
373	SFT2	3	CCATTCGGTGCAACAGGTTTGAGGATGTTAAGCTCTGCTGGTGTCAATTCATCATTCATAGTGCATATTGAATTGATTAGTTGAAGAAGAAAAATAATGTGGCAAGAGGTGTTCTGCGCAT
374	SHE1	3.33	TGATATCGATCTGTGTACTTTAGATCTTGGTATCGATGAAGCTGTCGAAGGATCTTGTTCAAAGAATTCGTAGTGGGCATTAGAAAGTTTGGTTTGTGCAAGGAGGATGTATTACGGTGAG
374	SHE1	3.12	ATGATAAACTCCAAGAAGAGCATAACGAAAAAGACACCACTTCACAAATTTAGACTTTCATTCAAATAACAATAGCAATATCATCGAGACTATTGGCGTTAATGGTTTCACGCCGCCGCAT
374	SHE1	3.01	CTTTATTGAATTAATGTTAGAATTTGCTTGCATAGATCTCGCTCTAGCCACCGTAATTTCAATCTTCGTATTCTTCTTGTGATATCGTTTACCACTGGTGCTATGTCATTACCATTAACCA
374	SHE1	2.94	TGGCGTGTAAATCTCTTATTGATATCGATCTGTGTACTTTAGATCTTGGTTATTACGGTGAGCGGAATTGATCTTGTTCAAAGAATTCGTAGTGGGCATTATCGATGAAGCTGTCGAAGAG
375	SHE3	3.59	AAACCTTGAAGAAGAATGTACAAACCCAGGTGGAAAGCAACAACGCTGACTGCTTCCTATTAAGATGGTCAAATTAAGAAAGACGCCGAACACAAACGATGCTTTGAGTAGCAATAATGCA
375	SHE3	3.43	TTGACCATCTTAATAGGAAGCATATCCTGTGCATTATTGCTACTCAAAGCTGTACATTCTTCTTCAAGGTTTGTACTACCGCGCCTTTATTACTAATCTTGTCAGCGTTGTTGCTTTCCAC
375	SHE3	3.29	CGAGAACGAAAATCTCAACTCGATATTTGAAAGAAAGAACAAGAAGCTAAGAGTAACCGTTACAATGAACAAAAGGAGAAAATGGATCAATTGAGTAAATAAGAGCTAGAGAAAGATTATA
375	SHE3	3.16	GGCAAACTTGGAAAGTTCCCCCACAAAAGATAGAAATACCTCCAGCCAAAACTGCATGACCAGATTGATATGCTGACAAAAACAAATCTACAATTGACTAATGCCTCATCTTCGAGAGTCA
376	SHG1	3.32	GGCTAACCAGTGCATTGATTGAATCACAATTGGTCAAGGACAACTACCTAATGGTGATGGTGAGAAGAAATTTGACTTGGATGTCTATGTACGGTCTAAGAAGCTGGGTAGTAAAATGGAG
376	SHG1	3.24	TAATATTTAAAAACAGAGGGCTAACCAGTGCATTGATTGAATCACAATTGGTAAAATGGAGGGGGATAATGGTGATGGTGAGAAGAAATTTGACTTGGATGTCAAGGACAACTACCTAAAG
376	SHG1	2.63	TCAAGGACAACTACCTAAAGCTGGGTAGTAAAATGGAGGGGGATAATGGTTCTATGTACGGTCTAAGTTACAGGATCCCAAACTATTGGAAATGATAAAGGATGGTGAGAAGAAATTTGAC
376	SHG1	2.41	GTAAAATGGAGGGGGATAATGGTGATGGTGAGAAGAAATTTGACTTGGATCCAAACTATTGGAAATGATAAAGGGACAACTTCAGGAAACACTGAACTCTGTCTATGTACGGTCTAAGTTA
377	SHM1	3.48	AACAAGAACGTCACAGACAAAAACACTCTATCACCCTTATCCCATCAGAATGCTAGGTTCTGAGCTCCAAAACAAGTATTCTGAAGGTTATCCAGGTGAAAACTTCACCTCGAAGGCCGTT
377	SHM1	3.38	GTTGCAAGATGTCAAACATCTCTGGATCTCCCTCCGAGACTGGTTTGGAGGCCCACGACGATGAACAGTTGCCATACATTTGGCCAATGCAGAAGCTCTGACTAGCGATTGTGCACCACTG
377	SHM1	3.33	TTAATGGTTGAACATTAACTCCCCACTTGGCAGGGTCTAATCCGTACAGTCGGACTTATCGATGATTTCGTTACCTCCGTAGTATCTTTCACCTGGATAATCCAGAGCTCTTGCTTGACAC
377	SHM1	3.25	CATGATAGCGGAGTAAACATACAAATTGGCAGGTGCCCCGCTTAATGGTTTAATCCGTACAGTTCCAGAGCTCTTGCTTGACACAAGGATTCGGACTTATGAACATTAACTCCCCACTTGG
378	SHP1	3.64	TCCAAATTGCACATCTAAGAGCTTTAATGGAGCCCTCCCTTGATTTAACTATCATAGCGATAAAGCGGACCATCGGCCACTTGAAAACCTTCCTTCCAAACGCTCAAATAGAAACTGTTCG
378	SHP1	3.4	TTCGAATAAAGCCATAAATACGGAGCACGTTGGTGGGTTATGTCCAAAACCTTGAAAAGGAAAGGTTCTACCTCTCCTGAACCAACCAAGGGTAGTAGCCCAGGATCCTCACAAGGTAGCA
378	SHP1	3.32	AATATCTCTCTGAATTTGGAGATTTAAATGAAGCACTAAATTCCTATTATGAAGAGAGGAAGCACATTGGAACAGACAGCAGGAGAAGGCCCTCAAGCAAGCTTCTCAAACGGATGACCAA
378	SHP1	3.27	GGAGAAGGCCCTCAAGCAAGAAGCCTTCTCCACCAACTCTTCGAATAAAGATGTCCAAAACCAGGATCCTCACAAGGTAGCAACGAGTACTTGAAAAGGACCATAAATACGGAGCACGTTG
379	SIF2	3.52	TTACTATCAACCATTAACTCACTTTCTGTATACAAGATTCCCCTTTGTACTGTTCTTTATACTTCTCATCAAATTCCAATACTCTTGTTTCATCCTGCAATAGATTCACCAGTGTACCCAA
379	SIF2	3.4	GATATGGAGGTATTGTCAAGAGATGGGACACGAGGTGAGTGCATTAGCATTGATGAGAAGTATAAAGAACACATTCCTTTGGGTACACTGGTGAATCTAGTGCAGGATGAAACAAGAGTAT
379	SIF2	3.39	TGGCGCTAGTACTGTTGAAAGAGAAACCCAAGAGGACGATACTAATTCTATGTCAAAATACTGAAGGAGATAGTAAAATTAGATAATATTGTTTCCTCCATTGACAGTAGTGATGACCTAG
379	SIF2	3.36	AGAGTATTGGAATTTGATGAGAAGTATAAAGAACACATTCCTTTGGGTACTTGTATACAGAAAGTGAGTTAATGGTTGATAGTAAAGGTGATATCAGCGCACTGGTGAATCTAGTACAAAG
380	SKT5	3.48	TCTCGTACCATTTCCATGCGTATTCCATGTTACGATCACAGCCCTTGCCAGGGCCTTTGGCAAACCAGCATTAGCTGCACGCAAGGCCCATTGAAAAGCCTGCTCATAGAAGTAGCCCAGA
380	SKT5	3.27	ATACTTCCTTAAGTTCTTTGGGAAGTACTCCTACAAATTCTCCGTCACCGCATCTCTTACGAAGGAGCAAATAAAGAAAAGAACTCGTTCTGTAGATTTGGGAGCATTAAGACAGACAAAT
380	SKT5	3.21	CAAGTTTAGGGCATGTTCCTTCAGCAACTTTGTTGGCACAGATTTATGAACATCACTTTCTGTACACTATTATACGCAGGCAGCGTTAAAAGGCGATTCTACAGGTAATGATACAGTAGGG
380	SKT5	3.12	TGCTGGTTTGCCAAAGGCCCAATTCACTCTGGGCTACTTCTATGAGCATGCGCATGGAAATGGTACGAGAAAGCTGCAGGGAACGAGGACAAGAGGGCGAGCAAGGGCTGTGATCGTAACA
381	SLA1	3.48	GGACTGTTAAACCGGCTTCTAAGTCTGAATCTAATTTACTCTCTAAGAAATATTAGACTTGCAACCTTTAGAACCTAAAAAGGCAGCTGCCTCGACACCTTCAGAATTTACTGGTTCCATG
381	SLA1	3.48	CTGATGCCACCGCTGCGGCTGTTCGATCTCGTACAAGACTATCATACAGCATTACTATTACAACAGCAACAGCAACAACGTTGGAAATCACGAATACAATGATAACGATAATGACGATGAA
381	SLA1	3.47	CGGCAGCGGGAGCCTGTTCCTGCTTGGAAGTGGACCCATTCTCTGGTTCGCATTGGAAACGGTAGACTTAACCAACAGCCAATCAGCATCTTTATCATCGACGTAATTGCCTGGAATGAAG
381	SLA1	3.23	CTGATTGGCTGTTGGTTAAGTCTACCGTTTCCAATGAATTCGGCTTCATTGGTCCACTTCCAAGCAGGAACAGGCTCCCGCTGCCGCTGAAGCTCCTGCACCAGGCAATTACGTCGAACCA
382	SLI15	3.85	GCAGGAAGGAAGTCACCGAAGGAATGAATAGATTTAGTATACATGATACCGCGTTAAAGTCGACGCCAATGAAAGCGAAAAATCCTCACCATGGTCACCTAATAAAAGCCCGGTTGAGCCA
382	SLI15	3.48	TGAAAGCGAAAAATCCTCACCATGGTCACCTTACAAAGTTGAAAAGGTTCTCCGATTAATACAAAACGCTTCGATAATCAAACATGGGCGGCTAAGGAAGTAAGAGAATCCTCCAAGACTT
382	SLI15	3.45	GTACGAAAGTAGTGAATGGTTAAGAAATAATGTTTATATGAATACACTCATTTAATTAGCCCCGAAAATACGCATAACAAAATGGATGTCGAATTTCCTAAGTATGAAGACAAAAAGATGG
382	SLI15	3.38	CTTTAAAGAAAGCTGAATCAGTAAAGGTGAAACCACCACCGAATTCTGGGTGTTTGTTCCACTGCCGAATAAAGATCCTCTTATTATTCAACACATTCCAATAGCGAGATCTCAAAGAAGG
383	SLM4	3.25	CGTATGATTTGCATTCGGTAGACTTCAAGACATCGTCTTTGCAATCGTCTTACTGTCCTATGCGACGTCAAACAACGATGTACCGAAAAATTCCATAAACATGATTATAACCGCCACTAAT
383	SLM4	3.21	GGCAGTTATCAGCAGCAAACGGTATCCAAAATATTGAAGCAATATGGTGATCTGGAAAACACTTTGAAACCGTATGATTTGCATTCGGTAGACTTCAAGATGCTCCATTCTAAAAACGTTA
383	SLM4	2.62	ACGATGTACCGAAAAATTCCATAAACGAAATAAACTCGGTCAATAACTTGAGTGGTCAGAGGATGAAAACGATACTGAGGAACAGCACTCCAATAGCTGTAAAATGATGAGCTTATTGATT
383	SLM4	2.62	ATTCCATAAACGAAATAAACTCGGTCAATAACTTGAAAATGATGAGCTTAAAAACGATACTGAGGAACAGCACTCCAATAGCTGTTACCCTGTGGAAATCTTGATTAAGGATAAGTGGTCA
384	SLX1	3.62	TGAACCGTCACGTTTGGTTCGATATGCCCCTCCAACAGCCAATTTCCCATAGGAGTTGATCCAACGTAAAATGATTGCCTCTTGTTAATCGATTGTAGTATATGCTGCCTCAAACGTCGTA
384	SLX1	3.2	GGAAATGATAATGATTGTGCGGGGCTTCCCAAGTAAGATAGCAGCTTTACCCAAACGCATTATATTGCCGAAAAAGATCGTGTTGTAAAGCATAAAGCAGAGTTTGAACATGCATGGCAAC
384	SLX1	3.04	GAAAGAAATTGACTACACGTCTGAAGAGCAAAATCTGAAGCCGTTTGTAGTGTTAACCACTTGAAATGTCTTCACAGGTACTTTCTAGATGATGAACAGTCGCTTTGCAATAATAAAGACT
384	SLX1	2.91	GATTTCCGATTAATATACAAATAAATGAAAATGCGCTTGAAGAACCAAAGATAGTGATGAGAATTTAAAAGTGGTGGAAGCTGTATACACTAAAGTCATTGAGAAAACTGTGGATGTTCTC
385	SMP1	3.71	ATGAATAGCCTCGTTTGCAACATGCTGTTGGTCTACGCTTTCTTTATAATTAAACCGCCTTGCAACATTTGATAATCTGCACTATTTCTTGCACAGTCAGCATTAGCATGAAAACTCCCAC
385	SMP1	3.52	TGTTGCAACCAGCTTCCCATTCTGGGAGTTGTACAGTTTCGAGTCAAGATTAAGCGCTCCGTTGGCGTCAAATGACGCCGGGAACGCTGGTGTAAGTACATCCTCCAGTGTACAAAACAAT
385	SMP1	3.46	GGCGTCAAATGACGCCGGGAACGCTGGTGTAAGTACACCATTGGTGCATTCAATCATTCTGACTGTGCAAGAAATAGTGCAGATTATCAAATGTTGCAAGGCCACGGAGCAATATCACGTA
385	SMP1	3.35	CGATTGAAAGGATGGAATATTGCCCACTAAACTTGCAGGCAATGAAGGCTAAAATTATGATAATTAGAGTGGTTAGATTCAGAAAGTAGTAAATGAGTATTTGGCAAATTCTCGTAAGGCG
386	SMY2	3.72	TGTACCATTGTGACATCATTTGGGTAGTAAATGGACCATGAATCTGTCCCCAACTGAAACTGGTGCTGGGAGTTGTGACATTCCGTTCATGCTCATATTATGCGTGTCTATGTACCTCCAA
386	SMY2	3.52	ATGTACCTCCAACTGGATTCAACTGAAACTGGTGCTGGGAGTTGTGACATTCAGAGGACGGAAACAAATTGACATGAGATTGGGCAGCAGTTGGTGTACTTCCGTTCATGCTCATATTAGG
386	SMY2	3.45	GTTTCCGTCCTCTGATATTCCTCCTAATATGAGCATGAACGGAATGTCACCAGTTGGAGGTACATAGACACGCAGGGACAGATTCATGGTCCATTTACTAAACTCCCAGCACCAGTTTCAG
386	SMY2	3.43	AAACTGTTCATCAAAGGAACCGAATAATCTTTGCGAGTCTGGTGCTATCATATAGGGGAGGAGGAAGGAAGGTAAAAGCTCAAGGAGTACGAATGGAAATTTATTGATGTGGGCTGAGAAG
387	SNF5	3.61	ACCAAAACAAAGCATCATCAAGGGAACATATAGTAAAGAACTACACAAAACCAACAGCGTTCCAAATAGTATTGGAAATATATTTAGCAACATTGGAACTGCAACAATGAATAATCAGCCG
387	SNF5	3.36	TCTATCACAAGCACTTCTCAGAAGATTCCTTCGGCAAGTATTTGGGGAAAACGAATACAACTACCAGAGTTATTCCACAAGTAGAAGTTGGAAATAGGAATGGTTACTCAGGGTATGGTAA
387	SNF5	3.33	ATAACTCTGGTAGTTGTATTCGTAATCCCATTACCATACCCTGAGTAACCTTCTGAGAAGTGCTTGTGATAGATTTCATTCTAGTGTTCTTCAAATCTTGATTTCCCCAAATACTTGCCGA
387	SNF5	3.27	GTAATGGGATTACGAATACAACTACCAGAGTTATTCCACAAGTAGAAGTTAATTAAAAGTCTATAAACAGGCCATGAATGAGACATCGGAACAGTTAGTTGGAAATAGGAAGCATTACCTA
388	SNR161	3.2	TTCAATAAACATCTATCTGCCAGCTTAGAGAGACTACCCGTGGTAGAGAATTGTATATTTACTTGTGTTAGTTTATAAATAAATTTTATATCACTATATGAGACACGGGCAGCCAAAAATA
388	SNR161	3.12	ATTTATTTATAAACTAACACAAGTAAATATACAACACCCAGTATTTTTGGGTCTCTCTAAGCTGGCAGATAGATGTTTATTGAACCGCTTAAGTTCCGTTCTGCCCGTGTCTTTCTCTACC
389	SNR56	2.85	TATCTGCAAAACTTCGAAAAGTTCAGTACAGGTCTGTGTTAATATATTTTTTTCTTTTACCAGCAAAAGCACCGTCTAGCCATTTCAAAAAAAAAAAAAGTTCATCATGTTAAATTGAAAC
390	SPO23	3.44	ACAGAGAATGGCAATACCAAGTATTGATTTGAAGACCAAGAAAATACTACTTTACTAAGAACTGTAGAAAGCCAAAGTTTCGATTCCGACAAGACCATTTGAGAGCCATACATTAAAAAGT
390	SPO23	3.33	GAGAAACTTGCTGGGAAAGTATTTGCTTGAAGGGTAAAAGTGAATGGGTATTCTTATCATTTAATGAGTGGTGTATGACTCTCAACTGCTGTTTGGGGTAATCGTACGTGCCCTTTGTCAA
390	SPO23	3.31	ACAAGTACAAAACACTAATGTTCTCCGATTTACAATTGAATGCTGACTATATATATCTACAAATGTTGAAAGAGAAAGAGCCACTCCTCTACAAATCAAACCGTTGTATTACGATTCCTCA
390	SPO23	3.15	CAAATGATATTATCAATTACCAAAACAGATTCTTCCATTGAATTACAGGAGCAATACCAAGTATTGATTTGAAGACCAAGAAAATACTACGAGAGCCATAAGCTTCTTTGGCAGTTGCACA
391	SPP381	3.5	CAAAGCTAATCAAGTGGCAAAGAACTACGAAACGATGAAGCTGAGACTTAGATCAAGCAGTGCTTGCTCTTAGATGATAACGATGAAGTCGATTCAGAAAACACCAATTACAGCACCAACG
391	SPP381	3.22	CTTTACCGAGGCCATTATTTATGAAGAAAAAGGCCAATAATTTGCAGAAACCCAAGATGACGCACGAGTTCTGCAAACAAAGAAGGAAAATATGATAAAAGCTACCAAGATAGATCAACCC
391	SPP381	3.21	GAGACAGAAATGGTTTGAAAGGCAGAACGAACGAAAGCAAAAGCATAGAAAGAAGAATATGAGGCAAAACGATTTGAAGCGATGCAAAAAGGCAAAGATGGAATACAACTTGCGAAACAAA
391	SPP381	3.15	CTTTCTTCACTTTCGGGACTCTCATCACTTTCGGGACTCCCATCACTTTCCGGTTCTTTCCTGTACCATTTAAAATTTCGCCGCCCAAATCACTATGGCTATTTGATTCTTGGCCATCATT
392	SPT7	3.58	AAGATATGGAAAAAGACAAAGACTACGAATTAGATGAGGAAGAGGAAGTTTGGGAGCTCATATGTTGGCCAAAGAGAATGGCAAGGTGTCAGAAAAAGATGCTGGTTCTGGAAGAAAAGGA
392	SPT7	3.5	ATTGAGTTAGATGATACCAGATTCCTACAGGAATATGATATTAGTAACGCAATACTAAAACATTAGACAAGATGGAAGACGCTTCCGTGGACCGCATGCTCATTCCTGACATAGTATACGA
392	SPT7	3.48	TAGATGAGGAAGAGGAAGTTGCTGGTTCTGGAAGAAAAGGATTGAATATGGCAAGGTGTCAGAAAAAGATAGCTCTAAAACCGTCAAGGATGAAGCACCAGGAGCTCATATGTTGGCCAAA
392	SPT7	3.35	AGGATACGGAAGACGGACTACAAGATAAAACTGCAGAAAATAAGGAGGCTATGATGACGAAGATGAAGACGAAGACATGGTCGACTCCCAATCTTATTTAGGGGAAAATAATGAAGAGGAA
393	SRB6	3.12	GGACGATTCTGTCCGTGAAGCTGGCGGAATTGATAAATATGACTACGATACATTCGCACAAGAAAATTCTGAGCTCGCTGTGGCCACGACCAGTGTGATGGCCGATAGAAATGATGATGAC
393	SRB6	3.08	ATGATGATGACGAGGGTTCATTCGCACAAGAAAATTCTGAGCTCGCTGTGACCAGACCATGCAATTGATTAAAAATGTTCAAGACTTGTTGATCCTGACCGCCACGACCAGTGTGATGATG
393	SRB6	0.714	CAAGAAAATGAGCAACCAGGCACTATATGAGAAACTCGAACAAACCAGGAGATAAATATGACTACGATAGCCGATAGAAATGATGATGACGAGGGTTCATCGATTCTGTCCGTGAAGCTGG
393	SRB6	3.59	AATGAACCCTCGTCATCATCATTTCTATCGGCTATCGTAGTCATATTTATGTCCTGGTTTGTTCGAGTTTCTCATATAGTGCCTGGTTGCTCATTTTCTTCAATTCCGCCAGCTTCACGGA
394	SRO77	3.67	AGGATTACGCTGGCAAAGCCAGCTTACTTTAAAGATAGCGGGTGTTTCTGTGGAAAATTCACATGTGTTTCAAATATACTTCTAGCGTGAATCAGTTTACTAAAGGAACAGTCTTTCAAGG
394	SRO77	3.57	TTTCTGTCCAAACAGCATCACTTGTATTGAGACTGATCCGTCCTTGGATTCATATTGATCTATGATGTGGATAGAAATCAAATGTCCAAATTGAAAATTGGGATGCTGATTGGCCTCGAGA
394	SRO77	3.55	CATTTGATTTCTATCCACATCATAGATCAATATGGATCCACTCTCGAGGCAGTCTCAATACAAGTGATGCTGTTTGGACAGAAAACAGTAGTTAGAATCTCAATCAGCATCCAATCCAAGG
394	SRO77	3.51	AAAATTCACATGTGTTTCAAATATACTTCTAGCGTGAATCAGTTTACCGCATCTTCATGGACAGTTAATATATGTAAGGAATTTGGGTGATAAAGTGACTTATTGACATCCCAAAATACCA
395	SSA3	3.49	CCAAATCAAAAATCAGGACATTGTGCTCAGCCCTGCCTTTCTTATCCAAGCATTGATAATACGTAAAACGTTCATCCCTGCAATAGTTCCTGCATCCTTACCATAAGCAATTGCTGCTGCA
395	SSA3	3.4	CAATCTCATCAATTTGGGACTTGTCCAGCTTCGAATCTTTAAGAACCTTTAATCAGCACATAGCTCTTCAAACCTTGCCCTTGTTAACGAAGTGTAGAAATCTACTGGTTCCAATGTGGAT
395	SSA3	3.27	TACTTGCACTACAGGTTTACCATCTCTGGATATAACTTTGAAAGGGAAGTATCAAATTTACGACCAATTAACCGCTTTGCATCAAAAACTGTATTATGAGGCTTGGCATCTGTCGTCACTT
395	SSA3	3.11	AAATTGATGTTACCTTTGATATCGACGCTAATGGTATTCTTAATGTGTCTACAAAATCACGATCACTAACGATAAAGGTAGGCTCTCGAAGGATGATATTGCTTTGGAAAAGGGTACTGGT
396	SSE2	3.63	AACGATGTGACTGCAGCCGCCGTTTCGTACGGCGTCTTCAAGAATGATCTATTGGCTTAGTGGACATTGGGCATTCTACCTACACCTGTTCTATTATGGCGCCAGGTCCTGAAGAAAAGCC
396	SSE2	3.57	TGCCCCCTTCTCCGTTGAATCTGTTATGGATGATATCGACGTTTCCTCTCAGTAGAGCCCTTGTTGAAGCGTGTGACGTATCCAATCACCAATGCATTGGAATTGAGCCGTGAAGAGCTGG
396	SSE2	3.41	AGGACCTGGCAGATCATTCTTGAAGACGCCGTACGAAACGGCGGCTGCAGTAATCCTGCAATTCTGGCAGCATCGGCTATGTTATAACGTTGTTCTTCCGTCACATCGTTGACAATCCTTA
396	SSE2	3.32	CGTTGTCAATGAAGTTTCTAATAGGTCTACACCATCCTTGGTCGGCTTTGTGGTAAAACTAAGCAAACATCGAATGTTAAAAACACTGTGGAAAACTTGAGCCCCAGAAATAGGTACTTAG
397	SSH1	3.39	CAAATACACCTCTTAGAAAATAAATGGGGTCATTAACATTAGGTGTGGTAGTGCAAAAAGGTAAATTAACCCTGCAAAAATAGTATAGACAATCTTGTCAGCTTTGGGCAAACCAACAAGT
397	SSH1	3.35	AAAAATGTGGATGTAGAACAAGATGGTGTAAGAAAACAAAACAGATAAACAACATTGTTTGTACCACGGGCTCTTGTTGATCTGATTGGCAATTCTACACAGCCAGTGTATAGTAGCTTAA
397	SSH1	3.24	CCACAGTGTTGATTATCATAGCTCCAGAAGAAAATCCAAATCCTTTATCGTGCCAGCACCGACCAATTGAAAGTTGATCAACCCGATCTGTACCACAGATATGACTTCAGCTAACAAAGTG
397	SSH1	3.07	GTTGATCAACTTTCAATTGGTCGGTGCTGGCATATTCACCACTTTGTTAGTTCTTCTGGAGCTATGATAATCAACACTGTGGTAATCGCCACTAACTTGGCTGAAGTCATCGATAAAGGAT
398	STU1	3.39	GAAGCTAAGGCAATCAAATATAATTGAATTAGACAACATTATATCCGGCATGTCACTGTAATAAAGGAGGTGCAGTTGATTGAGTTGATTTCAAGAGCTAACATTCCCAAAGATAATCCAG
398	STU1	3.38	GATGATAACAAGTTCTTGAAAATGACAAATATTTGGTCCAATATTGATAGAGCCTCTTGAGGAAAAGTAATGCAGTTAATGATAACGTTGTCCTCAACGAGGGCAACTGATCGTTTAGGAT
398	STU1	3.38	CCTCAACGACGAGGTAGCTCTTGAAATCAACTCAATCAACTGCACCTCCTATCTTTGGGAATGTTGCCGGATATAATGTTGTCTAATTCAATTATATTTGTTATTACAGTGACAAATTCCT
398	STU1	3.37	TTGCTCAACTAGAGTGTCATTGAATTGTACTGGAGACTGCATGGCCACACTGATAGGAAGATTAACCGCGGGTACGAACGGTAAGCGTAATGGCCGGAGAGTTTGATAAGGTAACAAAGCG
399	SUL1	3.66	GTCAATAGCTTTAAAAATAAAAATAAATCCCTGCAGAATACTCGGAAAGATGTGCATAATCAGGAGGATGCTGATATCGAAGTATTTGAATCAGAATACCATATGTCACGTAAGAGCTCGA
399	SUL1	3.58	AACAGGCTTTCCCTGCTGGTAAATTCCTTGGTCGTGTTGAGGTGGCAGAATTGATGCTGTGATATCATCTAATGAATTACCTAATGAACTGAATAAACAGGTATTGAACCCAACAGTACAA
399	SUL1	3.5	CGATAATATCTATCTGCCAAAGTTATACCAAATGTACCACACCACCATTTAAGCCAAAAACGGCGTCTAACTTTGTGTTTGGTAAATGTTTCAGAGTGTTCCATACATAGAGGATTACCAA
399	SUL1	3.41	TTCTGGGTACAGTTCCCTCGGGCTTAAATGAGGTGGGAGTTATGAAAATCCAGAAATACCTGCTTCAATTATCGTTCTGGTGTTAGAACACATCGCTATTCCAGACGGTCTGCTATCTAAT
400	SUP45	2.85	CGGAGACAACGTCCATTTCTTGGCCGGTAGCTTTGTCAATAGCAAACGACTTATAACCTCATTATCCTCGGCATCTTTAAATGTATATCTGATAGTTTCCTTGTCCTTGGCTTCTGGTTCA
400	SUP45	2.79	CTGACTTTAAGACCGATTTGGCTAAATCTGAATTATTCGATCCAAGACTATTTCTTATGGTGGTGAAAACGGTTTCAACCAGGCTATCGAACTTTCTGCCGCATGTAAGGTTATTTCCATC
400	SUP45	2.13	CAAGGACAAGTCGTTTGCTATTGACAAAGCTACCGGCCAAGAAATGGACGGCTAGCAGCTAACTACAAAAACTTCGGTGCTACCTTGGAATTCATCACAGTTGTCTCCGAAGAACCTTTAA
400	SUP45	3.23	GATTTAATATTCGAGGCAGTACCATATTCATCTGTTAACATTTTTTGGTAACTAAGGAAATCATAGAAGTACCATTACCTCTAGCTTTTTCTAAAGATTGCAGTGGAATTTGACCCTTAGG
401	SUS1	3.39	CTGACTATTCAGATCACCGTCACATTTATTAGAATTTCAAACGAACTAAAGATAAAGTCAAAGATTTGACCAAATCAGAGATGAACATAAATGAATCTACAGCCAGACTACTTCAAGAAGG
401	SUS1	2.94	CAACACATGCGACAAAATCAGAAGTAACAATTCTGGCCTTCACTCCAATGAAATACAACAATATCTTGTAGAATCAGGAAACTATGAACTGTATGATAAAACTATGGATACTGCGCAATTA
401	SUS1	1.32	CTATTCAGATCACCGTCACATTTATTAGAATTTCAAACGAACTAAAAGCCAAGTCAAAGATTTGACCAAATCAGAGATGAACATAAATGAATCTACGAACAGACTACTTCAAGAAGGTTGG
401	SUS1	0.945	CCATAGGCATGGCTTGACCAACACATGCGACAAAATCAGAAGTAACAATTCTGCGCAATTAAAGAGTCAAATACAACAATATCTTGTAGAATCAGGAAACCTGGCCTTCACTCCAATGACT
402	SWC5	3.34	TAGGTGGTGGTAGCGACGATAGTGATGCCAGCGATGGCGGTGACGACTATGAAATAAAGTGGACTATTCGCGTATAGAGAGCGAGAGCGGCGGACTGATCGATGACGGTGTGAACAGAGAT
402	SWC5	3.11	TTTCGCATATTCTTCCTCAGCTTGCCGAGCTCTTCTAGTCTTGATCAGTCGTCCACTTTATTTCTACCCTTATCTCTGTTCACACCGTCATCATAGTCGTCGCCGCTCTCGCTCTCTATAC
402	SWC5	3.08	AGTGGACTATTCGCGTATAGAGAGCGAGAGCGGCGGACTGATCAAGACTATGCGAAAACACATAAGTATGAATCGTTAACTGTTGAATCGATCCCTGCAAGAAGAGCTCGGCAAGCTGAGG
402	SWC5	2.98	CGAGAGCGGCGGACTGATCAAGACTAGAAGAGCTCGGCAAGCTGAGGAAGGTTAACTGTTGAATCGATCCCTGCAAAAGTAAACAGCATCTGGGAGGAGCAATATGCGAAAACACATAAGT
403	SWD3	3.48	GCAGTTGTGTCGGTGGACGTACCCATGAATGATTCATCCATTCTGAGTTCTTTGATGCAGAGACGGGCCATTGTTTGAAGACATTGACCTATGACAAGGAAGGTTCATATGACGGGCTCAT
403	SWD3	3.32	TGATGAAAACAATATCTGCACACTCAGAAGCAGTTGTGTCGGTGGACGTACAGGTTCATATGACGGGCTCATACGGATCTTTGATGCAGAGACGGGCCATCCCATGAATGATTCATCCATT
403	SWD3	3.19	CTTCAAACAATGGCCCGTCTCTGCATCAAAGATCCGTATGAGCCCGTCATATTCATGGGTACGTCCACCGACACAACTGCTTCTGAGTGTGCAGATATTGATGAACCTGAACTCAGAATGG
403	SWD3	3.12	GTCAATGTCTTCAAACAATGGCCCGTCTCTGCATCAAAGATCCGTATGAGGATGAATCATTCATGGGTACGTCCACCGACACAACTGCTTCTGAGTGTGCCCCGTCATATGAACCTGAACT
404	TAE1	3.37	TTCCTGCGTAAACTGAAGTCGAGGATGCTGCCTCAGGAGAACAACGTGAAGGACGTGTAAGCAAGACCATGCTTCACAAGCACGCCGCTAAGATAGACCTGTACGCTGTAGACATTGGTGC
404	TAE1	3.35	CGTTGTTCTCCTGAGGCAGCATCCTCGACTTCAGTTTACGCAGGAAGTTACTACTGTACCTTCTCCGTATCCACCTAGAACACCATCCACAGTGGCGTCCTTGGATCCCAGGACATCCATT
404	TAE1	3.32	ATACATAAACAACAACGATGGACGTGCCTGCAGATTCCCATATCAAATACTGGACGCCACTGTGGATGGTGTTCTAGGTGGATACGGAGAAGGTACAGTAGAAGATGCCATCGACTATTGG
404	TAE1	3.23	TGGACGTGCCTGCAGATTCCCATATCAAATACGAAGATGCCATCGACTATGTGTTCTAGGTGGATACGGAGAAGGTACAGTAGTACCCACAATGGATGTCTGGACGGATGTGGACGCCACT
405	TAF5	3.69	AAACGGAAATGGTAAACAAAATTTAGAAATGAATTCTGTTCCTGTCAAGCTGTTAAGGAGATTGAAACTGAATTGAAAATTAAGGATGATCAAGAGAAACTGGGACCTTTCCCAAAAGACG
405	TAF5	3.47	AATGATGTTGATTGTGTGTCATTTCATCCGAACGGTTGCTATGTGTTTACTGGGACGTTTCTACAGGCGACTCGGTTAGGTTATTTCTTGGACATACTGCGGGATCCAGCGATAAGACGTG
405	TAF5	3.43	GTATCTAGCGGGCGACTAGAAGGGCTCAACGCACCTGAAAATTATATACGGATTCGTCGCTGGAAATTTACAAGCCGGAACTAAGCTACATCATGTACCCTGCATATTCAATGTTGAAAAA
405	TAF5	3.38	TAACCTTGCGGTTTGGTCGTGCGATGCAGTGGCGAAATAATGGCCTAGCGATTATGGCCCTTATAGCTTACTAGCGCGGTGTGAGTATCCATGGACCATAGGGAGAAACTAACATCCCACA
406	TAT1	3.71	ATATGCTAAGCATTTAGGTAAGACGCCTTGTTCTGCCAATGATAATAACATGCAACAGAAATGACAGAAATCAAAATAACAGCATTTATAAAGTGAGGCAATCTTGGCCCAGAATATAACG
406	TAT1	3.65	AGTGACCAATTGTAAGGGCAGAACAGTTAGCCATTGAATGGTGTAAACCAGACTAAAATAGAAGGATATCTGGTGTAATTGCCGGTTAGTCCTGCATAACCAGAAACTGCAAAACCCAACG
406	TAT1	3.56	GGTACTGGTTTACTGGTCGGTAATGGTCAGGTGCTGGGAACAGCTGGTCCGCATCGATCATGCTTTACTGTATCATCCAAGCGGCAGGCGAGTTAGGTCTTGCCGGGTTAGTCCTTGGTTA
406	TAT1	3.42	GGTAATCGGATTCGTCATTCTGGCGATTATCATCAATTGTGGTGGTGCAGCTGGCACAATCCTGGTCCATTTGCCCACGGTTTCAAAGGTGTATGTACGGGTGACAGAAGATACATCGGTG
407	TBS1	3.17	ACTGTATCAAGTATAATAAAGATTGCACGTTTCATTTCCATGAAGAACTGACAAGGGAAATGGGAAGTCGGTTAAGAAGCCGAGGTTGGATAAGGAGAATAAAAGAAGGCGAGAAGAAGCT
407	TBS1	3.13	ATACGCAAAATTCTATGCCTTTGATTCAAATTATTATGAGGGTGTTCTCAAAAAGATGATATGGTCGAGCTCTTGAAAACTTCGTTCATAAATAAAGAGAATAGGTTAGTTAAGCATACGA
407	TBS1	3.08	CAAAATATTATCACTAGATGGTGATGATGCGGATCGGAAAGAGAAGTCCATTTGAAAGTAGTAGTAAACATTTCATTAATGGGCGAAAGAAATTCTTCGTGGACCAGCTTGGTCTGTAAAA
407	TBS1	3.06	CCCGTTTAGCAATTGCAAAGCGTTTGCTCAAAAATATAAAATGTCCATCATAGATCAATGTTTGCAATTTGCCGACGTGCACTTTGATCCTGCTAAAGGATTAGCCTCTCTTCTCCACATA
408	TCM62	3.6	TTACCGAACATTTCGTTTGATGATTTCCCAATTTCCTCAAACAATTCCTCTTATGTTTACAGTAGTGTGGGAGAAAATAACGCCAGGTTAAAGCTCGTAAAGCATACTCGTTAAAGCATAA
408	TCM62	3.47	TTACTAGATTCCCTACAAGTAGATGAAGCTACCAACACACGACTTCAATCGGTCTACAATTATTCATGGATTGCATTCAGGACAACTTAACAGCAACTTCAAACAGGCCTCGAAAGCTGGG
408	TCM62	3.23	TAGACCAACCCTCCCCAGCTTTCGAGGCCTGTTTGATTGAAGTCGTGTGTTAGTAACTCACGCATTACATTGTGAAGTCTCATGGTATCATGAGAACTAATGGTAGCTTCATCTACTTGTA
408	TCM62	3.02	TGAACCTAAGTATAAATCCAAGCCACAGGTCGTTAGTTCTCATGATACCAACTAGATTCCCTACAAGTAGATGAAGCTACCAACACACGACTTCAATCAATGAGACTTCACAATGTAATGC
409	TDP1	3.73	AGAAGGGCTACCAGTACCGTTTAAGAGAAGCTTGATAGAATACCTCAATTGATTACAAAAAGCGTAGAGGAAGTTAACTTTGCTCCTTTGAGCGAATTAGCGTACCACCTGAAAGACATTG
409	TDP1	3.66	AGAGGAAGAGGTCGGATGTTGCCGAGAAAGTAGCACAACGGTGGAAGAGCTGGCTCCGGTCAACAGTAACAATGATAGCGACGACTGCGTCATAGTCAGTGTCAGGTATAGTGCTGAAATG
409	TDP1	3.24	GTATAGTGCTGAAATGGAGAATATGGCTCCGGTCAACAGTAACAATGATAGAAAATCATTGATTTGACTAATCAGGAACAAGATTTGAGTGAGAGAATAGGCGACGACTGCGTCATAGTCA
409	TDP1	3.18	TCCAATACGAACTTGATTTCTTGTTGAGACAATTCCACCAGAACGTAGAGCTATTATGCCTATCGAAGCCCGTGCTATGGACGCGACACTGGCAGTAATAAACATAACCATCGTCGGCCAA
410	TEC1	3.8	CACAGTCGGCCTTGGATGATATGTTTCCAGAAGCCGTAGTTTCAACCGCCACATCAATCTCATAGACACGCATCCTCAATTCGAACTGGTAAATACTGGAGCTTGTGTGAAAAATGAAGCG
410	TEC1	3.41	GAAGAATGAAGTACCAAATATATCTGTGAGCAACTACTTTCCCGGACAAATTGGACTATCGGTTGTGATAAGTGGTCAGAAAAGGTAGAAGAGGCATTCCGTAGCGAAACGTCGTCAACAA
410	TEC1	3.19	ATATGATTCTATATTTCTAGAATTATCCTTGCCAAAGTCGTCTTCTTTAAGTTGAAATAGGTGGATTATTCTTCTTGTCGATATGGGAGGAATCTGGCACGACTCATGGTTAAACAGGTAT
410	TEC1	3.18	CTGGACTGGGTGCTAAATCGGACGATTTGAAATCTCCATCAGCAAAGGCTAAGTACCAAATATATCTGTGAGCAACTACTTTCCCGGACAAAGTAGCGAAACGTTCACTGACAAGCAGAGG
411	TEF2	3.63	TTTGTTGGCTTTCACCTTGGGTGTTAGACAATTGATTGTTGCTGTCAACACAGATTCCAAGAAATTGTCAAGGAAACCTCCAACTTTATCAAGAAGGTTGAGATGGACTCCGTCAAATGGG
411	TEF2	3.28	TTTCATCAAGAACATGATTACTGGTACTTCTCAAGCTGACTGTGCTATCTCGAAGCCGGTATCTCTAAGGATGGTCAAACCAGAGAACACGCTTTGTTGGTGATTATTGCTGGTGGTGTCG
411	TEF2	3.27	TTCGTCGAATCTACAAGCAATGTGAGCAGTGTGACAATCCAAAACTGGAGGTTCAAAACAATGACGGTAGCGTTGAAAGAAGCGCAACCCTTTGGTGGATAGTAACCAGCAGAGATTTGAC
411	TEF2	3.19	ATTGACAAGAGAACCATCGAAAAGTTCGAAAAGGAAGCCGCTGAATTAGGTTGGACAAGTTAAAGGCTGAAAGAGAAAGAGGTATCACTATCGATATTGCTAAGGGTTCTTTCAAGTACGC
412	TEL1	3.51	AAAGTTCCATAAAATGAGCACAATTGTAATCCTAGCACTTCAAACTCATGAGAAATGTGTCCATATCGTCAGAAATCCGTAGGATAGAAGGTATATCCGATGAGCTGTTCTCCTCTAAAAG
412	TEL1	3.45	GAAGCAATAAGACCTCAATGGTTATCTTACCCCGAGCAGCCTTTGAATTCATATCTAGATTTGAGGACAATTCTTTCACTGGTGTGGCCCCTACGGTCAAGGACTGCAATGATATCCTGGA
412	TEL1	3.42	GTCAAGTGAACTAATGAACCATAAACTTCCTTATATGATTGGTCAAGAGATCTTGTATCTCTATACCGTGAGTACATTCTACTGCGCTTAAGTAATTATAATTATGTTGAAGAGCTTCGGT
412	TEL1	3.35	CAAGATAAGATATAAATACATCTGTGCTAACGCAATCAGAAAATTCCAATTATTTCTTGAAGACCATAGGTAAGCTCGCACTGCTTTATCTATAGTGGAGATGGCTACCAAACGCTCTGAA
413	TFC1	3.62	GGAGGAGCCTCTTGCTACACTTTCATCAATTCCAGATTCTAGCGCGGACCTACGTTAGACCTGCCCAGAATTCCAAGTTTAGAATTGCCACTTAATGTCTAGGCCCCACCGTTAATAGCAG
413	TFC1	3.28	CTGTACCAGATAATGACTCTCAACCTCAGGAAAACATCGGGAATTTGATCCAGATTTCCAACTGCCGCCACCTCCTAAGTTATCAATGGTTGGTTTCCCCTTAGACCGTAGCGTTAAAATT
413	TFC1	3.25	TATAAAAATGTGTGGGGGCATCGAAAAAGTGAAAGAAGCCTTTAAAGAACACAACTGTACTTAAACGATGATACTGATAGCGACGGATCCAAGAGCTATTATGGACCTATCGAATCTCAGC
413	TFC1	3.13	TCATCAATTCCAGATTCTAGCGCGGACCAGGCCCCACCGTTAATAGCAGACCAAGTTTAGAATTGCCACTTAATGTCTCCACAAAACACTCTAGTATACATGAATTTACGTTAGACCTGCC
414	THI2	3.55	CGCTGTGGCCTCTGTCTTTGGTAGCATGACAAATAGAGATTATACTCAAAGCTTAATATGGTGGAAAACGACATATCTGTGGTCAACCTCAATTGCTCCAAGCGCATAGACAAGAAGTTGG
414	THI2	3.43	GGTTTCCTCTGCTGACGACATCGAATGACCCGGCGACGGCAGCTGATCTGGGCCCTGAAAACTGAGTAAGGCCCGTGTTTGGAGCAATTGAGGTTGACCATAAGAGCAGAGGTAACTGCAG
414	THI2	3.43	CGGGAACATGATATTGAACCGACAAGAATACACGACGTGGTTCATCAATACATACGCTTCCTTGGGAAAATAATTGACGACCCGGACATCAATATGGCCTAGATGAGGAACTCGTTGACCA
414	THI2	3.16	CTCTATTTGTCATGCTACCAAAGACAGAGGCCACAGCGTTATTGTATATCTATTATCGTTAGGAAGCGTAGTTTCCTTACTTGCCTCGTGCACGCTGTCTTTCAATCTCCGTACGCTTATG
415	TIM12	3.24	TCTAACGAAAGGTGAGCAATGCTGCATAGACAGATGTGTGGCAAAGATGCTGTACAAACACGAGGTTTCGGGCCAGAGAATCAGCTACGACATTATTCGCATTACAGCAATCGCCTCATTG
415	TIM12	3.21	ATCTTTGCCACACATCTGTCTATGCAGCATTGCTCACCTTTCGTTAGATCCATTTCTCAAGACACGTACTGAGAATATTGTTGAAAGTCGAGCACATCGCAGGCTCACCAAAGCCCTCATG
415	TIM12	2.97	CATTGCTCACCTTTCGTTAGATCAGGCTCACCAAAGCCCTCATGCGGAATTTGTTGAAAGTCGAGCACATCGCATCGAATTGCACTCCTGCAACGTCTAGACATTTCTCAAGACACGTACT
415	TIM12	2.34	GATGTGTGGCAAAGATGCATTACAGCAATCGCCTCATTGGAGGATTTGTAAGCTACGACATTATTCGCGATTTGTGGCCAAAGAAATAGCTGATGATTCCCAAACACGAGGTTTCGGGCCA
416	TIP1	3.34	TGAATTGCAAGCTATTATCGGTGACATCAACTCTCATCTTTCTGACTACTCCAAATTCCATCTGATGTCTTGAGTGTGTATCAACAAGTCATGACTTACATGGGTCTAGAAACTGGCAACA
416	TIP1	3.31	CCTTGTTTAGTGAATTGGACTTTGATGCTATCACTAAGACAATTGTTAAACTGAAATCGCTGCTGCTCTTGCCTCCGTTTCCCCAGCTTCTTCCGAGGCTTTGCCATGGTACACCACAAGA
416	TIP1	3.31	TCACTAAACAAGGTAGTGTAAGCGTCATCGGTGTAAGTCATGACTTGTTGTGGAATCCACTGTTGCCAGTTTCTAGACCCAAGTAGTCAGAAAGATGAGAATACACACTCAAGACATCAGA
416	TIP1	3.3	CACACTCAAGACATCAGATGGAATTTGGAATCCACTGTTGCCAGTTTCTAGATGTCACCGATAATAGCTTGCAATTCAGCAGTTTCGGCGGCGCTGGTGTGACCCAAGTAGTCAGAAAGAT
417	TKL2	3.63	TGGAACCCGGTCAAAAACTTAATGAGGAATGGGATAGGATGTTTGAAGAAAAGAATTGCAAAGAAGATTGAATGGTGAGTTACCGGAAGGTTGGGAAAAGTACAAAACCAAATTTCCCGAG
417	TKL2	3.5	CTGCGCTATTGCCATACCAACAGCATTTGAGATACCCTGGCCTAGCGGACGAATTCTGGATGACCCGGTGTCCTTGAGTTTACTTGTCTAAATTGTCTCACGGAAGTGATTTCCACTCCCG
417	TKL2	3.46	GTTTGGAATAGCCCTCAAGTGAGCCAGAGTTTCAATAGGTTGGTGCGTTGATGTGTTGCAACCCAAATGACTGGATTACCAGACAAGGCGGCTAACCTAAGACCATCCTCACCAAGCCCGA
417	TKL2	3.39	CCGTTCATAATGGCACCCATTCCGTGTTCCCTCACACCGTATCTAATGTAATGGGAGGTTGGAAATCTACCGCGCCTTCCCACCTTGTCAGATTCGAAGGCCTTCCTGCATAGTTACCTAG
418	TLC1	3.52	TTTGGAAAAGAAAAGAGCAGCAGGCTATCAACTGAAAGATCAATCCGAAACCTACCAAATTTCTGAGGCCTGCATGATGGAAAACTCAAACGTAGAATGTTCCGACACTATCTCTTCACCA
418	TLC1	3.24	TAGCTGTAACATTTGTGTGTGGGTGTGGTGATGGTAGGCTTCCCATGGTAGGTACGAAGAAGGAATAACAGGAATAAGTTCAAAAACACTGCTTTAGCAAATTAAAAGGTTAGGTCGAGAA
418	TLC1	3.18	GGTGATGGTAGGCTTCCCATGGTAATTAAAAGGTTAGGTCGAGAAGAGGAAGTTCAAAAACACTGCTTTAGCAACTAAATGCAATAGCAGTGTTTAAGAATCGGTACGAAGAAGGAATAAC
418	TLC1	3.06	TTTCCAAATGTGCCCCGTACATCGAACGATGTGACAGAGAAAAATACGAGTCCTTTCTTAAGCATCGGTTAGGTTTGCGGGCGATCAGTAACTGAACAATTAGGTAAATAAGCCAAAAGGC
419	TOD6	3.78	AAGCCGTAAAAGAGGAAGCTGTTGAGGATGAAGATATTACTGCAGGTTCTTCAAGCCATTAGTTAAGCCTAAATACATGGACAGAAAACTGATAACTCAAAGTGCTATCGAGGATTCTCCA
419	TOD6	3.29	TGTGTGAGAAAGTGAGTGGGAATGGACAAGATTATTTGGGTGAGGGTGTTGGCACTAACATGTCCTGATGAAACAGAAACGCTACTGAGTTTCGGCAACGTGCTTAGTATTGAGAAACCAT
419	TOD6	3.26	TAACCTTCTGGGTGACATATACGGGCTAACTACCAAGGAAGCTCTTCTAGGAAGGATGATCTTCTTGAATGCATCATGTTAAAAGATGATCTTCTAGAAGAAATAGGCTCCGTAGGAGCGT
419	TOD6	3.21	TTGCGTGGTCTGTCTTGCAGTTGGGAGACGCTATGGGGTTAAGATAGTATGCGATGTAGATAACCTTCTGGGTGACATATACGGGCTAACTACCAAGGAATGGTGCTGTGGATGATAATGA
420	TOS1	3.6	TTGGTAGGTAGCAGATAAACCGACGTTAGAGTAAATGATGGCATCGGTTTAGTACAATCAGCGTTCACGAGTGACACAACTGAAGAAAACAAACCGACTAGAGCACAATAGTAATTACCGC
420	TOS1	3.38	ATCGGACCCCTGAAATGAACAGATAGTTCCTCGTTGAAGGGAGCCAAGCTCAAGCACAAGAAGATTCATCCATATTGGTGACATCTTGGTAGGTAGCAGAACCAGAAGCAGTGAAATCAGC
420	TOS1	3.33	ATTGTGCTCAAACCGATGCCATCATTTACTCTAACGTCGGTTTATCTGCTAATCTTCTTGTGCTTGTACCCAAGCTGATTTCACTGCTTCTGGTAGCTTGACCTACCAAGATGTCACCAAT
420	TOS1	3.32	TGCTCAAACCGATGCCATCATTTACTCTAACGTCGGTTTATCTGCTACCTTTCTTGTGCTTGTACCCAAGCTGATTTCACTGCTTCTGGTAGCTTGGCTCACCAAGATGTCACCAATATGG
421	TPS1	3.69	GGTGGAATACCAGGGCAGATTCGTTAACGTAGGGGCCTTCCCTATCGGTAGAAAAAGGAATCCGTACAAAAGAGAATCCAACAATTGAAGGAAACTTTCATCGACGTGGACAAGTTCACCG
421	TPS1	3.55	TGGAAGGGTTGAAGAAGACGTACACTTTCAAGTGGTTCGGATGGCCTGGGAGGTGAGGAAGGACTTGCTGGAAAAGTTTAATGCCGTACCCATCTTCCTGCTAGAGATTCCTGACGATGAG
421	TPS1	3.47	CCGTACAAAAGAGAATCCAACAATTGAAGGAAACTTTCAAGGGCTGCAAGACATCAAAGGTGTGCCTCAGAAGTTGCACGCCATGGAAGTGTTTCTGAACATCATAGTTGGTGTCGACAGG
421	TPS1	3.36	TTACCATTTGATGTTGGTTCCGGAAATGTTGAGAGTCAAGATTCACGAGAGTTCCTGCACACACCATTCCCTTCGAGTGAAATTTACAGAATCTTACCTGAGCAACTGCAAAACGTTAAGG
422	TRM7	3.26	CGATGCTCCTAACATTACTGTAAAACAACAGTAGATGAGTACAAGGCAAGAGAGCAGCAAAGATAAAAGAGATTTGTACTATAGAAAAGCAAAAGAGCAGCTTAAAAAGAAAGTATTCAAG
422	TRM7	2.88	AGGGCTAGATCTGCTTTCAAACTACTTCAACTCAATGACCAATTTCATTTGTAGATTTGTGTGCAGCACCAGGTTCATGGTCACAAGTGCTCTCGAGAAACCTGGATGATCCAAACTTAAA
422	TRM7	2.82	AAGCAAAAGAGCAGGGCTATAGGGCTAGATCTGCTTTCAAACTACTTCAAATCCAAACTTAAAAAGAGTTGTAGATTTGTGTGCAGCACCAGGTTCATGGCTCAATGACCAATTTCATTTC
422	TRM7	2.46	CGGGCTTTGAACAGGATCTAAGGACGATGAAGTGCCTGCAACCGAAGAAGGAAACTTTGAAGACTTCCACAAGCCATAAATTCGGCTATGTTTCTCTCCTGTAGGTCATGATAAGTGGCAT
423	TRS20	3.4	TACAGCTCTAGATCGAAGGAACCCACCACCGCCATTGGATCCGTTTCCACAATTTGCCATTGTAAATCTTCTACGATATCTAGTGATGCATGCAGTATGACGTTCCCATTTAACTGTGAAG
423	TRS20	3.34	GATCAACTTTACCTAGATAACAATTATCAGTATTGTTTACAGCTCTAGATCGTTTCCACCGTTCCCATTTAACTGTGAAGTCGGATTAATTTGCCATTGTCGAAGGAACCCACCACCGCCA
423	TRS20	3.15	TCCTAATAGGGTCTGTAATCTTATAAAACGGGTTCATTAGTGTCTTTACGACCTCATATTATTGTCGTCAATAACTACGCTACTGTTGGCTGAGTTCCCATATAGTTCGTGTACCTCTTGG
423	TRS20	3.1	ATCACTAGATATCGTAGAAGATTTACAATGGCAAATTAATCCGACTTCACCAATGGCGGTGGTGGGTTCCTTCGATCTAGAGCTGTAAACAATACTGATAAGTTAAATGGGAACGGTGGAA
424	TSC10	3.1	GAGGCTGAAAACACAAAGATTATTATCGTCAGTAGGTCAGAGGCTAGACTGAAGCTCACCTGAGAAGGGAAACCACTGACGAGGGCCAAGTGCAACATAAGCTGGACACATGCAACGAAAT
424	TSC10	2.87	ACTTGGCAATGATATCACATGCTTGTTTGCATGGGATAGCGTCTGAGGGGTCGTTAGCTGCTCTACAGTGAAACCTTCGCTTTCAAAATTACCAGGATAACCTTCGATCAACTTTGTAATT
424	TSC10	2.77	ACAAAATCTGTAAAAACGTCATCATCACCTCTGGCCAGCGACTTGGCAATGCGTCTGAGGGGCCTTCGATCAACTTTGTAATTTCGGGTTTCGTTAGCTGGATATCACATGCTTGTTTGCA
424	TSC10	2.69	GCCTTCGATCAACTTTGTAATTTCGGGTTTCGTTAGCTGCTCTACAGTGAAACACAACTGATACGGAAGTTCGTCAGTTCTTGTCTTAAGATTGCTACCAAACCTTCGCTTTCAAAATTAC
425	TSC3	2.62	AGAAACTCAAACTGAAAATTGTGAGAAAAAAAACATGGAGGAAGAATGAAAATGTATGTAGTAGGTCCAATAAAGCTTTTCCACCACTTCTTCAATAGTATCAAAAGAGGCCATTAAATAA
425	TSC3	2.61	TTTCCACCACTTCTTCAATAGTATTTAGTATGCCTTCTGATTTCCCATTATGTACACCATCGAGCTTTTATGTTGTGTCATTTCTTCCCCTTATGATATGCGTCTTTTAGCTTCCTTAGTG
425	TSC3	1.81	TTCTTCCTCCATGTTTTTTTTCTCACAATTTTCAGTTTGAGTTTCTTCGGATTATTTATATCCTTATTCGGTTAATAATAGTATAAGCTGGAGGCAAGGGTATACTAAAGTATTGCTTCCT
425	TSC3	0	ATTTACCCTTTTATTTAATGGCCTCTTTTGATTCATTCTTCCTCCATGTTTCTTCGGTATACTAAAGTATTGCTTCCTTTGAATGATTATTTATATCCTTTTTTTTCTCACAATTTTCAGT
426	TYR1	3.53	GTGTTGAAGCATCCAATATTAGTAAGATCGTCGCAACGTATGGACCATCTAAACGAGTTGTAAGCTGCCGGAAATCGAGGCTTTCGAAAAGTATTTACCCTCTAAGGTTGGAACAATTGTT
426	TYR1	3.35	CAAAAGTCATTGGTATAATTGGTCTGGGTGATATGGGCCTATTATACGCTTTATATGTTGTGATAGGGAAGAATATTATGATGAACTGAAAGAAAAATATAATAAATTTACAGATGCTGGA
426	TYR1	3.16	GTACGGTGGCCTAGAAAATGTGAAAGTTAATATATCACTAAGAATCTATTAGCCATAACAAACCCAAGTGCACATCAGCAAATTCTTCAATATGCAACCACGAACAAGTGGCATGTTTACG
426	TYR1	3.14	TTTGACATATGAAGAGCATGACAAGATTACCGCTGATACACAAGCTGTGATGCGTGGGCAAAGATAAAGATTTATCCTTGGACTCTGGGTGTAAACAAATCACATGCTGCTTTCTTAAGTA
427	UBC4	3.02	GATCTTTGGTGGCTTGAATGGGTAGTCGGTTGGGAAATGGATAGACAAGAGGCAGGTCCCATGATGGATGCTTGCCAGTGATATAGATCATCGCCGACTGAGAAAACACCGCCGGCATATG
427	UBC4	3	GGTAGTCGGTTGGGAAATGGATAGACAAGAAGAAAACACCGCCGGCATATCTTGCCAGTGATATAGATCATCGCCGACTGGACCGGCTGAACATGAAGTAGGGGAATCGGCAGGTCCCATG
427	UBC4	2.98	TTGATATTTGGATGATATATCTTGGTTGTGAAGGAGATCTTTGGTGGCTTGACAAGAAGAAAACACCGCCGGCATATGGGGAATCGGCAGGTCCCATGATGAATGGGTAGTCGGTTGGGAA
427	UBC4	2.85	CCAGACAGATGTTACCATTGGCATTGATATTTGGATGATATATCTTGGTTGGTAGTCGGTTGGGAAATGGATAGACAAGAAGAAAACACCGCCGGCATATGTGAAGGAGATCTTTGGTGGC
428	UBP13	3.48	TGGAATACAAAGTAGCCTTATCTGAGCCGTTTAAGCTATGGTCAATATTGTCTTTCTATGTTCTGGGGATATTTGAGAAGAGGAACTAGATCTTCTAGTAAGCACTGGCCCACGAATAAGT
428	UBP13	3.48	TGATAGTCGAAACACCTAATGAGCCTGGTGCTCCGAGCAGATTGAGTTTCTTCCGCGTAAAATAATTGTTGGCAGAGTTCTCAATTATGAAAATCCTTCAGAGAACGTCACAGATAGACCT
428	UBP13	3.25	TCTCTCAAACTGGAATACAAAGTAGCCTTATCTGAGCCGTTTAAGCTATGAGTGCGGATTTCTTTCTATGTTCTGGGGATATTTGAGAAGAGGAACTAGAGTCAATATTGAGCACTGGCCC
428	UBP13	3.14	GCTCCGAGCAGATTGAGTTTCGAGAACGTCACAGATAGACCTCCGGATGTCTCAATTATGAAAATCCTTCAAGAGGTAGCAGTAATAGTAATAACCTGGATCCGCGTAAAATAATTGTTGG
429	UBP14	3.75	TCCTGTGATTTGACTCAAAATCTCTGGTTATGCCTACATTGTGGTAATATGATGGTCACTCGCATGCTTTGGATCATTATCGGAGTAATAATAATCACCCCGGATGTGGCAGGGAACAAAT
429	UBP14	3.48	TATTGTTACGCATGTGACGACGAAACTAGATTTCCAGATAATGTTAATTTAACATACAAGAAAAGATTGCGGATGAAAAGACTCTAGTTCAATTACAAGTAGGCAGTGCACTACAAATATA
429	UBP14	3.35	CCTGGGTGTTAGAAATCAGCACCTGTCCACATACAGAAAACTTTCAAATTTAAACCAATGCTCTTCCTGTGATTTGACTCAAAATCTCTGGTTATGCCTACCATCTAAGCCCGAAAATACT
429	UBP14	3.34	TGAAGAGCTTAAAGACCCTAATTTGATAGCTAATGGGTGATTATTATTACACCATCAATCCCGATTTGTTCCCTGCCACATCCGATATTACCACAATGTATCCGATAATGATCCAAAGCAT
430	UBS1	3.28	AATATAAAGTAGTAGATATACTTCCAAAGAAGTCCTGGGCTCGTACATTAATGTGGCCTTACATGAAAAAGACCTTGGGTCTTCTCAGGATGGCGCATAACCACGTGCCAAAGATGTAAGT
430	UBS1	3.28	GTTGTAAAGTACCTATCAGTTCCGGAAAATAAGATTTAAAGTCCTTATATTTACCGTTGACGGTGAATACTGTAAGTCTTCCGTTGCTTGAATATGAAAAATAATCCTATTCCACGCCCTG
430	UBS1	3.26	GTCCTGGGCTCGTACATTACCACGTGCCAAAGATGTAAGTCTGAATCATGTTCTCAGGATGGCGCATAAAATATTTCCAATCCTTCAGCAATTTCCTTGTTGGCCTTACATGAAAAAGACC
430	UBS1	3.18	GGCACGTGGTAATGTACGAGCCCAGGACTTCTTTGGAAGTATATCTACTACATATATCATCATGAAATGTCTGTCTCCAAATTGTTGCTTTCCAATTAACCTTTATATTGGCGGAAACGAC
431	UBX7	3.45	TTCAAGGCGAGGATGACCGACATTGGGAGAAGTTGCTGGCGTGCATAGGCCGTCCAGGGAAACCAATCCAGGTTTGGCTAGAGAAGAAAAGTCATCCAGAATCAAAGACAAAAAGGCTGGT
431	UBX7	3.39	GAGATTCTGTGGAAGAAGCAATAAACGATTCCATCAAGGAAGGCGTTGTGACCAGTGGCTGAAAAGTTGGTTTAAAGGAGATGATGTCTCATTAGATACTCTGGCCGTTTACAACACTGCA
431	UBX7	3.25	ACTTCTCCCAATGTCGGTCATCCTCGCCTTGAATAATCAATTCTATCTTTCAACTACATTAGGAAATACTTGCTCAAATAACTGGAACTGCTCAGTGTCTCCAGCACGTATCAAGTATATA
431	UBX7	3.13	GCTGAGACTACCTTAGAGATCCAACGTCGTGAACAACTGAAACAAAGAAAATAAGACTTGTTAGGGCAGACCGTGCAGAAAGAAAAGCTCTTGATGAAACGCTGGCTGAGGAGGAAAGAGA
432	UGA2	3.16	AACCCTTGAACCCTCACAACAGAGTATTCACAATTAGGCAACCTGTTGGTTTCCGAGCGCCATGATCACGAGAAAGGCCGCCGCTGCTTTAGCTGTGGGCGTATGCGGTATAATTTGTCCA
432	UGA2	3.12	CTTTCATAGTCTTTGAGGATGCCGATTTGGATCAAGCCTTGGAACAAGCCAAACATGTGTGTGCGCAAATAGACTTTACGTTCACTCATCCATAATTGATATGGCTTGTAAATTTAGGGGT
432	UGA2	3.07	CACCAACAGGTTGCCTAATTGTGAATACTCTGTTGTGAGGGTTCAAGGGTCTTCCTCGGCGTACCACTCAAAATACGAAGCCGCGTATTTGATTTCTCCTTGAATAGTAGCACCATATAAA
432	UGA2	3.06	TCAAGCCAGACTCTCAAACGCCGCTATCTGCTTTAGCAATGGCATATTTGCGTTTAATGTTATTCTTTCACATGCCAACACACCAAAGCTTGGTAAAACAGCTGAAAAGGCAGGCTTTCCC
433	UMP1	3.22	CATCTGCAGTGCCCTCCTTGCCAGACACATTACGCCAGCAAGAAGGCGGTACAGACATCCATTAGAATCAACATTGAAGAACTGGGAAACCACACAGCGCGCAGTACCTCTTTCCACACAA
433	UMP1	3.08	GTAGTTTCCTGCTCACTGGAGAGGGAATGAGTATTAAATAGACAAGACCATCGTCCCACAAGATACCTTTAAATCTCAAGTCTCTACAGATCAAGACAAAGAAACAGCCTGCATACCAACT
433	UMP1	3	GCCAGACACATTACGCCAGCAAGAAGGCGGTGCAGTACCTCTTTCCACACAACATTGAAGAACTGGGAAACCACACAGCGCCAAAGACAAATGGAACAGTAATTGAATGACAGACATCCAT
433	UMP1	2.85	AATCGTCAATCGTACCGACTTCAACCCCCTTTCAACAAACGGTAGTATACCAGCATCGATTGGGAGGACGTCTACCCTGGTACTGGCCTACAAGCCAGCAACCGTGACATACTACTGAACA
434	URA7	3.51	CATGGTGAATGTTTCGTGCTTGACGACGGTGGTGAAACAGATTTGGACTTACTTTGACTAAAGATCATAACATTACTACTGGTAAAATATACTCGCACGTGGGTAACTACGAGAGATACCT
434	URA7	3.09	CTTTCAATGTCACCAACTGTCCCACCCAATTCAATGATACAAACATCTGGTTGGCCACGCGCTCAATCCAATCTTGGATAGCGTTGGTCAAATGAGGGACTTCCATACCGGTGTCATCTAC
434	URA7	3.09	CAGGTACTATGTCTCCTTTGGAACATGGTGAATGTTTCGTGCTTGACGACACTACGAGAGATACCTTGGAGTTACTTTGACTAAAGATCATAACATTACTGGTGGTGAAACAGATTTGGAC
434	URA7	3.08	AAAGGTTACGTCAATTAAAATTGACCCTTATATGAACATTGATGCAGGTATTTCGTGCTTGACGACGGTGGTGAAACAGATTTGGACTTGGGTAACTACGCTATGTCTCCTTTGGAACATG
435	UTP20	3.39	TGTTGGGTAGCCGTAATACAGACGTTCAGAAGCTTGCGTTGGACGCACTTAATATAGAGATAATTTGAAAAATCTACTAGATGACACCTTATTCAAGGACCTTGCATACAAAAATCCAACG
435	UTP20	3.38	GATCTTTCCGGGGATGATTTGGTCAAAGCTTCATGCAAAAGAACGCTCATTCTTGCGTTGACGTCATGGATTCTGTGAATAATATCAGAAGCCCTTCGTAGATAGCTTTAGCTTTCGAATG
435	UTP20	3.23	CTTTAAGCAAGTTCAAAAATATAAAGAATGTTTATAGTGCAACAGAATTGGCCGTAATACAGACGTTCAGAAGCTTGCGTTGGACGCACTTCTTGCATACCACGATCATCTGATGGTACTG
435	UTP20	3.13	AACTTCCTGATGAAAATCAAAATTTGGATTACTACCAGCCTCTTCTTGAACGAGTGTAGTGAGGTTAAGGGACACTATTGATACGTTCTCACATATTTGGGATGGTGCAAACAAAGTTCTG
436	VBA2	3.05	TTTACCTGAGCCTGGGGTGTTCTACTTCTAAATTATCATGGACCAGCCCTTAATAATCCTCTTACTGTTCATATTGCACGAAAGGAAAACAAGTGCTAGATCTGTGCTACTGCTATTAGTT
436	VBA2	3.04	GCAATAAACCTGCGAAAGATAATTGAATGACGCCAGCTGAAATTGCAACAAATATAAAGTTGATGTCGCAGTAGCTTGGTCACTCTTAGAGAACATAAATCCCCATACAGATCCAATACTA
436	VBA2	2.92	TTATGTTCTCTAAGAGTGACCAAGCTACTGCGACATCAACTTTATATTTATTGCAATTTCAGCTGGCGTCATTCAATTATCTTTCGCAGGTTTATTGCGTTTCCGTAGTATTGGATCTGTA
436	VBA2	2.45	TACTTTCATATTTATGTTCTCTAAGAGTGACCAAGCTACTGCGACATCAATGTATGGGGTGTTGCAATTTCAGCTGGCGTCATTCAATTATCTTTCGCAGCTTTATATTTATTCCGTAGTA
437	VHC1	3.64	ATTCCAGGTACGCATCGGCCATCGTCGGCAATATCTTCTTCAAATGAATCAGTCAAACATATTTCAATTATCAGGCGACCCCTGAATGCCAAAAAGTTTCTTCTTCACTGTTGTCTGCAAG
437	VHC1	3.55	CCTGAATGCCAAAAAGTTTCCTCTAAGTATGATCCTGATAACCCAAACAATTTGTGCCTACTGCTTTAAACGTATTGTCTATCCTTATGTTTCTTCGTTTAGATAAGTTGGGAACATACGA
437	VHC1	3.5	TTGCTTCTAATACATAAGCAGCACCGAGCATCCCCACTATGATGGAGAAATAACCCACTGAACGGAACTGATCGTCTGTATAATTTGTACTTCATCATATAGAGAAGTAGCCATTTCACCC
437	VHC1	3.43	ATCACGAGCTTCAACCAAATCTTTCCACCATTCATTATCGGCCAATTTCGTCCCTTGACAATTGTGTTGTATACTCTGAATTGATCTAAAGATACTACCAAGTTGACATAATCAAACACGA
438	VID24	3.32	TCAGGTAACAGTTAACTTAAAGACTGTAGATTTGCCAAAGAAAGATTGCATTTGTCGATAAGAGGACTCACGAACCAACACCCGGAAATCAGTACATATTCGTCGCTGTCCCCTCATTTAT
438	VID24	3.3	CCCTGTAAACTGCATTCTTGGTCTTAAGTAGTTTGTGCAAACCGTATGGTTTCCGAACTATAGGGAGATTGGTCCTCAACAATATATTTCTTCCTTGTCGTATAGGAAGAGGTCACAATGA
438	VID24	3.13	TTGGTCCTCAACAATATATTTCTTCCTTGTCGACCCATTAGGTGTATGGGCCTAGAAGCGCACTTGTAAAGATCTTGCTCTTGTAAGTAGCGATGACGGTCGAGTTGCTGCAGGGAAGACA
438	VID24	3.11	ACAACGAATCCCTAGAAGCGCACTTGTAAAGATCTTGCTCTTGTAAGTAGCGGTTGAAGTCAAGTTGAACGTGATCGGATACTGATTTCTAGAAACAGGGCGATGACGGTCATGAAGATGA
439	VMA2	3.78	AATTAGAGGAGATAGAGCCATTGTGCAAGTGTTTGAAGGTACATCTGGTACACTGGTGAGAGTTTGAGAATTCCTGTGTCTGAAGACATGTTGGGTAGAATTGATGTCAAGAAGACTACCG
439	VMA2	3.63	TGGGTCTACCAGAACCGTCAAAAATTCTACCCAACATGTCTTCAGACACACCACGGTAGTCTTCTTGACATCAATACCAGATGTACCTTCAAACACTTGCGGAATTCTCAAACTCTCACCA
439	VMA2	3.37	GGCAATGGAGTTCATTGTGTCAATAGCAGAAACACCAGTAGAAATCATTTGATAGGAGAACCGTTAATGTCCAAGTAATCCTCTGCGAAAACTTTAGGACCTTCTGGATAAATACGAGCAT
439	VMA2	3.17	GATACCCTTGTTATGTAATTGACGGTCAACGAAGATTTGACCCTCGGTAACGTAATATCATCGTTAGGCATTGTCAAGATAGGTATTTGAGTGATGGACCTATAACCGGTCAAATCCGGAA
440	VPS15	3.3	CTGTTCTAATGTAACGGTACCCAAAAGAATTGATATTCCGGATATTGTTTCTTATCATTAAGGTAGGTTATTAAATGACTCAGTATAATATCGTTTGTTCGAATTAAGGAAACTCGCAATG
440	VPS15	3.27	GGTATTAAAACATCATCCACCGTCTATTCACATGACAACAAGGAAATTCCGATAAGTTCCACATTATTGGGCTAACAGAAAAAGATATTTGGAAAATTGTCTTAACTGCTGAAGACAGAAA
440	VPS15	3.24	TAATAAGTTATCAAAAGCCGAAGTGTACTGCATTCTCTATCCAATAATAACAACTTCAAATCAATGATAAGCTGTTGCAAGCAACCAGTGTCAAGATCGGGGCCTTTCTTCGAATTTGACG
440	VPS15	3.19	ATCAATTGAACGAGAATATATTTGTGGACTACTTACTTCCGAGACTGAAACCAATTATTTAAGGATTGTGTTTGCTAATTGTTTGAGCGACTTGGCCATTAGATTACTTATTTCCAATAGG
441	YBP1	3.77	AAAAGACGAGATTCATTGAAACTTTGAATACATTGTTAGAGGATAATCCGTGCCTAAGGGATTATTGAAGTTCTTGTCAAAGGATAATGTCGATGTAAATAGTACTACTGGTGAAATCGGT
441	YBP1	3.23	GTTGGGATCTGCCTAAGGGATTATTGAAGTTCTTGTCAAAGGATAATGTCTGATTGTCCAAGGTGTAATGAAGTGTTTCTATGCCATCTCAATCCAAGGCGATGTAAATGGAAGACTAGGT
441	YBP1	3.16	CATTGAAACTTTGAATACATTGTTAGAGGATAATCCGAGTACTACTGGTGATTGAAGTTCTTGTCAAAGGATAATGTCGATGTAAATGGAAGACTAGGTAAAATCGGTTGGGATCTGCCTA
441	YBP1	3.13	TAGCTCCCCTCTTGGTTAACTTGCTCGCCATATATATCAATCAATGTTACTTGAACGCATCAGTAACCTCAAAAAGTATGTCATCAATTGGTTCCATTAGCAACTCAAGAAGATCCTCCTT
442	YEL1	3.44	CTACTACGGATACCGCCACTGCGGGGACTGGTACTGAAGATATTAGCTCCGTCATCTTATTGCCTCAGAGATCTTGGAAGGCACTTTCAAAGATGTATCTACTCAATCCGAGGAAACTGAT
442	YEL1	3.33	CAATTTATCGAAAAGTATATATTTCATTGCAGAAGCGCAAAATATCGACCGATAGCTTGCCACCCGAACACACATTGGAAGTCAGGCTATAAGTCATGTCGGATACTAGAGTGCTTGAGCA
442	YEL1	3.3	CACATTTGATTTCATTGCTCCACTACCTATAATTATATTATCTTGCACGAAGCAAAATAAGAGCTACTGATATCTTTGAAATAGTCGATGGTAGCACTGTCATGTGCTTCAGCTTCAAGCA
442	YEL1	3.22	CGAACATTTGATCATCGAAGAACTTTCCGAATACTATAAAACGTTAAATGTAGAACATCAATAAATATATCAGATAACCAATCTTCCTTGAAAAGGTTCTAAACGCCTTTACCGTTATGCA
443	YMC2	3.66	TCCCAGTACTACGTTTGTGGGTTGACAGGTGGTGTAGTCAATTCATTCTTCGTTTGCAGACGCAAACATCTAATGGTGGAGACAGAGAATTCAAAGGTCCGGCATCGCCCATTGAACAAAT
443	YMC2	3.44	TCAATGGGCGATGCCAAGAATGAATTGACTACACCACCTGTCAACCCACATTTGAACGTGAAAGATCTACGTCCTGTGAGCTCATATTCGGGTTCTTAGAAACGTAGTACTGGGATAGTGG
443	YMC2	3.15	TTCTTATTTGTTCAATGGGCGATGCCAAGAATGAATTGACTACACCACCTGTGGCAGAGTATTTGAACGTGAAAGATCTACGTCCTGTGAGCTCATATTCGTCAACCCACAAACGTAGTAC
443	YMC2	3.12	CAAAAGTTAGGCTTCAAACAGCCACCACAAGAACAACAACGTTGGAGGTATGTTTGCATTCTACAAAGGTGCGTTAACACCGTTATTGGGTGTTGGTATATTGCGTAACTTGGTAAAGAAT
444	YPC1	3.31	CGGCGTTTGGGGAGAAACAACTTCCACTATTGACTGGTGTGAGGAGAACTGTCAAACACTTTAACTAACAGCGTATTCATACTGTCAGCGATTTACACAAATGTCGTTTCTCCCTATATTG
444	YPC1	3.16	AATAGAGGAACCTTCTTGTGATTATCTCCGTTAAGTAATGCCTCTTTGGCCACATGGCGTATATCATTGGAAGTTCATCCAATAGTTGGAATCTATACTTCTCGCATACTAAACTCCATGT
444	YPC1	3.15	ATATGACACTGAAGTATAGATTCCAACTATTGGATGAACTTCCAATGATATAGTATGCGAGGCCAAAGAGGCATTACTTAACGGAGATAATCACAAGAAGTACGCCATGTGCATTCCGACA
444	YPC1	3.11	TGTAAATAAAAGCAGAAATCTTTATTTAAGAAAATAGAAGATTGATGGGACTGTCCCCGGCGTTTGGGGAGAAACAACTTCCACTATTGACTGGTGTGAGATATTTCGTTGGAACTATCCA
445	YPK3	3.86	GTGAGAATAGGGAATTTGGAATAAGCTGAGGACCTTCTTCTCATCCTATGGCATTTGAATGAACCGAGAGGTGATTTATACTCTCCTCATATGTGATGGATGCAGGACTCATGCCATTTAG
445	YPK3	3.8	TTAAAGTAGATTATTCCTCGGCAATATACAATGATATCAATCATGAACAATAAATCACCTCTCGGTTCATTCAAATGCGATTCCGCTAAATGGCATGAGTGGCAGCTCCATCACATATGAG
445	YPK3	3.34	TATTCGTATTAGTTCGCATTGCGTCCGAACCTGTAATAGAAAATCTTCTCTGGAATAAGCTGAGGACCTTCTTCTCATCCTATGTGCAGGACTCATGCCAGTATTTGGTGGAGTGAGAATA
445	YPK3	3.33	GAATTTGGAATAAGCTGAGGACCTTCTTCTCATCCTATGTGCAGGACTCAAACCGAGAGGTGATTTATACTCTCCTCATATGTGATGGAGCTGCCTTGTTTGCCATTTAGCGGAATCGCAT
446	YPT10	3.84	CCAAGACAATCGAGGTTCCTTCTAACGACTCCTCTACGGAGAAACGTATCAGGAACGGTATAAATCACTGGTGCCAATGTATTATCGAGATGCGAATATTCATATGGAGATATGGGACACG
446	YPT10	3.57	GCAGGTAATTATCGTGGGCAATAAGTACGATTTAGTCTGCGAAGAGCATTACAGGGTCTGCCGTATGTGGCCGTAAGTGCAAAGACAGGGTACAATTTCGCAGGGGAAGTGACTATACCGG
446	YPT10	3.43	TTCCCTGAGCACGGTCCTGTAAATCTTGAAACCATGTCTTTGCACATTGCCAATCAAAGCAATATTCGCATCTCGATAATACATTGGCACCAGTGATTTAAGACTGGATACGTCTCCCAAT
446	YPT10	3.26	CCACGATAATTACCTGCGTTCCCTGAGCACGGTCCTGTAAATCTTGAAACCGTCTCCCAATTCGAATACAATCAAAGCAATATTCGCATCTCGATAATACCATGTCTTTGCACATTGCAGA
447	YRO2	3.49	TCAATGTTGGTATGACTGAAATATTTACTGTCTGCTGGTTGATTGCTGCCACTACACCATTGGTATTGGTGCTGCCATTGTTGTTTGTATTAGTTTGATGTGTGTCCACTCTACTTACAAA
447	YRO2	3.3	GATTCGTATATTATACGGCCATTGCTCCAAATTTGTTCATGTCAATTGCTGGATCCCAGTCAGAGCAAAGTACAACCATGTACAAACTTCTACCCAAAAGTATTTCACCATGGCTTCTAAC
447	YRO2	3.26	AGCCAATGGCATGAAAAGAACTGGCAAGATAGATAGGATCAACAAATCAATGGTTGCAAAACGTTACCACCATCTGTGATACCAAAACAGGTTGGGTAAGTAATACCATAGAAAATGGTAG
447	YRO2	3.17	AATAATACCATAGAAAATGGTAGCAGAATCTGGTTGCAAAACGTTACCACAGCAATCAGCCACAAAAACATGATGACACTCATGAAAGTAATGAAAACGTCATCTGTGATACCAAAACAGG
448	YSA1	2.72	TATGAGTTTACCTGAAAACCAAAAACCAGTTACTCAATTGGAAGATAATGGCACAAGTTTCCTGATGAAATGGTTAAGTTGGATCAACAAGGCTACAAGTAATTTATCGAATGCTTTAGCG
448	YSA1	2.7	TGAGGGCGTATGCATTGAGATGCCAGCCGGTTTGATAGATGCGGGTGAAGAAAAGAAGAGACTGGTTACAGTGGTAAAATAATTTCTAAAAGCCCAACAGATATTGACACTGCTGCCTTAA
448	YSA1	2.45	CTGTCTGGTTACTGTCGAAGTTGATATGAGTTTACCTGAAAACCAAAAACTATCGAATGCTTTAGCGTTGAGTTGCACAAGTTTCCTGATGAAATGGTTACAGTTACTCAATTGGAAGATA
448	YSA1	2.31	TCGAATGCTTTAGCGTTGAGTTGCACAAGTTTCCTGATGAAATGGTTAAGCACGTGTTCAAAACGTAGCTCAAGGTATCCTCATGGCCAAGCAATACCACTTGGATCAACAAGGCTACAAG
449	YSW1	3.46	GAGCGACCACGTTATAGAAAGTATTACTAACCACATTTCAAAGGGTAGAAGGAAAAGTTAAAATTGGAGAATTTGAACTTGTCAACATTAAAGCAAGAAATGCACGCACAAGAGAAGCAAG
449	YSW1	3.01	ACGTATCTTGGGAGGAAGAGCTCGACCAATTGAGCGACCACGTTATAGAAGAATGCACGCACAAGAGAAGCAAGATGAGTTGGAAAAGTTAAAATTGGAGAGTATTACTAACCACATTTCA
449	YSW1	2.93	AAATGACGTGAAAGAATTCAGGAATGAAAATAACTTACTATTGCCCGTTGTCATTTCACTGATGCTAACTCACATGTTATGCAATCAAAAAGTCCCGAGAAACTTTCTTCTGATGATGAGA
449	YSW1	2.91	GTGCAAATGACGTGAAAGAATTCAGGAATGAAAATAACTTACTATTGCCCAGTCTCATTTCACTGATGCTAACTCACATGTTATGCAATCAAAAAGTCCCGTTGAACTTTCTTCTGATGAT
450	YSY6	2.84	GTAGATAGAGGACAACACCTGCGATGGCCGTACAGACACCAAGACAAAGAACGAAAAGTATAGAAAATACGGTAAGAAGAAGGAGGGCAAAACTGAGAAACTGGCTAATGCCAAGTTTAAC
450	YSY6	2.32	TTCGAAATCGCTTATTTATTTACGTACTTGCTTCCACTGTACACTTATATTAGCTGATTAGTTGCAAAACACCACCACCTACGAGAAGAAACAGAAGAATATGCAATTTGCCACTGCTTCA
450	YSY6	3.58	TGCAATTTGCCACTGCTTCATAGGATATAGCTGATTAGTTGCAAAACACCCCCAACCAAGTTTTGGATATCACAGGTGCGGTTTTCTCAGTTTTGCCCTCACCACCTACGAGAAGAAACAG
450	YSY6	2.97	AGTATAGAAAATACGGTAAGAAGAAGGAGGGCAAAACTGAGAAAACCGCATTCTTCTGTTTCTTCTCGTAGGTGGTGGTGTTTTGCAACTAATCAGCTATCCTGTGATATCCAAAACTTGG
451	ZTA1	3.66	TTTGATTGATGAAATTGGTGGATACGATGTAATCAAGTATGAGGATTATCACTAATCAAAAATAAGTACACGGGTGTTAATTACATCGAAAGTTACTTTCCTGTACCATCGATTTCGGAGG
451	ZTA1	2.98	GTGCGGCTAAGCTGATTTCAAAGGTATCCTTTCCGACCGAGTCAAAACTATTAAAACTTGTCTTAAAATATCCTCTTTCGAAGCGTTGATCAAGTATTCGGCATCAACGCCCTTACCATTA
451	ZTA1	2.68	ATGTAATCAAGTATGAGGATTATCCTGTACCATCGATTTCGGAGGAAGAGTTAATTACATCGAAAGTTACTTTCGGAAGGGTATTTATCCCTGTGAAAAATTACTAATCAAAAATAAGTAC
451	ZTA1	3.59	GATGAAAGGTGCACATACGATTGCAGTTGCCTCAACTGATGAAAAGCTTACTTGATCAACGCTTCGAAAGAGGATATTTTAAGACAAGTTTTAAAATTCAAAATAGCGAAGGAATACGGCG
452		1.4	TCAAGGAAGTTCTCAAAAGCTGTACACGGAAACAATCACGGCACCATTTCCATAAACTAGTAAAATGACTTCGTAGAATCGAACAATATCTCACCATAAACTTGTCAACTCTGTCTTATAT
452		2.77	AAAAATTTTATGGTGAGATATTGTTCGATTCTACGAAGTCATTTTACTAGGACAAGGAAATGGTGCCGTGATTGTTTCCGTGTACAGCTTTTGAGAACTTTTTATGGACTCTGATATAAGA
452		1.89	AACAATCACGGCACCATTTCCTTGTCAACTCTGTCTTATATCAGAGTCCAGAACAATATCTCACCATAAAATTTTTTTCACAAACAAAAAAGACGCTCTATAAACTAGTAAAATGACTTCG
453		3.6	TTCACAGACTCTGAGGATTCGGGTAAAATAGGGTATTTAACTGGTTACCGGGCCGAGTGGTCTAAGGCGGCAGACTTAAGATCTGTTGGACGGTTGTCCGGAAAGGTTTAGAAAATTCGTG
453		1.3905	TCTGAGGATTCGGGTAAAATAGGGTATTTAACTGGTTACCGGAAAGGTTTGTCTAAGGCGGCAGACTTAAGATCTGTTGGACGGTTGTCCGCGCGAGTTCAGAAAATTCGTGGAGGGTTGG
453		3.11	TAGAAAATTCGTGGAGGGTTGGCCGAGTGGTCTAAGGCGGCAGACTTAAGCGAACCTCGCATCCTTCAGTATTTTTTTTGATGATTTAACGTACTATTAAATCTGTTGGACGGTTGTCCGC
453		3.03	GTTCGAACTCGCGCGGACAACCGTCCAACAGATCTTAAGTCTGCCGCCTTTTCTAAACCTTTCCGGTAACCAGTTAAATACCCTATTTTACCCGAATCCTAGACCACTCGGCCAACCCTCC
454		2.11	ATTAGAAATATAGGCGGGAAAGTGGAGAACCCTTGGAAGAGTCAGATCAGTCTACAGATCCTGTGAATCGAGTGTGAGTGATATACCGCAAGATCGGTAGAGATTGGAAAAATTAAGACCA
454		3.26	TTTCCGATGGACCTTCAAAAATATAAACGTGGCTTATCTCAGAGCTAAGAGTTCTATTTTTTTTTTCTCGTCCCTTTTTTTGTCCCCTCTTAACAAAATTCAGACCTTCCGAGCAATAATA
454		2.99	TTTTCTCGTCCCTTTTTTTGTCCCCTCTTAACAAAATTAGAAATATAGGCAGATCAGAGATTGGAAAAATTAAGACCAATGGATATCTACAGATCCTGTGGGGAAAGTGGAGAACCCTTGG
454		2.84	TCACACTCGATTCACAGGATCTGTAGATATCCATTGGTCTTAATTTTTCCCTCCACTTTCCCGCCTATATTTCTAATTTTGTTAAGAGGGGACAAAAAAAAATCTCTGATCTGACTCTTCC
455		3.16	GTTTGATAATGTGAACACGTCATCATAGATGGTTGTTGGTAATGTGCCCAATCATGCCGTGCTGTTGGTACTGTCCATTCTGTGGAGGTGGTACTGAAGCGTTAGAAGCCATAGCTTTGTT
455		3.11	CACATTATCAAACGTCACCTGCGTATTATCAACCGGACCCACACTATCCGCTTCCTCACCTGATCCAATCGATTCACAGGATCAACACTCTGAAGTACCTCTGCCACAGTATATCCCACCG
455		3.03	CGGACCCACACTATCCGCTGCCACAGTATATCCCACCGCTGAGTACTTCCAACACTCTGAAGTACCTCAAGCTAAGACAAAGGTGAGAAATAATGTCTTATCACCTGATCCAATCGATTCA
455		2.96	GTCTTAGCTTGAGGTACTTCAGAGTGTTGATCCTGTGAATCGATTGGATCTACTGTGGCAGCGGATAGTGTGGGTCCGGTTGATAATACGCAGGTGACGTAGGTGAGGAAGTACTCAGCGG
456		3.19	TGAAATTCAATTAATATATGACGAAAATAAAATCATGAATCTAAATAAACCAAAAATGTTTCTCGCACATCTCCAAACACGACTAACACAAAGGTTACAACGTCCCAATACAAACAACACA
456		3.16	GTTTGATAATGTGAACACGTCATCATAGATGGTTGTTGGTAATGTGCCCAATCATGCCGTGCTGTTGGTACTGTCCATTCTGTGGAGGTGGTACTGAAGCGTTAGAAGCCATAGCTTTGTT
456		3.14	GATCCATCTGGATAACTAGAACGCGAGCATTGAATTGGTTCTTAATAAATTAGATTCTTCACGACGGTCGTGTAATGGGTAGACCCATTGGAATCTGGTTGCTAATATCGATGTAAAAACA
456		3.11	CACATTATCAAACGTCACCTGCGTATTATCAACCGGACCCACACTATCCGCTTCCTCACCTGATCCAATCGATTCACAGGATCAACACTCTGAAGTACCTCTGCCACAGTATATCCCACCG
457		2.9	GCTCAGTTGGGAGAGCGCCAGACTGAAGAAAAACTTCGGTCAAGTCATCTCGCATTCCTTTTTGCTAGCATTCTTTTTTTTTTCATTTCTAGGCCTGTTTGGAGGTCCTGTGTTCGATCCA
457		2.87	CAACGCCTTGATTGTTCTATTTTTGCTAATAATAAATCTATTTCATCGGATAGCTCAGTTGGGAGAGCGCCAGACTGAAGAAAAACTTCGGTCAAGTCATCTAAAAGTCCATTAGTTGTAA
457		2.12	CCCGGGCGACCAATCAGCGCGGAGAAACAGGCCTAGAAATGAAAAAAAAACTGTGGATCGAACACAGGACCTCCAGATGACTTGACCGAAGTTTTTCTTCAGAATGCTAGCAAAAAGGAAT
457		1.899	CCAATCAGCGCGGAGAAACAGGCCTAGAAATGAAAAAAAAAAGAATGCTAGAACACAGGACCTCCAGATGACTTGACCGAAGTTTTTCTTCAGTCTGGCGGCAAAAAGGAATGCGAATTCT
458		3.62	GATGGGGATGGTGAATGTTGCGGTGGGTTTATGTTGGTGCCAATAGAGCTTGGCTTGCTGGTAGGAAAGATACAGTTGGTGGAGAATGTAGATCCGAGATAGATGTGGTGGAGGACATGAG
458		3.36	CAAAATGTATTCGAAGGTGCTTTGGTTGTATGGAGAGGATGAGTTAGAAGCGAGTTGAAGTACCTCGTGGAGAACTGCGTCTGGTTGTAAAGATTGTTGTTGGAAGAAGTCAACGAGGGAG
458		3.3	GACTGATGAAGGAGCTTCAAACTGCGGTACTCCAACAAGTATTTATCCATCTGATTATCTGGCCTGGCATATATACGATGTCTTAGTGAAATAGAGCCAAGTCCTCGTTCTGCGACAAAAA
458		3.16	CGATAAATTTGTGGAAGCTGCCGAAGTTGACGGCAAAATGTATTCGAAGGAGAAGTGGAAGAAGTCAACGAGGGAGAGGAGTTCGAGTTGAAGTACCTCGTGCTTTGGTTGTATGGAGAGG
459		2.26	AGGGACATGTTGGAGCTGGGATGTTTCATCATTTCAGGAACTAAAGCAACTGTAGTGACAAACATGCCTCTGGATAAAAGAAGCCAGCAAGTAGTGGACAGTCTGGAAAGGCGTGCCAACA
459		3.27	AGTAGTGAGGAAGTCACACATTTTATAGACGACTATAAAAAGAGGAGGAAACTATTTTTACACTTATAACATGTAGAATTGCCATGAAGAAAATGATAACAACTCAGATGACACGATTCTT
459		2.95	AGCTTCTAACTGTGGATGCATGTTGTAGTACTTGTCTTATCTTGCTTTTGTTATTGGACGCGCAGCGATTTTTTAATAGGTCTTTCTCTATTAATGTAATTTCAACTGCACTTGTAAATCA
459		2.94	TTTACATAGTGCCATTGAACACTTTTCAAGCAAACTACGCCAGCCGGACGTTGCAGGTTCTCTTTTAGCGGCAACGGGCATGACACTAGGTATATTTGGTCAGACAATAACACACACACAA
460		3.9	TAAAGTCCGACTTTCGGCCCGCCGTGCGTTACTGCATGTTACATCACTATAGCTTCGTGATTTCCTGTTTCGGTGATGCTTGCAGTATACTTCAAATACTGGTGGGGACGGAAAATCACAG
460		3.12	GTGATGTAACATGCAGTAACGCACGGCGGGCCGAAAGTCGGACTTTACCCACGGGCGACGGACAAGACCCGAAGTGCGGACCGGCATGGTCAGCTTGCACCAGATTTGTAGTTGTATCCTA
460		2.69	TGCCTCTTCTAATGCCGAAACAAGGGAAACCCTTAAAGCTTCCGTGCAAGTTGTCCGTCGCCCGTGATCCAATAGGATACAACTACAAATCTGGGGTAAACTGACCATGCCGGTCCGCACT
460		1.152	AGCTGACCATGCCGGTCCGCACTTCGGGTCTTGTCCGTCGCCCGTGATCCAAGTCCGACTTTCGGCCCGCCGTGCGTTACTGCATGTTACATCACTATGGAATAGGATACAACTACAAATC
461		3.33	GTGATGACATGAACATTAAATAAAATGTACTTGAACAAATCAGACCAGCATTCTCGTTATTCTGTGGAAGAATTCAATTACCGGATTATTGTTAAAAAAGAACACCCACATCGCAATGGTA
461		3.3	TTGCTGGTCTGATTTGTTCAAGTACATTTTATTTAATGTTCATGTCATCAAGAAAAAAAATGATAAATAATCTCCCTGTTCAGTACTTTGGTAAAAGCACCCTACAATCGACTTCAACTCG
461		3.09	TTACTTTAATCAATCGTTAGGATACTTCTAATGGGCTTTTTTAACAATAAACGAGAAAACCCAGTACCATTGCGATGTGGGTGTTTGCTGGTCTGATTTGTCCGGTAATTGAATTCTTCCA
461		2.75	ATGTACTTGAACAAATCAGACCAGCAAACACCCACATCGCAATGGTACTGCAATTACCGGATTATTGTTAAAAAAGCCCATTAGAAGTATCCTAACGATTGGTTTTCTCGTTATTCTGTGG
462		3.49	CGAAGGCGTTGATATATCCTTTCTGTAAATGTCTTTACAATTTACGGCAAATCGAGTAAAAAGGCCATCTGACTGATGTCATTACCGAGTAGATTATTATATTGCGGTTCGTTGAGAGTAG
462		3.18	AACATGGGGAAGCAATAATTTCTAATACCAGCGAAAGCAGTGACATATTTCTATGCCCCTAACGCAAGAACTGACGCTAGAAAATCTAAATAATCAATTAGCCGATCCTAATTCGTTTGAA
462		3.11	GCTTTCGCTGGTATTAGAAATTATTGCTTCCCCATGTTTCAAAGAGGACGCGATAGGGATAACGAAAACTTTGCAGGTGGCAGACTCGAAACTAATGACGACGATGGTGGTGGCGGAGAAG
462		3.1	TATTAGAAATTATTGCTTCCCCATGTTTCAAAGAGGACGACGATGGTGGTACGAAAACTTTGCAGGTGGCAGACTCGAAACTAATGACGAAGGCGTTGATGGCGGAGAAGGCGAATTCGAT
463		2.76	CTTCTTCAAGCACGTTAACCAGTAATCAAGGTCTCTTGGCCCAGTTGGTTAGCGGTTCGATCCCGCTAGAGACCATTTTTTTGCAATTCAAATAACGTCGAAGGCACCGTGCTAATAACGC
463		0	ATTCTTTTTGATTTTTATTTTTATATAAAAAATAAACGACGTTATTTGAAGAACCGCTGATCCCCGCGTTATTAGCACGGTGCCTTAACCAACTGGGCCATTGCAAAAAAATGGTCTCTAG
464		3.14	CTTACGATTACAGTAGCAGTCAACCTGAAAAAGGCAAAAGAAAAATAACGCATTTTCATCTGTAAAACATTTTAAAAATGTGCTTTCAGTTTGTGGGGCAACTTACAGAGGATAACAGTAC
464		3.08	CTTGTACTGTTATCCTCTGTAAGTCGTTATTTTTCTTTTGCCTTTTTCAGTTCAAAATCAATCATCTCGCATCGCAACAAAAATAAAACGAAGTTACTGGGTTGACTGCTACTGTAATCGT
464		2.9	AATATTATATGTTTCTGCCACCTAAACCAGTAACTTCGTTTTATTTTTGTTTCTTACGATTACAGTAGCAGTCAACCTGAAAAAGGCAAAAGAAAAATAATGCGATGCGAGATGATTGATT
464		2.74	TGATTTTGAATATTCTTACGATTACAGTAGCAGTCAACCTGAAAAAGGCAACAGTACAAGGGTTCATTTTCATCTGTAAAACATTTTAAAAATGTGCTTTAAAGAAAAATAACGACTTACA
465		3.46	TGTAAACTGTGATTGTGCCCCAGGTGGAGCGTACATAGGTGACATTTGATCCCGTATACTGGCCAGCCAGAAATATTGGCTTGTTGGGTATTCATCATGCAAGGTGGATACGGCATCAAGG
465		3.32	GTCTAACGGATCTTGAGTTGTTTGGACTTCTTTAGAAGTAACCGAAGCACTTGAGATAATTGTTGGGATTCCATTGTTGATAAAGGCTATAATATTAGGTAGGCGCTACCATGAAAAATCG
465		3.29	TTTGGACTTCTTTAGAAGTAACCGAAGCACAGGCGCTACCATGAAAAATCCCATTGTTGATAAAGGCTATAATATTAGGTATACAGAATATACACTAGAAGGGGAATGTTGAGATAATTGT
465		3.12	TGTTGATTAGTGGATGTCATATTAGACTTTGCTGAGGATGAATCAGGAAATTCAAATGTGTTCCAACATATTGTGGATATTGTGTAAACTGTGATTGTGCTGAATTACCTGACTCAGGTGA
466		3.46	TGTAAACTGTGATTGTGCCCCAGGTGGAGCGTACATAGGTGACATTTGATCCCGTATACTGGCCAGCCAGAAATATTGGCTTGTTGGGTATTCATCATGCAAGGTGGATACGGCATCAAGG
466		3.32	GTCTAACGGATCTTGAGTTGTTTGGACTTCTTTAGAAGTAACCGAAGCACTTGAGATAATTGTTGGGATTCCATTGTTGATAAAGGCTATAATATTAGGTAGGCGCTACCATGAAAAATCG
466		3.29	TTTGGACTTCTTTAGAAGTAACCGAAGCACAGGCGCTACCATGAAAAATCCCATTGTTGATAAAGGCTATAATATTAGGTATACAGAATATACACTAGAAGGGGAATGTTGAGATAATTGT
466		3.18	ATCAAGAACAGCCAGGGCTCATAACGTATCCACATTTAATAACTCTCCCGGACTACTGAACCGATTCAATTGAAGAATACACACGACCTTCACCTTAGGCGCCCTGATAACGATCTCATAA
467		3.46	TATAGATAATTCATAATGACGGTTTATTTATTCTGGTAAGTTATGATATCGTTAAGGCGAAAGATTAGAAATCTTTTGGGCTTTGCCCGCGCAGGTTCGAATGTAAAACGAGGCAACTTGG
467		2.23	TAAAACGAGGCAACTTGGCCGAGTGGTTAAGGCGAAAGATTAGAAATCTTCTGCAGTTGTCGTTATTTTTTGGACAGTAATAAGAGTACGTAAAGTCAATTTGGGCTTTGCCCGCGCAGGT
467		0	ATTAGAAATCTTTTGGGCTTTGCCCGCGCAGGTTCGAGTCCTGCAGTTGTCGTAAAGTCAATGGAATACGTGGTAAAAGCATCACGTTTATGTTTTATTACGTTATTTTTTGGACAGTAAT
468		2.8	AGGATTCCTATATCCTCGAGGAGAACTTCTAGTATATTCTGTATACCTAACCAACAATTATCTAATTACCCACATATATCTCATGGTAGCGCCTGTGCTTTATTATAGCCTTTATCAACAA
468		2.62	GTCTAACGGATCTTGATTTGTGTGGACTTCCTTAGAAGTAACCGAAGCACATTAGATAATTGTTGGGATTCCATTGTTGATAAAGGCTATAATATTAGGTAGGCGCTACCATGAGATATAT
468		1.7	CATCATGCACTGCTGTGGGTACGGCCCATTCTGTGGAGGTGGTACTGAAGCTCTGGAACAGCTGATGAAGCAGGTGTTGTTGTCTGTTGAGAGTTAGCCTCAGGTTGAGGAGAGGCATGAT
468		1.64	TCCACCTGGGCCACAATCACAGTTTCCGCAGTATCCATCATCAGTTGGAAAGGTAATACATTTACTGATTCATCCTCAGCGGACTCTGATATGACATCCACGCCTCTGAGCACTCCATCAC
469		2.8	AGGATTCCTATATCCTCGAGGAGAACTTCTAGTATATTCTGTATACCTAACCAACAATTATCTAATTACCCACATATATCTCATGGTAGCGCCTGTGCTTTATTATAGCCTTTATCAACAA
469		2.62	GTCTAACGGATCTTGATTTGTGTGGACTTCCTTAGAAGTAACCGAAGCACATTAGATAATTGTTGGGATTCCATTGTTGATAAAGGCTATAATATTAGGTAGGCGCTACCATGAGATATAT
469		2.57	TTGATATGAAGCAGTTAAACGGTTTAAGTCTTCATCGAAAGTGAGTGCGTCTTGCCCTGAAGAATAACATAGTTAGTTGTATCTACTGTCTTCTTTAAGGCGTAATTGAATTGATCTAATC
469		2.34	ATGCTATTTATGAAGAACAACAGGGATCGAGAAACAGCAAACCTAATTACATTCTCGCAGCTATACGAATACAACCAAACCCAAAGTTATAGCTCGGAATAGGAGAAATCCGAGTGATGAG
470		2.02	TTTGAACCGATGATCTCCACATTACTAGTGTGGCGCCTTACCAACTTGGCGCGTAGCGAATTTGCTTATACAAATGTTAAGGTAACTTCAGATCTAAACTCATAGAAGCAGTTTTTGATGT
470		0	TAGTCAAGCATATATATTACATGAGTTTGGTGATCAGCTTAATTTTTCAGTGAACCGATGATCTCCACATTACTAGTGTGGCGCCTTACCAACTTGGCCATATTCAAAAAAATGCTTCCAA
470		0	TGGCCAAGTTGGTAAGGCGCCACACTAGTAATGTGGAGATCATCGGTTCACTGAAAAATTAAGCTGATCACCAAACTCATGTAATATATATGCTTGACTAAATCCGATTGGAAGCATTTTT
471		3.57	TGGATACCCACCCCAACAACAGCAGCAGTACTACCAGCAGCAGCAGCAGCCAATCAGCAAGGGTACAATCAGCAAGGGTACAATCAGCAGGGCTACAATCATCCCGGATACTATAACCAAC
471		3.27	GATATAACCAGCAGGGATATAACCAACAAGGCCATCAACAACCAGTCTACACGAAGGTTGTCTGGCTGCATGTCTGGCTGCATTATGTATATGCTGCACCGTCCAACAACAACCACCCCAG
471		3.13	CGAGAAGAGCCAATATTCCCGTCCCTCCAACCCGCCACCTTCATCCGCTCCCCACCCCAACAACAGCAGCAGTACTACCAGCAGCAGCAGCAGCATCCCGATCAGAACAAAACTCAGGAGC
471		3.05	CTACCAGCAGCAGCAGCAGCATCCCGGATACTATAACCAACAAGGATACACAATCAGCAGGGCTACAATCAGCAGGGATATAACCAGCAGGGATATAACCATCAGCAAGGGTACAATCAGC
472		3.18	AGTGCTGCAATTAATACAATTAATATAAGTGTGGTTATTGAAAATAACTAGTCTAAGGCGGCAGACTTAAGATCTGTTGGACGGTTGTCCGCGCGAGTTCTTCATTTATACGGAGGGTTGG
472		2.673	TAAAGAAAGAGTGCTGCAATTAATACAATTAATATAAGTGTGGTTATTGAGGCCGAGTGGTCTAAGGCGGCAGACTTAAGATCTGTTGGACGGTTGTCCGAAATAACTATTCATTTATACG
472		3.11	ATTCATTTATACGGAGGGTTGGCCGAGTGGTCTAAGGCGGCAGACTTAAGCGAACCTCGCATCCTTCAGTAATATTTTTTTAATATACATTTTCTCTGCCATCTGTTGGACGGTTGTCCGC
472		0.2432	ACTCGCGCGGACAACCGTCCAACAGATCTTAAGTCTGCCGCCTTAGACCAGTTATTTTCAATAACCACACTTATATTAATTGTATTAATTGCAGCACTCTCTCGGCCAACCCTCCGTATAA
473		3.11	GCATTTAGATTCGCTTCCATTTGCCCCATTGAGAAAAGTTTATGAGTTAGAATCAATAATGCCAAGAAAATGAGCATTGGTGTATTGATAGATTTGCATGCCAAACCTTGGGAAAAACTTG
473		3.08	AATTGGATATTGGCATGTCGAAGATGGGAAGCATTTAGATTCGCTTCCATAGCCAAACCTTGGGAAAAACTTGGCGAATTAATCAATAATGCCAAGAAAATTGCCCCATTGAGAAAAGTTT
473		2.96	AAAGTACATTGATCGAATTGACTGGGAATGGCTATCTAAAGATGCCCATATTGGCATGTCGAAGATGGGAAGCATTTAGATTCGCTTCCATTTGCCCCATTTACAGCGTTACGTATTCCAA
473		2.96	GAAGCATTCTTCTGAAGACGTTGCGAAAATGTTAAGCGATCACTATAAAAGCTATCTAAAGATGCCCATATTACAGCGTTACGTATTCCAATTGGATATTAGTACATTGATCGAATTGACT
474		2.94	ATCTCCATTCTAAGAGTGTCCGATAATTCATGAAAAAATATATAAAAATAGTCCGGATCAAAACCGAAAGTGATAACCACTACACTATAAAACCCTTTTAAGGTCTTACCCGGATTCGAAC
474		2.86	TGGTAATTCCTATTGATCAATTATTTTTCAAACCACTCAATTTAAAAAATTTATAGTGTAGTGGTTATCACTTTCGGTTTTGATCCGGACAACCCCGGTTTGTCAGAAATACCATCAATAA
474		2.59	AAATACCATCAATAAAAGGGTTTTATAGTGTAGTGGTTATCACTTTCGGTCGGGTAAGACCTTATTTTTATATATTTTTTCATGAATTATCGGACACTCTTTTGATCCGGACAACCCCGGT
474		2.56	CATATCTGCGAGATCTCCATTCTAAGAGTGTCCGATAATTCATGAAAAAACGAACCGGGGTTGTCCGGATCAAAACCGAAAGTGATAACCACTACACTATTATATAAAAATAAGGTCTTAC
476		3.36	GAAACACTGCTTAAAGACTACCACTCGGCCATGAGGCACATGCAAACAAAGCTCCATCACCAACGCAGTCAACGAGGAGCGAATCAGACGCCAGTCTTTCCGCTGCAAAGGAAGAAAAGCT
476		3.1	TTGGCCATGGACACTCCAAGACGAAGCAGAAAAAGGAGGAGGGCACAGCTAGAGAAGCACATCTAGTCAGTCAAAGTTAAAAAGGAGCAGCTTGTTACTGCCTTCTCAATTCCTGTCTCCT
476		2.84	AATGCTAAGACGCTCTAAAAATTCCAGCACTAACACAAACGCAGACACCACAAAAGTTCGCTAATCTCGCTGACTAGCGAATTTGGCCATGGACACTCCAAGAAAAGACAATCCATGCATT
476		2.576	CACAAACGCAGACACCAAGAAAAGACAATCCATGCATTTAGGATCCAAAATGGCCATGGACACTCCAAGACGAAGCAGAAAAAGGAGGAGGGCACAGCTCGTTCGCTAATCTCGCTGACTA
477		2.8	CCCGATCTGGCACGCGACAAGCGCCCATTCTGACCATTAAACTATCACGGGAACCCATAATCTTCTGATTAGAAGTCAGACGCGTTGCCATTACGCCACGAAGAAACAAAGCACTCACGAT
477		2.44	ATAGTAGCTCGCGTGGCGTAATGGCAACGCGTCTGACTTCTAATCAGAAGCTTTGTTTCTTCCGTGATAGTTTAATGGTCAGAATGGGCGCTTGTCGCGTATTATGGGTTCGACCCCCATC
477		2.38	TCATAAAACCTTCAACAAATAGTAGCTCGCGTGGCGTAATGGCAACGCGTCGACCCCCATCGTGAGTGCTTTGTTTCTTCCGTGATAGTTTAATGGTCAGCTGACTTCTAATCAGAAGATT
478		3	CCCGATCTGGCACGCGACAAGCGCCCATTCTGACCATTAAACTATCACGGGAACCCATAATCTTCTGATTAGAAGTCAGACGCGTTGCCATTACGCCACGAAGAAACAAAGCACTCACGAT
478		2.17	CTTCTAATCAGAAGATTATGGGTTCGACCCCCATCGTGAGTGCTTTGTTTGGCGCTTGTCGCGTGCCAGATCGGGGTTCAATTCCCCGTCGCGGAGATTTCTTCCGTGATAGTTTAATGGT
478		2.02	CCCCATCGTGAGTGCTTTGTTTCTTCCGTGATAGTTTAATGGTCAGAATGCAATTCCCCGTCGCGGAGATTTTTTTGGCTACTCCTGCAGTTATTCTTCTGGCGCTTGTCGCGTGCCAGAT
478		0	TGAGGAGCATTACACTGTACTAAGGAGGCAGAAGAATAACTGCAGGAGTAGAACCCCGATCTGGCACGCGACAAGCGCCCATTCTGACCATTAAACTATCGCCAAAAAAATCTCCGCGACG
479		3.45	AGGGCACCGTCTTATGCTCATTATCATTGACCAAATACGTCCTTAAGGACCTCTTGAATACTGTGGTTTATATAATGAGAAGGTCGCCAAAATTTCTGAGGGTAGAAAGACCATCAAACCA
479		2.8	CTTATGCTCATTATCATTGACCAAATACGTCCTTAAGGACGGTAGAAAGACTGTGGTTTATATAATGAGAAGGTCGCCAAAATTTCTGAGGACAATCTAACCATCAAACCAAAGGATGCTC
479		2.42	TGTTATTCAAAACTTGTTCTTGCCTATGTTTACAGGGTTTGAAACCGAGATGGCTGTTTCTCGTACACCAGCCTAGATACCTATGCCTCTCCATTCGAATATATTAAGAAACTTGAGAAAA
479		3.43	TATTAAGAAACTTGAGAAAAATGAATATGGCTGTTTCTCGTACACCAGCCTGACTTCTACTTTCATAAGAGCAATAGCACCTATTTTGCGGAATTGGACATAGATACCTATGCCTCTCCAT
480		3.33	CGCTTTCCATGGAGGTGCTGTCCTAATACAATCGGAGAGAAGTGACTACCGAAGCAGGAAGAAGACCATTTAATGGCAGTCAGCTCTTTAATTGCATTTGCCTATGCCTGCTTAACTATAA
480		2.88	ATCTCCTTACCAAATGGGCATTGCTTGTTTCGCACAGTGACCTACGGTGGCAGAGAAAGAAGAAGACAGCGCTTCGATTTGGTCATTCAAGTTTCTATATCAGTGCATTGGACAATGATTT
480		2.29	AGCAGGAAGAAGACCATTTAATGGCAGTCAGCTCTTTAATTGCATTTGCTTGGATTGAGAATGTAGGTAGAAGTAAAATAGAGGCTTGAACACCATAGAAAATGAAAGTCTAGAAGAAGAT
480		0.966	TGCAATTAAAGAGCTGACTGCCATTAAATGGTCTTCTTCCTGCTTCAATCGTCACTTCTCTCCGATTGTATTAGGACAGCACCTCCATGGAAAGCGTATTCACTTATAGTTAAGCAGGCAT
481		3.26	TCTGTGGAAGCTTTAGCTGTTTATCCAAATTGGCAAAGGTGGTATCATCTAGGCGTATTTGATGCTAATAAGAAGCTGAAGCACGAAAACTAAGTTTAGATCAAAAAGAGAAAAGGCTCGG
481		3.24	TTTGATTCAAGCAGATTATTATGAACCAATGGCATGCGGGAAAGGGGGCTTGAGAAAATGAGTAAAGCTGCAGGTCGTTGTCGTAGGTTGAACAAGTTATATCACCCTGTTCTCTCATCAG
481		3.13	TTAAATTGAACGTTCTTTCAGGGTTCTTGACAACGATCTCATGTGCAATTCGCCTGCAATGTGGAAATCGTTGGAGCGTAAATGAGGAAAAGCTTCAAAATGAGGGATATAATGTCCTGCA
481		3.08	TTACCAATCATAACTGAAGTTAAATTGAACGTTCTTTCAGGGTTCTTGACTAATGTCCTGCATAGGATTCGCCTGCAATGTGGAAATCGTTGGAGCGTAAAACGATCTCATGTGCAATTTG
482		3.57	GAAAGTATAATTGTGAAGCCACTATATATATCACGCAGTAGCGTAAACTGGCGTATCGTGTGCATTCCCAAATATTATCGACAACGTTTGGATAGAGAATTGCTGCTTCGGACTTCAAAAG
482		3.14	CCCTGTTCGAATAACAAAAAGAAATAATGTCAATTCATTTGCACTGTAACATATCGATGATTTGAAAGTATAATTGTGAAGCCACTATATATATCACGCAAGTAATCAGCGCTAAAACCCT
482		3.1	CAGGCTATGAGGAAAAGGAAGATTTGGATATAATGGATATTTGTCCTTATCCATTCAACATGCCAAAACGAGCGCAAGTGAAAACAAAATGGAACTATCATACCCAAAAGCAAGAATGCTG
482		3.01	GCTGCTTCGGACTTCAAAAGTTGAATAGCGTATCGTGTGCATTCCCAAATAAGGATGTGTATACGGTTATTTCATGATGGGGTAGAAAACTGAGTGTAGAATTATCGACAACGTTTGGATA
483		2.91	CAGAAGAGACTACAAGAAAAATTCTGAACATATTTATTCTTAAATATGCTATGTGGCTCCCTTTCGATTTAATGAAGTGGCGTAGATTTCATTGTGGCGCTTTGTGCTTCCATATGTGTCA
483		2.72	TACGCCACTTCATTAAATCGAAAGGGAGCCACATTATCCTTTGACACATAAATATGTTCAGAATTTTTCTTGTAGTCTCTTCTGAATTTTACGTCAGCAATGGAAGCACAAAAGCATATTT
483		2.56	AATCGAAAGGGAGCCACATTATCCTTTGACACATATGGAAGCACAAAAGCTTTCTTGTAGTCTCTTCTGAATTTTACGTCAGCAATATAACTTAAAATACATATTTAAGAATAAATATGTT
484		2.56	ATAACTCCGATACGGGGAGTCGAACCCCGGTCTCCACGGTGAAAGCGTGAATAACTTATGTTTGATTTAACCTTAAAGATTTTCTATGTCAAGTTTAAACTGTGATAGCCGTTACACTATA
484		1.86	ATTATCCGATATAGTGTAACGGCTATCACATCACGCTTTCACCGTGGAGAATTTTTTGTTTCTATACCATTATTTTTCTTGAATGTTGCATTATGATAGTCCGGGGTTCGACTCCCCGTAT
484		0	CAAAACTATACTATCATAATGCAACATTCAAGAAAAATAATGGTATAGAAGAACCCCGGTCTCCACGGTGAAAGCGTGATGTGATAGCCGTTACACTATAACAAAAAATAACTCCGATACG
484		0	GGTTAAATCAAACATAAGTTATTATCCGATATAGTGTAACGGCTATCACACGACTCCCCGTATCGGAGTTATTTTTTGTTTCTATACCATTATTTTTCTTTCACGCTTTCACCGTGGAGAC
485		3.3	ATTCTTTTTCGTCGCGGCTGTTTCCGGGGTCTGTTTTCCGAGACTTCGAATTCAACTAAGAAGTTCTCCGTCATTAAAAGTCATGCGTTTGCACGTTTGCGTGGGAGAACATGCAAAAGAG
485		3.13	ACTCGTCTCTTTTGCATGTTCTCCCACTTCGAAGTCTCGGAAAACAGACCAGCTTAGGCATGATAAATACTGTGGTTTCATTAGATAGATAAAATACATACCGGAAACAGCCGCGACGAAA
485		2.13	TATTTTATCTATCTAATGAAACCACAGTATTTATCATGCCTAAGCTGATTTGTTTTCCGAGACTTCGAAGTGGGAGAACATGCAAAAGAGACGAGTCTTCCTTTTTCGTCGCGGCTGTTTC
486		3.77	CAAGCTTGAACATCGCAGATTTCGCATTAGATTTATCTCCCTGGATGATTAGAATGCTAGTGAAATTGCTCCTGAGTATTTAACAAACTTACAAAATTATGACAGCAGTGACAATGACGCT
486		3.61	ATTTATGGTAAAGAATATTTAAAATTAAGACTGCCGTTTGCATCAGACACTGGACAAGTTTAAGTTATTATAAATGGAAAGCTCTACTTAGGGAAATATATATACCTGCTGTAATATGCCC
486		3.41	AAATGCTGACAAAGAAAAGGGGAAACAAGAAAAAGAGAGTAGAAATGGAAACACTCACCACAAGTAAGCCATCATTCAGATAAGCTCTCGTCCTTTGATTCCACGCAATCAAGTAGTTCAG
486		3.35	GGCATCAGATTCTTCTCTTCTAATCAAAACCGTTTCAGGAAATCATAATTCAAACAAATAATGTACGACCCGAATCATAATGAGCTCTTTAATAGAATGGTAATCAACATTTGCATAGACG
487		3.72	AGCTGCTTCCCATTGCCTGTCCCGAGTCCAGCGACTCAAGACGTTGGACGGGCCCTTACGAATGAGCTCTTGGCTACCCCTCTTGCTGCACTCGCCACACTGCGCACGTACTCACACATGG
487		3.08	GCCTGTCCCGAGTCCAGCGACTCAAGACGTTGGACGTGCGCACGTACTCAAGCTCTTGGCTACCCCTCTTGCTGCACTCGCCACACACCATAACTGGTATCACATGGCCGAATTGGCCCTT
487		2.95	GAGGGGTAGCCAAGAGCTCATTCGTAAGGGCCAATTCGGCCATGTGTGAGGCTGGACTCGGGACAGGCAATGGGAAGCAGCTAAGGCCCTATCACAACGGTACGTGCGCACGTCCAACGTC
487		2.85	GTGCACTAATTGGCGGCATACTCTTTCTTGACCCGTTGTGATAGGGCCTTCAGCGACTCAAGACGTTGGACGTGCGCACGTACTCACACATGGCCGAATTAGCTGCTTCCCATTGCCTGTC
488		3.65	GATCACATGTACAGATTGAGCATAATCACCATGCTGATCAAGGATTCGCGGCATTGGTGCACGATATCGCCGAATCTTTAGTTGGCGATATTACTCCAGTGGTTAACCGCGATAAATGTGT
488		3.12	CACCATGCTGATCAAGGATTCGCGGGTTAACCGCGATAAATGTGTCCGGATTTAGTTGGCGATATTACTCCAGTTGACCCTATTGGGAAGGAAGAAAAGCTCGCATTGGTGCACGATATCG
488		3.11	CTCAATCTGTACATGTGATCTGATATGCTTTCACATTCTTTAATACCGAGTTTAATTGCTGTACCACGTTCAAAAACGCCAGGATATAGTTTGGATGGGGGTCAAGATAACCGGTTCTTCT
488		3.06	TATGACAGCAACGATCACAAATAAGAAATCATGCTCTGGTTCTGTTGAGGGAAGCCTGAAAGCCAAGTACCCCAATATGTTAAAAATGAGCTCTCTAAACCAGGAAAGACACGTTTAACAA
489		3.66	GTCATGTCCATTGACGAGGCTGTTGCCAGATATAGAGATGTTATAGGCAAGTTATACAGTCAGAAAAACTGGCCCAGATCATTGCATCTTCAAAAGGTACTCTAGCAACTGGCAATTTAAG
489		3.53	GAACTCATTATACCTTGGGAAAAGATTGTTTATGTCGCCAACTGTATCGAGACGGTGCTGAATTAATCTGGACATCCAAAAATCTTGTGTTCTCTTCGATTGCATTCACTGGAGAGCAAGT
489		3.45	TTGGGAAAAGATTGTTTATGTCGCCAACTGTATCGATGCATTCACTGGAGAATCTGGACATCCAAAAATCTTGTGTTCTCTTCGATTTCTTCTGCCGTTCAGCAAGTTAGGATCGACGGTG
489		3.4	TTACATATATCAATCTCACTTCCAAGCTTTGAGTGGACAAATAAACAAATAAAGTTTGCAGCAATCGACTACTTAGAAACCGAAGTCCAAACTACCGGGCATTGCGGCATGAAGAAATACT
490		3.6	CCAATACGCTTGGACGACCTGGATGGAAATGACGCTGTGTCGGATCAGGGACATCACAAGCTCGAGTAAGAAATCCTCGAGCTCAAATCTTCGAGGATAGTTTAGCTTTCGACGGGGACGT
490		3.45	TACTCCTGAAAATTCTTCACCTTGCCAGTATGATACAGTTCTGGATAAATTTGTTAGAAAATATATTATAGTGGTTCAGCCAATTGGCAAAGACCATCCATCTAGAAATGCGAATATTCCA
490		3.34	CTGGATGGAAATGACGCTGTGTCGGATCAGGGTTTAGCTTTCGACGGGGAAGAAATCCTCGAGCTCAAATCTTCGAGGATAGTAATACTGACGTAGTATTCGTAGGAATTACATCACAAGC
490		3.28	GCGACTCTTATAAGGAGAGCCCTTCCACTTCACCAATACGCTTGGACGACAGGGTTTAGCTTTCGACGGGGACGTAGGAATTACATCACAAGCTCGAGTACTGGATGGAAATGACGCTGTG
491		3.62	CGCCAATGAACACAAATTGGATAACGATAACTCAACACGGCACCAGAACATGATAGGTTCGATGATAAACAAAGCAGAATACTAAAGTGTAGCACTAGAACATATTCACCAGAGGATTCCG
491		3.46	AGGGCCTTGTCGCCAATGAACACAAATTGGATAACGATAACTCAACACGGCCGTGGAATTTGATAGGTTCGATGATAAACAAAGCAGAATACTAAAGTGTCACCAGAACACATATTCACCA
491		3.17	TCTCAAGTAGCTCCTTCTAGTGCTACACTTTAGTATTCTGCTTTGTTTATCTCTGGTGAATATGTGTTCTGGTGCCGTGTTGAGTTATCGTTATCCAATTCATCGAACCTATCAAATTCCA
491		3.17	CTGACGATAGCATGGAGGCGGACATTTCAGATAGAGAAATGGCTACAATCAGGTTGCCATTGATAAGAAAGGCGTTAATAATCATTGCATAGATTTGAATCTGACTAGAAACAGAAACAAT
492		3.31	AGTTAAGTTGGGCAGAGTGTAAGCCAAAGATAATGTCAAGGACACAGGTATGCCACCACAAAATTAGTTTCATCTTTATCCAAGTCTAGGATACGGCTCAGAGAGTTACTGTTACCAAAGA
492		3.3	AATCATTCTTCCGATGATGGAGCCGATCAATAACTTGCTATGGTGAACCGTAAGTTAGAACCGAGGACAACCAGGATCAGTGGGATAGAAACTGAACCCATCTTAGGGAAGACTTCCGCAG
492		3.28	AAGTATAAAATACCCCTTGATGCAACGTTATCTCTGTTATCATTAGGAATTAAGCCAAAGATAATGTCAAGGACACAGGTAGAGAGTTACTGTTACCAAATTGGTCCCAAGTTAAGTTGGG
492		3.17	TGTAAAACGGACTCAAAGACCAAATAAGCCAAATGAGCAAAACTAAATGTATCTATGAGGGTATGGTTAGTTGGGAATAACAAACCAAAAACGGGCTTCATTCAACCATATAGTAGAAATG
493		3.31	GGAGTTGGTGCTAGCAGTGGTAGTAGCACTAGTGTTGGAGTCGGTACTTTGGTACTTTCAGTGGTAGTCGCACTAGTCCTGACGTTGATGCTAGCAGTGGCGGTGGTAGTAGCACTAGTGT
493		3.31	GACGTTGATGCTAGCAGTGGTAGTAGCATTAGTGTTGGAGTCGGTACTTTGGTACTTTCAGTGGTAGTAGCATTAGTGCTAGAGTTGATACTTTCAGTGGCGGTGGTAGTAGCACTAGTGT
493		3.25	GACGTTGATGCTGGCAGTGGTAGTAGCATTAGTGCTGGAGTTGGTACTTTGGTACTTTCAGTGGTAGTCGCACTAGTCCTGACGTTGATGCTGGCAGTGGCAGTGGTAGTAGCATTAGTGT
493		3.23	AGCATTGCCATCTTTATTGGCGTCCTCCTTGGCACTAGCGTTGGTACTTTGGTGCTAGCAGTGGTAGTGGCATTAGTGCTGGAGTTGGTGCTAGCAGTGGCAGTGGTAGTGGCATTAGTGC
494		2.34	GTGTCTCGCACAAAGGAGTTTGTCACTGACGGTAGCATGCAAGTTCTCATGACATTAAGCAATTGATGATGGTGATCATGCTTGATAATAGACTTAATATCGGAACGAAATTAGTGACTGA
494		1.41	AAAAAGGGCCAGCATGTTGGATGCTGTGGCTCCAGGACAGACCTGTCTGCGACAGATTGGCTGAAAATCAGGCGACAGCTTCCATGTCGATCGTTGCGTTTGACACAGTGGAACTGATAGA
494		2.42	GAGACTAAGAGATGGGGGCCTCTGTTATCTATTATCTAGAAAAAACAGTTACCACCGATTAAGGAAGGCTGTATAACCGAACAGGTACGCGAGTTCTATGGGGCGGCAAGGAATCGTAAGG
494		2.4	TTCCTTGCCGCCCAACTGTTTTTTCTAGATAATAGATAACAGAGGCCCCCAGCTCAATAATATTAAGTCTATTATCAAGCATGATCACCATCATCAATTGATCTCTTAGTCTCCCTACGCC
495		3.35	CATTCCGAGTACTAGAGAATGAACAATGGTAGTCGCTTTCAAGGCCTAACCGTCAAGCGTCTTTAGTCGAGGCTCCGATGAACCGTTCTTGTTGTATCGTCATTGAATCCAGCGCTCGGAA
495		2.67	CCTGCCACTACGTCTTCCGCATTCCGAGTACTAGAGAATGAACAATGGTACAGCGCTCGGAAGTGAGTCCGTCAAGCGTCTTTAGTCGAGGCTCCGATGAGTCGCTTTCAAGGCCTAACCA
495		2.66	GCGTACTTTCACTGACTTTGTTTCTGGCACACCTATTGTAAGGAGTCTTCCAATTTGGCACCCTACATGTTCTTGTTACTACACGTAGATGAGCTATCGAAGAAAAGCACCATAAGGAAAT
495		2.5	GAAGGTTGCGATGGCGTTACTGATTTATACGTGGGGATCTACGATGATCTGCTGCGTGGGAGAATATTGTTGAGTGCACCTTTAGGACCAACAACGTAAATGCTAGCACTAATTTCACAGA
496		3.59	AGCATCAAACCACTTCGACCCAGAGTAGAGGTACAACAAAACACGTGCATATTCATTAGACAAACCAATCCTGGTGAAGCTCCACTTGGATAAAAACGGCGTGCAACATCATAGAGCACAA
496		3.17	TCATTTCGCTACTCTTGTGGTTGGTAGAAGTCGGTGATTTAATACTTGTGTCGCTACAGTTGTTCCAATACCGTTAAAATTGGAGAATGTATTCTTGGGTCTGTTTCCTGTCGCATTTGTA
496		3.13	GTTTGAAGGATGGAACAGGTACGTCGGGACACAAAGTGGCTCTGGACGGTGAGGTACAACAAAACACGTGCATGTGCAACATCATAGAGCACAATGGAATGAGCATCAAACCACTTCGACC
496		3.11	AAGATTTCAACATTTCCAAATCGTTTACTAATGGCCAGCTCGCTAATTACACACGTCTGAACTATCTAGCCCCACATCAACAACAAACCAGATGTCACCCAGGCCAGGAATAAATACTATA
497		3.06	TGTTCGGTCCTACACACGAGCATCGCTGGGAAAGCTTGAGGGCTTTCTCTGAACTGTTTCATATACGTTATTTACAGGCCTATCTTAAAGTTATAGGAAATACGCAGTGTTCATGGTGTTA
497		2.05	AATATGTAGTTCCATTACTCATATGACCATAGCACATACTTTTTGTCCTGCCAAAAAGCAAATGGCAAGTGTAATTTCCTATAACTTTAAGATAGGCCTGGTGTGTTTATAACGTCTTCTT
498		3.73	CTGCTTACCATTGTAAATACCGTGAAACATAGGATCTGTCAGATTCAATCCGTGGCAGTTGATGTCATGCTATAATATTGTGTCAAAATTGGTTTCCAGACAATATCATAGTATTTCAGCG
498		3.41	GCGTGCTGCTCAGAGGCACGTGAAAAATGCCCTTGTTACAGGATCATCCAGGTAAGCAGCGTCAAAGATCTTAGCCCGTTAAAGCTGTATCACACAATAGTAGCGGAGTCTCAAAGTGCCA
498		3.31	GGTAAGCAGCGTCAAAGATCTTAGCCCGTTAAAGCTGTATCACACAATAGTGCGGATGCTAGTCAAGGGGACAAGGCTAGCGCTTCTATTGATAACCCTTGTGTTCACCCATGTTGCGTTA
498		3.3	TTTACCCTGTGCAAAAGATGGATTACTAATAACTTTAGCATATAGAGACTATCAATAGAAGCGCTAGCCTTGTCCCCTTGACTAGCATCCGCAAACTCGTCATTATATGCTTCATCCATGG
499		3.27	TTCAACCAGATTGCAACCCAATATTGTGTAATGTTCAAATTAATACCTCCATGAAGCAGAAATATTTGAAGTCATCGACTTCTTCTTATCCGAAGAATGCCATGAGGATCAAAAATCGGGC
499		3.21	ATTGAAACCAGCTAGCGATATACAAATTCTTTACGACCATGGTGTGAGGGGATCGAAAAGGCAAAATTACTACCAGACGATATCAAGTGGCACTTTATTGAGTTCGGGGAAAACTATGTTC
499		3.16	ACGAATCGAGGGCTAAATTTCAACCAGATTGCAACCCAATATTGTGTAATAAAAATCGGGCTTGAATAATGAAGCAGAAATATTTGAAGTCATCGACTTCGTTCAAATTAATACCTCCCAT
499		3.14	TTCAAGAGTTGATCGAAAAGGCAAAATTACTACCAGACGATATCAAGTGGAATGTAAAGATTTGGCTAAAGTGCCAAATTTATACTCTGTTGAAACAATCCACTTTATTGGCGGTTTGCAA
500		3.4	TACCGTTCCCGGACATCAAAACCTGTATTGCCCGAATTGTCACAATTATATTTCACTATTTGGTTTATACCGTTGGTTCCGGTCTTCTGGGGAAAACAGTGTGTCGGCCCCATAAAAAGAA
500		3.07	TATGGGGCCGACACTATAATTGTGACAATTCGGGCAATACAGGTTTTGATGAAACTCTTCATACCACATACAATAGGTATGAATGACATGGTAATTTTTTGTCCGGGAACGGTATCGTATG
500		3.04	CTATTGTATGTGGTATGAAGAGTTTCGACTCTTCATACGATACCGTTCCCGTCACAATTATAGTGTCGGCCCCATAAAAAGAAAGGAATTTTTCACTATTGGACATCAAAACCTGTATTGC
500		2.88	AATACAGGTTTTGATGTCCGGGAACGGTATCGTATGAAGAGTCGAAACTCACATGGTAATTTTTTCTTTTTGAGGTTGTGTATTAAGTTGCTTATCTGATTTCATACCACATACAATAGGT
501		3.17	AGCAGTCATCTAAATGCTAAATCTGTCAAAAGACGTGGCGTTTTCCAAAATCCGATAAACTAAAGGAAGACTTACTAAAGCAAAAATTAGAAGATCTAAAAGCAGTAGATGCACGTGAACA
501		2.92	TGTCAATTCCTTGCTCTTCTTTCTTTTTTAGATCTTCTAATTTTTGCTTTTTCTTTGTTCACGTGCATCTACTGCTTTTTGGAAAACGCCACGTCTTTTGAGTAAGTCTTCCTTTAGTTTA
501		2.74	ATAAACTAAAGGAAGACTTACTAAAGCAAAAATTAGAAGATCTAAAAAAGTCGACGAGAAAAAATCCAATGAAGAAGCTCCCAGAAAAAAAATCAGCACCAAAGAAGAGCAAGGAATTGAC
501		1.46	ATTTTAGTATGGTACATAATTAAAAATTTTACAACCTAGCTCCTATCAAGTGGTGAAAGAAGTTTTTTTCTTAGATTGTTTCATCAGCTTAGCCTTTTTATTCTTATTACCTTCATTTTAT
502		2.09	TTATATAAAAATAAAAATCAAAAAGAATTGCGCAAGCCCGGAATCGAACCTTACCACTAAACCACTTGCGCTTATTTCTTGGAAGTGTTGTATCTCAAAAGGGGGCCCAACGATGGCAACG
502		2.15	TTTTTTTGCAATTCAAATAACGTCGTTTATTTTTTATATAAAAATAAAAAGAACCGGGGGCCCAACGATGGCAACGTTGGATTTTACCACTAAACCACTTTCAAAAAGAATTGCGCAAGCC
503		3.41	ATCCGATAATCTCAAAATGTGGAGCAAGTTTCTGCGTATATGAGATTTATTAATTGTACGAGTTGTTCATAAATGACATGGGGTCGTTCATCTTCAATAATCCATATGAATGGCTGTAACA
503		3.27	AAATGTGGAGCAAGTTTCTGCGTATATGAGATTTATTCCATATGAATGGCGTTCATAAATGACATGGGGTCGTTCATCTTCAATAAGTTTGCTCAGCTTGTGTAACACAGGATCTAATTGT
503		3.05	GTATATGAGATTTATTCCATATGAATGGCTGTAACACAGGATCTAATTGTGTTCATCTTCAATAAGTTTGCTCAGCTTGAAACAGTCATTCTTTATGGTTACGAGTTGTTCATAAATGACA
503		3.05	CAGTTGAAAATGACCTCTATAACCAGAATTCTACTTTAACGACGTCTTCCAGATACTACCAAAGGGAGAATTTGACCTGGAAGAAGAAACCATAAAGAATGAATCTGTAGTAGATAACTGC
504		3.06	ATATGTATCCTAGGTGCATTTCTGTTGGGTAGCTATGCATGTCTTGAAAAACTCTCTCTCATAATAGTGTACAAATTAATAATACTTTGGCAAAATCTGCTAGTACGCAAAAGGGTATTGA
504		3.06	CTCATAATAGTGTACAAATTAATAATACTTTGGCAAAATCTGCGCCATTTATTCAACTGAAAATATGTTAAGTAATAATGCATGCGATTATACGAAAAATTGTGAGTCAGACGCTCTTTCA
504		3.03	CCTTATTCAGGATATGTATCCTAGGTGCATTTCTGTTGGGTAGCTATGCATTGAAGGGGTAACTCTCTCTCATAATAGTGTACAAATTAATAATACTTTGTGTCTTGAAAATAGTACGCAA
504		3.35	GCGTTTTTAGGCCACTTAACCTCATAATGATATATCCCTTATTCAGGATAGCTATGCATGTCTTGAAAATAGTACGCAAAAGGGTATTGAAGGGGTAACTTGTATCCTAGGTGCATTTCTG
505		3.02	CGTAATGCTTTTAGATGAGATATCCAATGTATACAACTAACCGATATCCACAATGGTCCAGTGGTTCAAGACGTCGCCTTTACACGGCGAAGATCCCGAGAAAATGACATAGTATCGAGTT
505		2.81	AATGACATAGTATCGAGTTCCGGGTCCAATGGTCCAGTGGTTCAAGACGTCGAACCTCGGTTGGATCAAACTCTTTATTTTTTTAAATTTGCTACTTTAGCGCCTTTACACGGCGAAGATC
505		2.33	TTCCGGGTCCAATGGTCCAGTGGTTCAAGACGTCGCCTTTACACGGCGAAAAACTCTTTATTTTTTTAAATTTGCTACTTTAGGTTCGTAGAAAGTCTCTGATCCCGAGTTCGAACCTCGG
505		2.3	AGAGACTTTCTACGAACCTAAAGTAGCAAATTTAAAAAAATAAAGAGTTTTTCGCCGTGTAAAGGCGACGTCTTGAACCACTGGACCATTGGACCCGGAAGATCCAACCGAGGTTCGAACT
506		2.82	TTCCATTTGATTTGGAACCTATTGGGTGTTTGCTTCGTGTTGACCTATTAGCTTGTTAATTCCTAACGCGATCCACTGGGATGAAAGTGATCAAAAGACGGCTCACAAGATAGAGCTTGTT
506		2.65	GAAATGTCCTGGTGGCGACTTGCTAAAACGTGACGAGTTAATTGACGTGATCCTGAACCAGATGGAAGTGCAATTTGGTTTAGCAAAGACGGAAAACATTAGAACTCCAACAATCAATCTT
506		2.28	ATATGTATATACACCTAGTGGAGAGGTTGTCGCTTTGTAGATTCCAGAGGTTGTAGATGCAGCCACCATTCTTGTCAGTATTGGTTCTTACAGCATCGTTAACATTTCCGTCTAGCACGTT
506		2.13	AAGAACCAATACTGACAAGAATGGTGGCTGCATCTACAAAATTCCAAACGTACAAAGCGACAACCTCTCCACTAGGTGTATATACATATGTTTATATATATGCTAGACGGAAATGTTCCTC
507		3.34	ACCTTGCAGTTGGGATCTGACCTGTCTTCTCTGCTCCTCCTGTGAAGTTCTTGTTGTATTCCATGTTCCTCTAATCTAATGATGAGTGCAGATTAAAATTCTCCTACTTCTTGGTAATCCC
507		3.33	AAAGCTCAAAGCAACTGACAACTGCTCCATTTGTTACACTAATTATTTAGACCTCATTGCCATCATAAGTTCGACTTAGAGTGTTTGTCTGTCTGGCTATAAGATGAGTACCCCTTAGTAG
507		2.75	TTACACTAATTATTTAGAAGATGAGTACCCCTTAGTAGTTGAATTACCTCTTTGTCTGTCTGGCTATCTCGAAGTACAACATGTCCATTATGCAGAGATAATTGCCATCATAAGTTCGACT
507		2.48	TTAGAGTGTTTGTCTGTCTGGCTATCTCGAAGTACAACATGTCCATTATGATTAATGAGATTGATACAACTGAAGCAGAACTGGAAGAAGATTGGGGTATCAGAGATAATGTTATGGGCCA
[truncated: 22,807 more rows]
