# Supplementary material for: Multi-functional genome-wide CRISPR system for high throughput genotype–phenotype mapping
Source: Nat Commun. 2019 Dec 19;10:5794. doi: 10.1038/s41467-019-13621-4 (PMC6923430; doi:10.1038/s41467-019-13621-4)
Supplement: Supplementary file 6 — Supplementary Data 4 [file 41467_2019_13621_MOESM6_ESM.xlsx]

## Sheet: Reference Seq
1_a_0ACS1	AATTTCTACTAAGTGTAGATCCACGGCATGTCAACAGGTGAGT
2_a_0ACS1	AATTTCTACTAAGTGTAGATCCACCGAGGAACTGTACCCCAAC
3_a_0ACS1	AATTTCTACTAAGTGTAGATCTTTGGATCTTAGAGATAACAGA
4_a_0ACS1	AATTTCTACTAAGTGTAGATTAGGGGATGGAGAGTGCTACGCC
5_a_0ACS1	AATTTCTACTAAGTGTAGATCACAGCCGTACATACACGTGCCA
6_a_0ACS1	AATTTCTACTAAGTGTAGATTATACAAAATGAAGGGAGAACTA
7_a_1ADE1	AATTTCTACTAAGTGTAGATGAGTATGGCTACATGGATCAAGT
8_a_1ADE1	AATTTCTACTAAGTGTAGATCTGAAGGTTGAAAAAGAATGCCA
9_a_1ADE1	AATTTCTACTAAGTGTAGATAACCTTCAGGAAAAGTTTCAGAT
10_a_1ADE1	AATTTCTACTAAGTGTAGATTTTACAGCACTTGATCCATGTAG
11_a_1ADE1	AATTTCTACTAAGTGTAGATTGCTTTGCTATCGTGTAGAACTG
12_a_1ADE1	AATTTCTACTAAGTGTAGATAGATGAGTTGAAATTTCGAGTAT
13_a_2AIM2	AATTTCTACTAAGTGTAGATGGTCCACTGTTGGATTCGTAGCA
14_a_2AIM2	AATTTCTACTAAGTGTAGATATTAACGTAAAGGAACATAGTGC
15_a_2AIM2	AATTTCTACTAAGTGTAGATGCTGCTGTTTCTTCTGGCAATCC
16_a_2AIM2	AATTTCTACTAAGTGTAGATTGCCAGGATCAAGAGCAGCTTCT
17_a_2AIM2	AATTTCTACTAAGTGTAGATTATGATATCTGGCCTAAGGCGGA
18_a_2AIM2	AATTTCTACTAAGTGTAGATTCTGTAGTCGACATCTTTTGCTG
19_a_3ATS1	AATTTCTACTAAGTGTAGATCGTTCCTTACTGTAGATAGTCGG
20_a_3ATS1	AATTTCTACTAAGTGTAGATTTGCTACTGGTGGACACCCGACT
21_a_3ATS1	AATTTCTACTAAGTGTAGATAGGGAGACGACGATGCTACCTTG
22_a_3ATS1	AATTTCTACTAAGTGTAGATAGTTACGTGTTGCATTGCGAGAT
23_a_3ATS1	AATTTCTACTAAGTGTAGATTCTTGTTTACGTTCCTTACTGTA
24_a_3ATS1	AATTTCTACTAAGTGTAGATTAGGATTAAAAGAGATCATGAGC
25_a_4BDH1	AATTTCTACTAAGTGTAGATCTATCCTTGCCTATTCTTTCCTC
26_a_4BDH1	AATTTCTACTAAGTGTAGATGACGGAGAGAAGAAACCGGTGTT
27_a_4BDH1	AATTTCTACTAAGTGTAGATCTCCTTACGGGGTCCTAGCCTGT
28_a_4BDH1	AATTTCTACTAAGTGTAGATACATCAAGCCGGATTTGCTCACG
29_a_4BDH1	AATTTCTACTAAGTGTAGATTCGAGCCAATCGAGGGCAGCAGT
30_a_4BDH1	AATTTCTACTAAGTGTAGATTCTTGATATGATAATAGGTGGAA
31_a_5BDH2	AATTTCTACTAAGTGTAGATAAGGGGGATAGTGGCATTGGTTA
32_a_5BDH2	AATTTCTACTAAGTGTAGATTTAGTAGTGGCCGTGCGGGGTGA
33_a_5BDH2	AATTTCTACTAAGTGTAGATTCAAAAGCATTAACTAATGTGTT
34_a_5BDH2	AATTTCTACTAAGTGTAGATGATAAAATGTATATAAAGGCTGT
35_a_5BDH2	AATTTCTACTAAGTGTAGATAGTTTCTTCCGTAATGCTGAACC
36_a_5BDH2	AATTTCTACTAAGTGTAGATCTATGCAAATAGGGTTCAGCATT
37_a_6BOL1	AATTTCTACTAAGTGTAGATGTACTCAACGCAGATGGCAATGA
38_a_6BOL1	AATTTCTACTAAGTGTAGATTCGGTGATCATCTTCTCCTCCGG
39_a_6BOL1	AATTTCTACTAAGTGTAGATAGCCCGTCAGAATCCTTGGCCAC
40_a_6BOL1	AATTTCTACTAAGTGTAGATCACACTTCAGGTTCCAGTTCCTG
41_a_6BOL1	AATTTCTACTAAGTGTAGATCGGTGGCTGCGGATCCATGTTTG
42_a_6BOL1	AATTTCTACTAAGTGTAGATGAGGGACGATATTTCCAGATGGC
43_a_7BOL3	AATTTCTACTAAGTGTAGATCCTGTACACCAGCATGGCCCTTA
44_a_7BOL3	AATTTCTACTAAGTGTAGATGCCTCTACAACGATTCTCACAAG
45_a_7BOL3	AATTTCTACTAAGTGTAGATCTGACCATCTCAATCCGGAAATG
46_a_7BOL3	AATTTCTACTAAGTGTAGATCAGATTACAAGAACTTTGCGTTT
47_a_7BOL3	AATTTCTACTAAGTGTAGATTTCCCTCTTGCAAGACGAGATGG
48_a_7BOL3	AATTTCTACTAAGTGTAGATGATTCATACTCCTGTGGGGTCTT
49_a_8BUD14	AATTTCTACTAAGTGTAGATGAGTATGGCTACATGGATCAAGT
50_a_8BUD14	AATTTCTACTAAGTGTAGATCTGAAGGTTGAAAAAGAATGCCA
51_a_8BUD14	AATTTCTACTAAGTGTAGATAACCTTCAGGAAAAGTTTCAGAT
52_a_8BUD14	AATTTCTACTAAGTGTAGATTTTACAGCACTTGATCCATGTAG
53_a_8BUD14	AATTTCTACTAAGTGTAGATAGATGAGTTGAAATTTCGAGTAT
54_a_8BUD14	AATTTCTACTAAGTGTAGATAGGTAAGACGGTTGGGTTTTATC
55_a_9CCR4	AATTTCTACTAAGTGTAGATGCGGATGTGCCACCACGTGGATC
56_a_9CCR4	AATTTCTACTAAGTGTAGATCCAGAGTATTGGCCCACGAGCTG
57_a_9CCR4	AATTTCTACTAAGTGTAGATCCTTTGAGATCTACCACGATGAG
58_a_9CCR4	AATTTCTACTAAGTGTAGATGCGGGCCGCAGTTGCCATGCTCT
59_a_9CCR4	AATTTCTACTAAGTGTAGATGCAAGTACGGGCGATAACAAAAG
60_a_9CCR4	AATTTCTACTAAGTGTAGATAGATCTACCACGATGAGAATTAA
61_a_10CDC15	AATTTCTACTAAGTGTAGATCATACACGACGCCAGAGGACATT
62_a_10CDC15	AATTTCTACTAAGTGTAGATTCATCTAGCGGCGAACTACTGTA
63_a_10CDC15	AATTTCTACTAAGTGTAGATCACATCTCATATCGGTAAGGATG
64_a_10CDC15	AATTTCTACTAAGTGTAGATTGTGGTCGTAAAGACAAGGCTGT
65_a_10CDC15	AATTTCTACTAAGTGTAGATCGACCACAGAAAAGCCGTATTAG
66_a_10CDC15	AATTTCTACTAAGTGTAGATCAGCTGAAGAGCTCTAATACGGC
67_a_11CDC19	AATTTCTACTAAGTGTAGATGGAAGACACTAAAGGTACCTAGC
68_a_11CDC19	AATTTCTACTAAGTGTAGATCTTCCCATATGATGCTAGGTACC
69_a_11CDC19	AATTTCTACTAAGTGTAGATCAGTTATATCATGGTCCCCTTTC
70_a_11CDC19	AATTTCTACTAAGTGTAGATTCTGAATTATAAATACTCTTTGG
71_a_11CDC19	AATTTCTACTAAGTGTAGATTCTTGGTAAATGAATGCTTGTGA
72_a_11CDC19	AATTTCTACTAAGTGTAGATAGCTAAGATCCATTGAACAAAGC
73_a_12CDC24	AATTTCTACTAAGTGTAGATCACTTCTTCCCACCAGTGCGTCG
74_a_12CDC24	AATTTCTACTAAGTGTAGATTAGAATAGCTTGTCCATGACAGT
75_a_12CDC24	AATTTCTACTAAGTGTAGATTACAAGTAGTGATATACCAATTT
76_a_12CDC24	AATTTCTACTAAGTGTAGATTACATACTACTACATAATATATA
77_a_12CDC24	AATTTCTACTAAGTGTAGATTATACTATATATATATATTATGT
78_a_12CDC24	AATTTCTACTAAGTGTAGATGAAAAAGACGAACATACCAGGGA
79_a_13CLN3	AATTTCTACTAAGTGTAGATAGTCGGCAGAGGAGACTACTCGG
80_a_13CLN3	AATTTCTACTAAGTGTAGATCTAATGGGTATAGTCCTCTTTCC
81_a_13CLN3	AATTTCTACTAAGTGTAGATCTCAGAAATCCATTTGACTGGCA
82_a_13CLN3	AATTTCTACTAAGTGTAGATTTCTACTACTGAGTCTGCCAGTC
83_a_13CLN3	AATTTCTACTAAGTGTAGATTTCTCTGTACTAGCATCCAAAAG
84_a_13CLN3	AATTTCTACTAAGTGTAGATAGAAGAAGATTAAAAGCTCGAGG
85_a_14CNE1	AATTTCTACTAAGTGTAGATTATTCTTCAACATCGTCTGGCAG
86_a_14CNE1	AATTTCTACTAAGTGTAGATATTCTTTGTACATTAGATAACAT
87_a_14CNE1	AATTTCTACTAAGTGTAGATTATCTTCTTTCATTCTTTGTACA
88_a_14CNE1	AATTTCTACTAAGTGTAGATATATGAAAGGTCCTAGGAATACA
89_a_14CNE1	AATTTCTACTAAGTGTAGATTAGGAGTCTTCTGCACTGTGTTA
90_a_14CNE1	AATTTCTACTAAGTGTAGATGCAGAGGATAACACAGTGCAGAA
91_a_15CYC3	AATTTCTACTAAGTGTAGATGTCGCAGTGTTGCAAACGTCTTG
92_a_15CYC3	AATTTCTACTAAGTGTAGATCCTTCTAAATTTGTAATTCGGTC
93_a_15CYC3	AATTTCTACTAAGTGTAGATAAGGGAGCAAGTTGTGGTTTACA
94_a_15CYC3	AATTTCTACTAAGTGTAGATAATATTACTACTACATAGTATAT
95_a_15CYC3	AATTTCTACTAAGTGTAGATTAATTCGGTCACACTTTTGTCGC
96_a_15CYC3	AATTTCTACTAAGTGTAGATCAACACCTACAATTCTTTCAAGA
97_a_16CYS3	AATTTCTACTAAGTGTAGATGGAGTCTCTAAGCGGGTTCAACT
98_a_16CYS3	AATTTCTACTAAGTGTAGATCCATAAAAATCCTCGAGGAAAAG
99_a_16CYS3	AATTTCTACTAAGTGTAGATTTATTCTTAAATATGTTGTAACG
100_a_16CYS3	AATTTCTACTAAGTGTAGATAGAATAACAAAAAGAAGTGGTAT
101_a_16CYS3	AATTTCTACTAAGTGTAGATCACTCCTTCCCGGGTGCTCCTGA
102_a_16CYS3	AATTTCTACTAAGTGTAGATCGCAGGCCTTCGAGGTCGCTAAT
103_a_17DEP1	AATTTCTACTAAGTGTAGATCTGTCGTGAGATCTGTCTCTATG
104_a_17DEP1	AATTTCTACTAAGTGTAGATTTCGACCAGATCAGAGAGCTGGT
105_a_17DEP1	AATTTCTACTAAGTGTAGATATCACCCGAAAGGGCAAAAACAA
106_a_17DEP1	AATTTCTACTAAGTGTAGATAGGTCGGGGCGAGCTTCAACACC
107_a_17DEP1	AATTTCTACTAAGTGTAGATCAATGGAAAACGAATAAAGCATA
108_a_17DEP1	AATTTCTACTAAGTGTAGATCCATTGTAAAGTCTCAGCATTTA
109_a_18DRS2	AATTTCTACTAAGTGTAGATCAATGTTATTAGCCCAACAGCTA
110_a_18DRS2	AATTTCTACTAAGTGTAGATCGCTTCAAATAACCTTTACCTCA
111_a_18DRS2	AATTTCTACTAAGTGTAGATTAAGATGGCCCATTCTGTAACAC
112_a_18DRS2	AATTTCTACTAAGTGTAGATAAGCGTAAATCACTGAAATCTTC
113_a_18DRS2	AATTTCTACTAAGTGTAGATCCTCAATAATCCCGTAATAGTAA
114_a_18DRS2	AATTTCTACTAAGTGTAGATTTTGCCAGAAAACCCAAATCTGT
115_a_19ECM1	AATTTCTACTAAGTGTAGATACCGTGATTGTTAGGCGTCAATA
116_a_19ECM1	AATTTCTACTAAGTGTAGATGGGCCCCTCGCGGCTCATTTGTA
117_a_19ECM1	AATTTCTACTAAGTGTAGATCCCAACCGTCCTCAATCCTTTGC
118_a_19ECM1	AATTTCTACTAAGTGTAGATTCATTACTTCATTTCACCGTGAT
119_a_19ECM1	AATTTCTACTAAGTGTAGATCTTACCAGTGATTAGTTGCTTAC
120_a_19ECM1	AATTTCTACTAAGTGTAGATTCTTGGAGAGTCACATCCATTGG
121_a_20EFB1	AATTTCTACTAAGTGTAGATTCTTAGGGCTCAGAACCTGCAGG
122_a_20EFB1	AATTTCTACTAAGTGTAGATTAAAGCGCTTCTTCACCTGCAGG
123_a_20EFB1	AATTTCTACTAAGTGTAGATTCGACAACCGAGCCTTTGAAGAA
124_a_20EFB1	AATTTCTACTAAGTGTAGATGAAATCAAAGCACAACGTAACAA
125_a_20EFB1	AATTTCTACTAAGTGTAGATCGTTCTTGTGGATTGTTGTAAAC
126_a_20EFB1	AATTTCTACTAAGTGTAGATTCACATTGTCGCCTCTAAATAAA
127_a_21ERP1	AATTTCTACTAAGTGTAGATGTTTGTGTATATCAGCTGGTTCT
128_a_21ERP1	AATTTCTACTAAGTGTAGATCAGGATCCATTCGCTGTTCTTAA
129_a_21ERP1	AATTTCTACTAAGTGTAGATCGCACTGAATGTCTCCAGTTCAG
130_a_21ERP1	AATTTCTACTAAGTGTAGATCGATATGGATACGTTCAGGCCTA
131_a_21ERP1	AATTTCTACTAAGTGTAGATCGTTATGAACATCCTTTTACAGG
132_a_21ERP1	AATTTCTACTAAGTGTAGATCTGGGACACAAATAGGCCTGAAC
133_a_22ERP2	AATTTCTACTAAGTGTAGATATAAAGCAATCCTCAATCCTCTT
134_a_22ERP2	AATTTCTACTAAGTGTAGATGGGACACGTCGCTGAAAAGGATT
135_a_22ERP2	AATTTCTACTAAGTGTAGATAAGTTCACAGAGTGGCTTCCTTG
136_a_22ERP2	AATTTCTACTAAGTGTAGATAGATCCGCCAAGGAAGCCACTCT
137_a_22ERP2	AATTTCTACTAAGTGTAGATATTCAAGAAAATGTTCATAAACT
138_a_22ERP2	AATTTCTACTAAGTGTAGATTCGTGTTTCGGGACACGTCGCTG
139_a_23ERV46	AATTTCTACTAAGTGTAGATTTCAGTCAAGTACTAACGGTTAA
140_a_23ERV46	AATTTCTACTAAGTGTAGATGAGCACCTTGGGCAGCATCTCCG
141_a_23ERV46	AATTTCTACTAAGTGTAGATCACAGTTAGTTCTAGACGTGGTG
142_a_23ERV46	AATTTCTACTAAGTGTAGATAGATCAAGTCACTATATACGACT
143_a_23ERV46	AATTTCTACTAAGTGTAGATGATACCTTTTAACCGTTAGTACT
144_a_23ERV46	AATTTCTACTAAGTGTAGATACCATTTGTTCAGTCAAGTACTA
145_a_24FLC2	AATTTCTACTAAGTGTAGATGCGCGACTACTCAGCCATCTTGC
146_a_24FLC2	AATTTCTACTAAGTGTAGATTTTAAAAATGCAAGATGGCTGAG
147_a_24FLC2	AATTTCTACTAAGTGTAGATCTGTTGGTATTCTAAAATTAACC
148_a_24FLC2	AATTTCTACTAAGTGTAGATATAATGTTCTATACGTATTCCCG
149_a_24FLC2	AATTTCTACTAAGTGTAGATTAAAGAAAAAGATAATCATTAAT
150_a_24FLC2	AATTTCTACTAAGTGTAGATCACAGCCGTACATACACGTGCCA
151_a_25FLO1	AATTTCTACTAAGTGTAGATAAGTGGGTGACTCTTTCAACTGT
152_a_25FLO1	AATTTCTACTAAGTGTAGATAACTGTGCCGTTAATGCTGATTG
153_a_25FLO1	AATTTCTACTAAGTGTAGATATAACCGAGCTAATTTCAAGTGG
154_a_25FLO1	AATTTCTACTAAGTGTAGATATTATTAGGATCCGACTACTGCC
155_a_25FLO1	AATTTCTACTAAGTGTAGATTGAGTGCCTTTCAACAATTTCAG
156_a_25FLO1	AATTTCTACTAAGTGTAGATAGACTTTAACAAGCCTAATAGTG
157_a_26FLO9	AATTTCTACTAAGTGTAGATTAATTGATCTGACTGCGAACGTT
158_a_26FLO9	AATTTCTACTAAGTGTAGATTGTGTTATACCACCCGATAGATT
159_a_26FLO9	AATTTCTACTAAGTGTAGATCTTTATGCCATCTGAATTGTCAG
160_a_26FLO9	AATTTCTACTAAGTGTAGATTTCTTTGTTCCTGACAATTCAGA
161_a_26FLO9	AATTTCTACTAAGTGTAGATAGTTATGCTTTCTAATTGATCTG
162_a_26FLO9	AATTTCTACTAAGTGTAGATGCAGGATAATGTGTTAGCAAAGG
163_a_27FRT2	AATTTCTACTAAGTGTAGATAGAAACTCACTCTCCGGGTTATC
164_a_27FRT2	AATTTCTACTAAGTGTAGATCCATTCTTTAGGGTTCTGAACTA
165_a_27FRT2	AATTTCTACTAAGTGTAGATTCGCATTAGTTCAGAACCCTAAA
166_a_27FRT2	AATTTCTACTAAGTGTAGATGGGTACACAATGAAAACATCAAG
167_a_27FRT2	AATTTCTACTAAGTGTAGATAGAATAGCCCTAACTGTTACCTT
168_a_27FRT2	AATTTCTACTAAGTGTAGATGCAGTAGTAGATGAGAATAGGGT
169_a_28FUN12	AATTTCTACTAAGTGTAGATAAGCTAGATGCAGTAGGTGCAAG
170_a_28FUN12	AATTTCTACTAAGTGTAGATCTCAATCAACAACTCTACGCTTG
171_a_28FUN12	AATTTCTACTAAGTGTAGATGGTACGGGCCATTTCATCTTCGA
172_a_28FUN12	AATTTCTACTAAGTGTAGATAGATGGGATATTACGGTGTGATG
173_a_28FUN12	AATTTCTACTAAGTGTAGATCATTTGGGTCAACTGAAGGCCAA
174_a_28FUN12	AATTTCTACTAAGTGTAGATGCCAGCTTGGCCTTCAGTTGACC
175_a_29FUN14	AATTTCTACTAAGTGTAGATATTCTGATTTAGGTCGGAGTTCG
176_a_29FUN14	AATTTCTACTAAGTGTAGATGGTCGGAGTTCGTGCGCTTGTTT
177_a_29FUN14	AATTTCTACTAAGTGTAGATACGACACAACAGCTTCACTTCTA
178_a_29FUN14	AATTTCTACTAAGTGTAGATCGTCTTCTAGCACCTTCCCTGGC
179_a_29FUN14	AATTTCTACTAAGTGTAGATCCTATGTAAAATTGTAACCATCT
180_a_29FUN14	AATTTCTACTAAGTGTAGATACATAGGTAAATATGACCTCTTA
181_a_30FUN19	AATTTCTACTAAGTGTAGATAACTGGTAAACGAGCTTGCCATT
182_a_30FUN19	AATTTCTACTAAGTGTAGATATTATCTGTATGACTGTCGTAAC
183_a_30FUN19	AATTTCTACTAAGTGTAGATAATCGATCTAATGTGTTGACCCT
184_a_30FUN19	AATTTCTACTAAGTGTAGATTTCCTTCACCCACAGGTGCAGGC
185_a_30FUN19	AATTTCTACTAAGTGTAGATCCAGTTCAAATATGTCGTTTCAT
186_a_30FUN19	AATTTCTACTAAGTGTAGATTGAGGGAACTGAATTGGGTTGAA
187_a_31FUN26	AATTTCTACTAAGTGTAGATTGGGAAGTGCGGTGAGATTGGGA
188_a_31FUN26	AATTTCTACTAAGTGTAGATGTCCTGTTTCTTTCTTACTTAAG
189_a_31FUN26	AATTTCTACTAAGTGTAGATTCTCTCTCTCTCTCTCTCTCTTT
190_a_31FUN26	AATTTCTACTAAGTGTAGATATCCCACTCCCTCCCTCCTCTCT
191_a_31FUN26	AATTTCTACTAAGTGTAGATGCTCTCTTAAATATTATAAAAAG
192_a_31FUN26	AATTTCTACTAAGTGTAGATATAATGAGGTAGTGTACAGAGAG
193_a_32FUN30	AATTTCTACTAAGTGTAGATAGCCTTGATAATGCAGGCAGATC
194_a_32FUN30	AATTTCTACTAAGTGTAGATATGATCACATTCCATCACTTGCG
195_a_32FUN30	AATTTCTACTAAGTGTAGATCCCATTAGACCCAAACGCATACA
196_a_32FUN30	AATTTCTACTAAGTGTAGATTAGGATTAAAAGAGATCATGAGC
197_a_32FUN30	AATTTCTACTAAGTGTAGATGCGGCGACGGGGGTAACGCAGCC
198_a_32FUN30	AATTTCTACTAAGTGTAGATATCCTACAAAGTGAAAAATTATG
199_a_33GCV3	AATTTCTACTAAGTGTAGATGCCTGTCAAGCAGTGAATCGCAC
200_a_33GCV3	AATTTCTACTAAGTGTAGATGCTGATGCAGCAGGTCGCGAACA
201_a_33GCV3	AATTTCTACTAAGTGTAGATGACCCCCAGTGCAGGACACTGTT
202_a_33GCV3	AATTTCTACTAAGTGTAGATTCATTATGTTTAGACCCCCAGTG
203_a_33GCV3	AATTTCTACTAAGTGTAGATCAAGTTGAAGGAAGACCCTACAC
204_a_33GCV3	AATTTCTACTAAGTGTAGATGCGTTTGGAAACCAAGGGAACTT
205_a_34GDH3	AATTTCTACTAAGTGTAGATAAATCTCATTGGCTCCCTCTCCG
206_a_34GDH3	AATTTCTACTAAGTGTAGATTTCCTTTCTTCAAAGAGCTGGGC
207_a_34GDH3	AATTTCTACTAAGTGTAGATAGAAAGGCATCATGGTCATCACT
208_a_34GDH3	AATTTCTACTAAGTGTAGATCTTGATTGGCCCAGCTCTTTGAA
209_a_34GDH3	AATTTCTACTAAGTGTAGATTTCCCGTTCAGTTTGCTTGATTG
210_a_34GDH3	AATTTCTACTAAGTGTAGATCATATTAACCAACGATAAAACTG
211_a_35GEM1	AATTTCTACTAAGTGTAGATCTGTTCTAAAGCCTTGATTCGAG
212_a_35GEM1	AATTTCTACTAAGTGTAGATGAACAGGAAAATGAGTCATTGAG
213_a_35GEM1	AATTTCTACTAAGTGTAGATCAACCTATCAATCAACAATCCCT
214_a_35GEM1	AATTTCTACTAAGTGTAGATTCTTTCGGATATCCATCTTCTTT
215_a_35GEM1	AATTTCTACTAAGTGTAGATGAGTTGCCGTTAATTCATTGCCC
216_a_35GEM1	AATTTCTACTAAGTGTAGATTAACTCCTCTATTCGTAAGGTCA
217_a_36GIP4	AATTTCTACTAAGTGTAGATCGCCAAAGACATAGCAAGCGCAA
218_a_36GIP4	AATTTCTACTAAGTGTAGATACCCTTATGCTCTATCCGAGCAC
219_a_36GIP4	AATTTCTACTAAGTGTAGATTTATAGATGCTGTGGGAAAGACC
220_a_36GIP4	AATTTCTACTAAGTGTAGATTGTACTTACAGCTTGTAGTTCCG
221_a_36GIP4	AATTTCTACTAAGTGTAGATCTAGATGGTACTCTGTGGCTTTC
222_a_36GIP4	AATTTCTACTAAGTGTAGATGACGATCTTTCTTATAGATGCTG
223_a_37GPB2	AATTTCTACTAAGTGTAGATTGCTTACTGCGGCCGTCGTGCTC
224_a_37GPB2	AATTTCTACTAAGTGTAGATTAGATGGTTAACATTATAGTATC
225_a_37GPB2	AATTTCTACTAAGTGTAGATAGAGGTTGCTCTAATATGCGATC
226_a_37GPB2	AATTTCTACTAAGTGTAGATCATAGTGGACAAGTGTTAGTTTA
227_a_37GPB2	AATTTCTACTAAGTGTAGATTTGTGTAGTATTTACATAGTGGA
228_a_37GPB2	AATTTCTACTAAGTGTAGATACATCGGGTAAGTATTATACATC
229_a_38HRA1	AATTTCTACTAAGTGTAGATGGCAGAAAGGTCGCAAAATTATA
230_a_38HRA1	AATTTCTACTAAGTGTAGATTATGTACATCTGCCATTCAACAG
231_a_38HRA1	AATTTCTACTAAGTGTAGATGAAAATTCTTGGAACAAAAATTT
232_a_38HRA1	AATTTCTACTAAGTGTAGATTGCCATGAAGGAATGTATCGAAG
233_a_38HRA1	AATTTCTACTAAGTGTAGATGATTGTTTCTGCCATGAAGGAAT
234_a_38HRA1	AATTTCTACTAAGTGTAGATTCAGAATTAGCTCTCTTGATATC
235_a_39KIN3	AATTTCTACTAAGTGTAGATACAAAATGCACTTTGAGTCGTTC
236_a_39KIN3	AATTTCTACTAAGTGTAGATAGTCGTTCATACATTTAATCCCC
237_a_39KIN3	AATTTCTACTAAGTGTAGATGTTAAATGTTTCTAGCTATAGAT
238_a_39KIN3	AATTTCTACTAAGTGTAGATTAGCTATAGATCAATAAATCTGA
239_a_39KIN3	AATTTCTACTAAGTGTAGATTCAATTGGGGATTAAATGTATGA
240_a_39KIN3	AATTTCTACTAAGTGTAGATTTATCATTACTGGCCTCTTTAAA
241_a_40LDS1	AATTTCTACTAAGTGTAGATTTACCCGCCATGGAATAAAGCAC
242_a_40LDS1	AATTTCTACTAAGTGTAGATGCAAGGGGCAGGTCGCTAACCAC
243_a_40LDS1	AATTTCTACTAAGTGTAGATTAAGTAAATGATTACATGCTAAG
244_a_40LDS1	AATTTCTACTAAGTGTAGATAACGAATGCTATGTTGTGGTTAG
245_a_40LDS1	AATTTCTACTAAGTGTAGATCCTTTGTTTCAGGCGTCGTTGCA
246_a_40LDS1	AATTTCTACTAAGTGTAGATTATAGCAAAAAGGTGCAACGACG
247_a_41LTE1	AATTTCTACTAAGTGTAGATATTGTTAACCAGGCTGTTCTCCT
248_a_41LTE1	AATTTCTACTAAGTGTAGATGATAAACACTCTTTAATTGTTAA
249_a_41LTE1	AATTTCTACTAAGTGTAGATTATATCAACCAGCAGAAGAAGTG
250_a_41LTE1	AATTTCTACTAAGTGTAGATTATAGACCACTTCTTCTGCTGGT
251_a_41LTE1	AATTTCTACTAAGTGTAGATTCGAAATTCATTATATAGTGGTT
252_a_41LTE1	AATTTCTACTAAGTGTAGATCGATCCGATGCTGTTTTATTACC
253_a_42MAK16	AATTTCTACTAAGTGTAGATTAATGATAGATAATGCATACTTC
254_a_42MAK16	AATTTCTACTAAGTGTAGATCAAGAGGAATTTGGGAACTGGAG
255_a_42MAK16	AATTTCTACTAAGTGTAGATAAAACAAGTATTCTCTCTTATTG
256_a_42MAK16	AATTTCTACTAAGTGTAGATAAAACATGGACTCGAACAGAATA
257_a_42MAK16	AATTTCTACTAAGTGTAGATGGAACTGGAGGAAAGTGGCACAA
258_a_42MAK16	AATTTCTACTAAGTGTAGATTAAATGAGAATTGCTTTCATTAG
259_a_43MDM10	AATTTCTACTAAGTGTAGATCACTACCTTTCTTCCTTTGTGTG
260_a_43MDM10	AATTTCTACTAAGTGTAGATTTCGTGAGCTTGGCGTCTTAAAT
261_a_43MDM10	AATTTCTACTAAGTGTAGATCAGGAATTTGTTGATACTGGAGG
262_a_43MDM10	AATTTCTACTAAGTGTAGATTTGATACTGGAGGATGATTTAAG
263_a_43MDM10	AATTTCTACTAAGTGTAGATTTCTTAGCGTCTATGGCCGGTGT
264_a_43MDM10	AATTTCTACTAAGTGTAGATTTTAGCTTTCCACTACCTTTCTT
265_a_44MST28	AATTTCTACTAAGTGTAGATTGGGGCAACCGCACTATTTGGAG
266_a_44MST28	AATTTCTACTAAGTGTAGATTTGTGACAAAGTAGCTCACTGCC
267_a_44MST28	AATTTCTACTAAGTGTAGATACGCTAGCATGTGTCCAATTCAG
268_a_44MST28	AATTTCTACTAAGTGTAGATGAGCGCTGTATATATTTATATCC
269_a_44MST28	AATTTCTACTAAGTGTAGATTCACAACAAAGTACGAGAACAGA
270_a_44MST28	AATTTCTACTAAGTGTAGATCCAGGCAAGGTATTTGACGCTAG
271_a_45MTW1	AATTTCTACTAAGTGTAGATGGCATCGAATGAGCATGGCATAC
272_a_45MTW1	AATTTCTACTAAGTGTAGATGTAGAATGTGATTGGGTTGACAA
273_a_45MTW1	AATTTCTACTAAGTGTAGATGGGACCAAGTTGCTAGATCCGAT
274_a_45MTW1	AATTTCTACTAAGTGTAGATACTTCTTTCACCTTGCTGTCTTT
275_a_45MTW1	AATTTCTACTAAGTGTAGATTGTATTAGTTTCAATTCTATCTT
276_a_45MTW1	AATTTCTACTAAGTGTAGATATGAATTAAATAGGTAATTGTAT
277_a_46MYO4	AATTTCTACTAAGTGTAGATGCAGTAGTAGATGAGAATAGGGT
278_a_46MYO4	AATTTCTACTAAGTGTAGATAAAGTCAGCCTTTATTCTGATTC
279_a_46MYO4	AATTTCTACTAAGTGTAGATATCGAAAACCTGCAATTGTAATA
280_a_46MYO4	AATTTCTACTAAGTGTAGATAGAAACTCACTCTCCGGGTTATC
281_a_46MYO4	AATTTCTACTAAGTGTAGATCCATTCTTTAGGGTTCTGAACTA
282_a_46MYO4	AATTTCTACTAAGTGTAGATTTTCGCATTAGTTCAGAACCCTA
283_a_47NTG1	AATTTCTACTAAGTGTAGATAACAGGGCCTCTCGGTCCATGCA
284_a_47NTG1	AATTTCTACTAAGTGTAGATCTAAATCAACCAGCAGCGAGTCG
285_a_47NTG1	AATTTCTACTAAGTGTAGATTCAGAACGACTCGCTGCTGGTTG
286_a_47NTG1	AATTTCTACTAAGTGTAGATGCTGGACCTTAATAATGAGATCG
287_a_47NTG1	AATTTCTACTAAGTGTAGATGAAAACCTGATTGATAATAATGG
288_a_47NTG1	AATTTCTACTAAGTGTAGATACAATTCTAGGTTCAAGGATAAC
289_a_48NUP60	AATTTCTACTAAGTGTAGATTGAGTTTCATGTTACTAATCAGA
290_a_48NUP60	AATTTCTACTAAGTGTAGATATAATGAAGGTGTCGTTAATTGT
291_a_48NUP60	AATTTCTACTAAGTGTAGATGCAATCACTCGAATAACTATCTT
292_a_48NUP60	AATTTCTACTAAGTGTAGATTCATGTAATAAAAGGTAACTAAT
293_a_48NUP60	AATTTCTACTAAGTGTAGATGCAAAAACACCTTTCGTCTGCTG
294_a_48NUP60	AATTTCTACTAAGTGTAGATTGGCGCCATTTCTACATTCTGAA
295_a_49OAF1	AATTTCTACTAAGTGTAGATATAGAAAACCGCTCAAAAAGGTG
296_a_49OAF1	AATTTCTACTAAGTGTAGATAGGGCAAGGATATCCTACATTAT
297_a_49OAF1	AATTTCTACTAAGTGTAGATAGGAAGCAGAGCCAAAGCGAATT
298_a_49OAF1	AATTTCTACTAAGTGTAGATTCGCTGAAATATGTGTGGTGTTG
299_a_49OAF1	AATTTCTACTAAGTGTAGATTATGAAATATAATGTAGGATATC
300_a_49OAF1	AATTTCTACTAAGTGTAGATACAACAACGGCAGCAACGAAAAC
301_a_50PAU7	AATTTCTACTAAGTGTAGATTGCCCCATCCTTTCATATGTTCC
302_a_50PAU7	AATTTCTACTAAGTGTAGATATATGTTCCATAGCACAAGAATG
303_a_50PAU7	AATTTCTACTAAGTGTAGATTTGGCCAAAACTGCAGCTGCAGC
304_a_50PAU7	AATTTCTACTAAGTGTAGATCTGTAGAGAACATTCTTGTGCTA
305_a_50PAU7	AATTTCTACTAAGTGTAGATGGCCAAGAAATAGAACCAAAGCC
306_a_50PAU7	AATTTCTACTAAGTGTAGATGTGCCAAGGGTGAGATGGCCCTT
307_a_51PAU8	AATTTCTACTAAGTGTAGATTGATTCGTTCAGAAACAAGAGCA
308_a_51PAU8	AATTTCTACTAAGTGTAGATTAAGGCACCTCGGCACCCCTATA
309_a_51PAU8	AATTTCTACTAAGTGTAGATATGAGGAACTGGTGCCAGTCAGC
310_a_51PAU8	AATTTCTACTAAGTGTAGATATAGGTTTCGTATGTGGAGTACT
311_a_51PAU8	AATTTCTACTAAGTGTAGATAACGATCGCTGACTGGCACCAGT
312_a_51PAU8	AATTTCTACTAAGTGTAGATACCGAAAAAGGAAATGTCACAGG
313_a_52PEX22	AATTTCTACTAAGTGTAGATTATGCACTAGGATTTACGCTAGG
314_a_52PEX22	AATTTCTACTAAGTGTAGATGCTGGTATTGCGAAGGAGATTAT
315_a_52PEX22	AATTTCTACTAAGTGTAGATTAAACTTTGTTTAGTAGTAGAAT
316_a_52PEX22	AATTTCTACTAAGTGTAGATACTTTGTAAACTTTGTTTAGTAG
317_a_52PEX22	AATTTCTACTAAGTGTAGATCAATGCTTTCACTTTGTAAACTT
318_a_52PEX22	AATTTCTACTAAGTGTAGATATTGGCGGATTGATATCTAGACG
319_a_53PHO11	AATTTCTACTAAGTGTAGATAGACCCTGTTTACCGGAGAGATT
320_a_53PHO11	AATTTCTACTAAGTGTAGATCCGGAGAGATTCCATATTCCGCA
321_a_53PHO11	AATTTCTACTAAGTGTAGATGCAATGTGACGTGCGGAATATGG
322_a_53PHO11	AATTTCTACTAAGTGTAGATTAAACCCACGTGTGAACGCCAAG
323_a_53PHO11	AATTTCTACTAAGTGTAGATGGAATGAGCATAAACAGCGTCGA
324_a_53PHO11	AATTTCTACTAAGTGTAGATAAAAGGCAAATTACACAGAATTT
325_a_54PMT2	AATTTCTACTAAGTGTAGATAGGGCGACGTGTCCAATAATATG
326_a_54PMT2	AATTTCTACTAAGTGTAGATTCGCTATGTACGAGATATTATTG
327_a_54PMT2	AATTTCTACTAAGTGTAGATCAGTCGTGATACGATTTACTGTC
328_a_54PMT2	AATTTCTACTAAGTGTAGATCTGTCACTTAGCAATAATATCTC
329_a_54PMT2	AATTTCTACTAAGTGTAGATGGTATGTACAGTATCTATCTACC
330_a_54PMT2	AATTTCTACTAAGTGTAGATTACAGGACTAGCTCTGGGCAGCA
331_a_55POP5	AATTTCTACTAAGTGTAGATTTACCAAGTAACTCCAGTAAGTG
332_a_55POP5	AATTTCTACTAAGTGTAGATCATGCCACCAACTGCGAAAAGAC
333_a_55POP5	AATTTCTACTAAGTGTAGATTTTCTTCTTCCATTCAAACCTGC
334_a_55POP5	AATTTCTACTAAGTGTAGATTGAGGGAACTGAATTGGGTTGAA
335_a_55POP5	AATTTCTACTAAGTGTAGATTTTAGGATATGAACTTCAACCCA
336_a_55POP5	AATTTCTACTAAGTGTAGATTTCCTTCACCCACAGGTGCAGGC
337_a_56PRM9	AATTTCTACTAAGTGTAGATGCGTCAGTGGATTGGTAAATCCC
338_a_56PRM9	AATTTCTACTAAGTGTAGATAAAGGAAGGAGAAATATTCTGAC
339_a_56PRM9	AATTTCTACTAAGTGTAGATCAAGACAGCGGATATTGTAGAAC
340_a_56PRM9	AATTTCTACTAAGTGTAGATAAAATTGCTTTCCAAGACAGCGG
341_a_56PRM9	AATTTCTACTAAGTGTAGATCTAGCAAGGTACTGTCAGAATAT
342_a_56PRM9	AATTTCTACTAAGTGTAGATAAATAATTGCACCAATATCTTGC
343_a_57PRP45	AATTTCTACTAAGTGTAGATAGAAGCTATTCTATGCCCGGTCG
344_a_57PRP45	AATTTCTACTAAGTGTAGATTATAAGGTGCGGAGTTATCTCAA
345_a_57PRP45	AATTTCTACTAAGTGTAGATGGATCGAAATCAAAGAGTCGACC
346_a_57PRP45	AATTTCTACTAAGTGTAGATTCCAGGGACATAAAGAGTTGTTT
347_a_57PRP45	AATTTCTACTAAGTGTAGATGATCCCAAACGGCATCATGGTAG
348_a_57PRP45	AATTTCTACTAAGTGTAGATCCCACTCTAATCCATCTCGAAGA
349_a_58PSK1	AATTTCTACTAAGTGTAGATTATAGCAAAAAGGTGCAACGACG
350_a_58PSK1	AATTTCTACTAAGTGTAGATCTTTGTTTCAGGCGTCGTTGCAC
351_a_58PSK1	AATTTCTACTAAGTGTAGATCTATACAAAAGCTCATAAAAGAT
352_a_58PSK1	AATTTCTACTAAGTGTAGATGCAAGGGGCAGGTCGCTAACCAC
353_a_58PSK1	AATTTCTACTAAGTGTAGATACTCAATTGGTAAGCTACTGTTT
354_a_58PSK1	AATTTCTACTAAGTGTAGATTAATTTCTGACTTACCAAAAAGA
355_a_59PTA1	AATTTCTACTAAGTGTAGATTGTCTCGTATACATGCGGAGTAG
356_a_59PTA1	AATTTCTACTAAGTGTAGATCATGATGTCTATTGTGTCTAGCT
357_a_59PTA1	AATTTCTACTAAGTGTAGATCTTTATAATGGCGTGGTTTCCAC
358_a_59PTA1	AATTTCTACTAAGTGTAGATTGCTGGTGAACGAGTGGGGACAG
359_a_59PTA1	AATTTCTACTAAGTGTAGATCATCAAGATGGAGTGGAAACCAC
360_a_59PTA1	AATTTCTACTAAGTGTAGATTCGTGCATCTTGACCACGTTATT
361_a_60RBG1	AATTTCTACTAAGTGTAGATAGGGGATAAGAAGGGCAATCAGG
362_a_60RBG1	AATTTCTACTAAGTGTAGATACTTATCTGATGTTCCTGATTGC
363_a_60RBG1	AATTTCTACTAAGTGTAGATGCCATCTTTCACTTATCTGATGT
364_a_60RBG1	AATTTCTACTAAGTGTAGATTTCGTTCTGGGCGGCGTCTTCTT
365_a_60RBG1	AATTTCTACTAAGTGTAGATGAGTTGGCGTGGCACTGATTTCT
366_a_60RBG1	AATTTCTACTAAGTGTAGATTTCACATCACAAGCGACGAGGGC
367_a_61RFA1	AATTTCTACTAAGTGTAGATGTATATGGCTGAAGAAGGTGGTA
368_a_61RFA1	AATTTCTACTAAGTGTAGATCATATATGTTAATAGCTATGCGC
369_a_61RFA1	AATTTCTACTAAGTGTAGATTTATTCTCTAACTCTTCTTCGCT
370_a_61RFA1	AATTTCTACTAAGTGTAGATTTGAGCAGCGAAGAAGAGTTAGA
371_a_61RFA1	AATTTCTACTAAGTGTAGATTTATCGCATCACTTTCTTATTCT
372_a_61RFA1	AATTTCTACTAAGTGTAGATTATGCCACCGCTAGTATTTGACA
373_a_62SAW1	AATTTCTACTAAGTGTAGATTGCGATACTAGATGCTTGAAGGT
374_a_62SAW1	AATTTCTACTAAGTGTAGATATTATCATCATCGTCATATGCTA
375_a_62SAW1	AATTTCTACTAAGTGTAGATCCTCATTACTTCCTTCCTAGAGG
376_a_62SAW1	AATTTCTACTAAGTGTAGATTTTGGATATCATTAAGGAATTCT
377_a_62SAW1	AATTTCTACTAAGTGTAGATTTGTCTTTGGAGAATTCCTTAAT
378_a_62SAW1	AATTTCTACTAAGTGTAGATGAGAAAAGAATGGCTTCTTGCAA
379_a_63SEN34	AATTTCTACTAAGTGTAGATTTCAAGTAAACCTTTATGTTAGT
380_a_63SEN34	AATTTCTACTAAGTGTAGATCTTGAACAAATGTTATCACTTTA
381_a_63SEN34	AATTTCTACTAAGTGTAGATGCCTTTACCGTAATAAGAAGAGT
382_a_63SEN34	AATTTCTACTAAGTGTAGATCGTGTAGAACTTAAAGTGATAAC
383_a_63SEN34	AATTTCTACTAAGTGTAGATATTGAGCAGCGAAGAAGAGTTAG
384_a_63SEN34	AATTTCTACTAAGTGTAGATTGTTAGTTCACGCGTCTTTTGTC
385_a_64SEO1	AATTTCTACTAAGTGTAGATCAGTGACACAATCTTTACCATTA
386_a_64SEO1	AATTTCTACTAAGTGTAGATGATAACGCCACAGAACGTGATCT
387_a_64SEO1	AATTTCTACTAAGTGTAGATTTATCTATTTGTGGAGGCACCCG
388_a_64SEO1	AATTTCTACTAAGTGTAGATTGGAGGCACCCGTAGTACTGTGC
389_a_64SEO1	AATTTCTACTAAGTGTAGATTAATGATTACATTGGACCATCGG
390_a_64SEO1	AATTTCTACTAAGTGTAGATCAATAGTCAGATCACGTTCTGTG
391_a_65SNC1	AATTTCTACTAAGTGTAGATATTGCCGGAATAGAAGCGCTGGC
392_a_65SNC1	AATTTCTACTAAGTGTAGATATATTACAACATGGTAGATGTGC
393_a_65SNC1	AATTTCTACTAAGTGTAGATTTATGCGTCTTCCTGCTGTTTCA
394_a_65SNC1	AATTTCTACTAAGTGTAGATATCATTGTTCATTCGCTAACAAA
395_a_65SNC1	AATTTCTACTAAGTGTAGATTATCATACGAGTCCAACGGAACA
396_a_65SNC1	AATTTCTACTAAGTGTAGATTTCTTCAAATGCGGTACCAGAAC
397_a_66SNR18	AATTTCTACTAAGTGTAGATCCTCATGCTTTCTACCTTTCAGC
398_a_66SNR18	AATTTCTACTAAGTGTAGATAGCACTGAAGAGTCCAACCGAAT
399_a_66SNR18	AATTTCTACTAAGTGTAGATAATCTTGGAGAAATCGGTGGATG
400_a_66SNR18	AATTTCTACTAAGTGTAGATTTCTTCAAAGGCTCGGTTGTCGA
401_a_66SNR18	AATTTCTACTAAGTGTAGATAAACAATTAAACGCTTCTTTGGC
402_a_66SNR18	AATTTCTACTAAGTGTAGATTACCTTTCAGCACTGAAGAGTCC
403_a_67SPC72	AATTTCTACTAAGTGTAGATGAGGGACGATATTTCCAGATGGC
404_a_67SPC72	AATTTCTACTAAGTGTAGATCAGATGGCATGGCCTACAATTGA
405_a_67SPC72	AATTTCTACTAAGTGTAGATCGGTGGCTGCGGATCCATGTTTG
406_a_67SPC72	AATTTCTACTAAGTGTAGATCACACTTCAGGTTCCAGTTCCTG
407_a_67SPC72	AATTTCTACTAAGTGTAGATCTATCAACATAACAAGCAAGAAG
408_a_67SPC72	AATTTCTACTAAGTGTAGATTCGGTGATCATCTTCTCCTCCGG
409_a_68SPO7	AATTTCTACTAAGTGTAGATTCAGAGCACCCATTGGAGTACGC
410_a_68SPO7	AATTTCTACTAAGTGTAGATCGAATTCCCTCAGCAATACACCT
411_a_68SPO7	AATTTCTACTAAGTGTAGATTTGGAAATTTGCAGGTGTATTGC
412_a_68SPO7	AATTTCTACTAAGTGTAGATTCTACGAGGTCCAGGATAAATGG
413_a_68SPO7	AATTTCTACTAAGTGTAGATCAACAAATCTACTCCCAATACAT
414_a_68SPO7	AATTTCTACTAAGTGTAGATTACTCCGATGCACAGCAATTGGA
415_a_69SSA1	AATTTCTACTAAGTGTAGATTCCAGAACGTTCCATCGGCGGCA
416_a_69SSA1	AATTTCTACTAAGTGTAGATGATTAGCTGATCGTTTCGAGGAC
417_a_69SSA1	AATTTCTACTAAGTGTAGATATTACTTTCTCAACTAAAATCTG
418_a_69SSA1	AATTTCTACTAAGTGTAGATCAGAACATTCTAGAAAGAAAGCA
419_a_69SSA1	AATTTCTACTAAGTGTAGATGAGGACTTCAAGGTTATATAAGG
420_a_69SSA1	AATTTCTACTAAGTGTAGATTCTCCCTTTTGCCGCCGATGGAA
421_a_70SUP56	AATTTCTACTAAGTGTAGATCCCTCGTTGAAAATGGGGCAGCC
422_a_70SUP56	AATTTCTACTAAGTGTAGATTGTCTGGTCGTCCTCTTAGCTAT
423_a_70SUP56	AATTTCTACTAAGTGTAGATCTATTCGGCATTGTAATGGGAAG
424_a_70SUP56	AATTTCTACTAAGTGTAGATCAACGAGGGTAAAGTTTATAACT
425_a_70SUP56	AATTTCTACTAAGTGTAGATCTGAGATGTCCCTGCGTTAAAAC
426_a_70SUP56	AATTTCTACTAAGTGTAGATGGTATTATCCAACAATTAGGACA
427_a_71SWC3	AATTTCTACTAAGTGTAGATAAGGCTTGCTTGATGTCTTCCAA
428_a_71SWC3	AATTTCTACTAAGTGTAGATTCGTACTTAAAAAGGTCCGGTCG
429_a_71SWC3	AATTTCTACTAAGTGTAGATACGACTTGGTTAGAATCTCTGTC
430_a_71SWC3	AATTTCTACTAAGTGTAGATGGATACCACCGTGGGTCATCACA
431_a_71SWC3	AATTTCTACTAAGTGTAGATTAAAAGGATATTTATCGTACTTA
432_a_71SWC3	AATTTCTACTAAGTGTAGATGACTATATATTTATAAAAGGATA
433_a_72SWD1	AATTTCTACTAAGTGTAGATCAAACTACAGAGGGAAGATAGAG
434_a_72SWD1	AATTTCTACTAAGTGTAGATGTATGTACACATTTCTGCTGATG
435_a_72SWD1	AATTTCTACTAAGTGTAGATACCAGCTCAAGTTACTGCGTTCT
436_a_72SWD1	AATTTCTACTAAGTGTAGATGAAAAGTATTTAAAGGTAACCAA
437_a_72SWD1	AATTTCTACTAAGTGTAGATAAGGTAACCAATCTCTCTACTAA
438_a_72SWD1	AATTTCTACTAAGTGTAGATTTTCAACTTATTACGCGATTCGT
439_a_73SWH1	AATTTCTACTAAGTGTAGATGGTGCACGTTCGCTCGGCGAGTA
440_a_73SWH1	AATTTCTACTAAGTGTAGATGAAGTGACTGGCGCCGCCGCTGG
441_a_73SWH1	AATTTCTACTAAGTGTAGATATCTCATCCCGTCGTTTGGATTA
442_a_73SWH1	AATTTCTACTAAGTGTAGATATAGTATGTAGTAGTAGTAGTAG
443_a_73SWH1	AATTTCTACTAAGTGTAGATCTACTACTACTACTACTACTACT
444_a_73SWH1	AATTTCTACTAAGTGTAGATATGTCTTCTGATTTGGTGTTGGC
445_a_74SYN8	AATTTCTACTAAGTGTAGATCTGTGGTGTTTGCTGACTCATCT
446_a_74SYN8	AATTTCTACTAAGTGTAGATCTGACTCATCTGCCACGATCGAT
447_a_74SYN8	AATTTCTACTAAGTGTAGATGCTGTGGTCTGTTCACTTTCCTG
448_a_74SYN8	AATTTCTACTAAGTGTAGATCCGTTGCACTGTTATGAGTTTAT
449_a_74SYN8	AATTTCTACTAAGTGTAGATTCGGAATACTGTATATCCAGTGA
450_a_74SYN8	AATTTCTACTAAGTGTAGATAACTCCGGCAGATTGGCCAACGA
451_a_75TDA8	AATTTCTACTAAGTGTAGATTCCTCGGGTCCGTTGGCAAGCAT
452_a_75TDA8	AATTTCTACTAAGTGTAGATAGGAAGTACACAAGCATGCTTGC
453_a_75TDA8	AATTTCTACTAAGTGTAGATTACTCATTACTGAATTCAACAAC
454_a_75TDA8	AATTTCTACTAAGTGTAGATGCACTCTTCACCTACCTGGCCAC
455_a_75TDA8	AATTTCTACTAAGTGTAGATTCAATTGACTACGATCTTTCTTG
456_a_75TDA8	AATTTCTACTAAGTGTAGATTTGGTTCGTCAATCAGGTATGGG
457_a_76TFC3	AATTTCTACTAAGTGTAGATCATAAGTGTGCCTTAGTATGCTT
458_a_76TFC3	AATTTCTACTAAGTGTAGATGAAGTTCAATGTCAAAGTCAATA
459_a_76TFC3	AATTTCTACTAAGTGTAGATCCAGCTTCAATAACTCGATTTGC
460_a_76TFC3	AATTTCTACTAAGTGTAGATATGTAATGATTTAAGTCTTGTCA
461_a_76TFC3	AATTTCTACTAAGTGTAGATAGTCTTGTCACATGACATAATAA
462_a_76TFC3	AATTTCTACTAAGTGTAGATCGGAGCTTTCATTTCAAGCGCCT
463_a_77TGA1	AATTTCTACTAAGTGTAGATAGCTTCCACTAATTTAGATGACT
464_a_77TGA1	AATTTCTACTAAGTGTAGATTCATCATTTGCGTCATCTTCTAA
465_a_77TGA1	AATTTCTACTAAGTGTAGATCGTCATCTTCTAACACCGTATAT
466_a_77TGA1	AATTTCTACTAAGTGTAGATGATGACTATTTCTCATCATTTGC
467_a_77TGA1	AATTTCTACTAAGTGTAGATGAGGATTCCTATATCCTCGAGGA
468_a_77TGA1	AATTTCTACTAAGTGTAGATTATTCATTGATCCTATTACATTA
469_a_78TPD3	AATTTCTACTAAGTGTAGATCATTAGGAAGAGAATAGCAGTAG
470_a_78TPD3	AATTTCTACTAAGTGTAGATCGCTTTCCCTGCAAAAAGGGCAT
471_a_78TPD3	AATTTCTACTAAGTGTAGATATAATGGTAATAAGCTCTTTGCA
472_a_78TPD3	AATTTCTACTAAGTGTAGATAAGGTATGGTTTACTATGTAATT
473_a_78TPD3	AATTTCTACTAAGTGTAGATCTATGTAATTTCAATATTTACCC
474_a_78TPD3	AATTTCTACTAAGTGTAGATGAAAACAAAGATAGGGTAAATAT
475_a_79TRN1	AATTTCTACTAAGTGTAGATTTCAGTGCTTGTATTTCAGCTTC
476_a_79TRN1	AATTTCTACTAAGTGTAGATCTCGAAGACCAGCAGAAGGGAAC
477_a_79TRN1	AATTTCTACTAAGTGTAGATAGCTTCCATTGAAAACGATGACT
478_a_79TRN1	AATTTCTACTAAGTGTAGATATGGTACTAGTATATTATCATGT
479_a_79TRN1	AATTTCTACTAAGTGTAGATAATGTCGTGATATTGGTTCCCTT
480_a_79TRN1	AATTTCTACTAAGTGTAGATTCAGATCCGCCAAGGAAGCCACT
481_a_80UIP3	AATTTCTACTAAGTGTAGATCAGGGCCATTATGATCATGAGTG
482_a_80UIP3	AATTTCTACTAAGTGTAGATCACTGATAGGTACAGCCTCCGAA
483_a_80UIP3	AATTTCTACTAAGTGTAGATTGGATCTCACTCATGATCATAAT
484_a_80UIP3	AATTTCTACTAAGTGTAGATAGATAATTGTTGGGATTCCATTG
485_a_80UIP3	AATTTCTACTAAGTGTAGATTATATACCAATCTTACGATTATT
486_a_80UIP3	AATTTCTACTAAGTGTAGATTCAACAATGGAATCCCAACAATT
487_a_81VPS8	AATTTCTACTAAGTGTAGATATTATTCGTAGCTTAACATGGCA
488_a_81VPS8	AATTTCTACTAAGTGTAGATTTCTAATCGTGAAAAAGTTATCC
489_a_81VPS8	AATTTCTACTAAGTGTAGATCGACAAGATATTATGAGTATGTG
490_a_81VPS8	AATTTCTACTAAGTGTAGATATATTCTTAAATACACATACTCA
491_a_81VPS8	AATTTCTACTAAGTGTAGATTGTAACCACTATATAAGGAATCG
492_a_81VPS8	AATTTCTACTAAGTGTAGATGTGTGCAGTCGAAAAGTTTATCG
493_a_82YAT1	AATTTCTACTAAGTGTAGATGCCGCTGATGACATATAGAGTCC
494_a_82YAT1	AATTTCTACTAAGTGTAGATCCTTGCCCCTTTACTTTGGACTA
495_a_82YAT1	AATTTCTACTAAGTGTAGATGACTATGCACTCATGATTGCCAT
496_a_82YAT1	AATTTCTACTAAGTGTAGATGTCATTCCGCACGTCCTACGTTT
497_a_82YAT1	AATTTCTACTAAGTGTAGATAATCATGCTTTTCCTTGCCCCTT
498_a_82YAT1	AATTTCTACTAAGTGTAGATCCGTGATGAAGATTGGCATCGTT
499_a_83	AATTTCTACTAAGTGTAGATTACCCATTCCCTCATGGGTTGTT
500_a_83	AATTTCTACTAAGTGTAGATCTTTCCTGTTAAGCTTATATCAG
501_a_83	AATTTCTACTAAGTGTAGATAACGATCGCTGACTGGCACCAGT
502_a_83	AATTTCTACTAAGTGTAGATAATAGCAACAACCCATGAGGGAA
503_a_83	AATTTCTACTAAGTGTAGATATGAGGAACTGGTGCCAGTCAGC
504_a_83	AATTTCTACTAAGTGTAGATAGAATATGTCTTTATTCTTTCCT
505_a_84	AATTTCTACTAAGTGTAGATGGATACAGAAACAACACTACTGC
506_a_84	AATTTCTACTAAGTGTAGATTGTATCCGAAACTGGCAACACCA
507_a_84	AATTTCTACTAAGTGTAGATGTCTCAGCAGCTCCAGTACTGGT
508_a_84	AATTTCTACTAAGTGTAGATAAGATTCAATCATGCTGAAACAC
509_a_84	AATTTCTACTAAGTGTAGATGAAATCTCAACCTACGTTGGTAT
510_a_84	AATTTCTACTAAGTGTAGATTTTCCACCGTATTGCTGGCAATC
511_a_85	AATTTCTACTAAGTGTAGATCCTGTAACAATGGGTAGCGATCT
512_a_85	AATTTCTACTAAGTGTAGATCAAAAATTCAGTTTGCCTGTAAC
513_a_85	AATTTCTACTAAGTGTAGATTGGAAATGAGCTTGTACTTAGTA
514_a_85	AATTTCTACTAAGTGTAGATACAAGGAAGAAAAAGATGCAAGC
515_a_85	AATTTCTACTAAGTGTAGATCTCTACGTTCAAAAATCTCATTC
516_a_85	AATTTCTACTAAGTGTAGATAAAAGCGCAGCCATATTGACTAA
517_a_86	AATTTCTACTAAGTGTAGATGGACACTAATTGAATCTGCCCGC
518_a_86	AATTTCTACTAAGTGTAGATTTCGCGTTTCAAGATTTCAAAGG
519_a_86	AATTTCTACTAAGTGTAGATAAGATTTCAAAGGATTGATCCTC
520_a_86	AATTTCTACTAAGTGTAGATTGATAAGAGGATCAATCCTTTGA
521_a_86	AATTTCTACTAAGTGTAGATTGTACCCATGTATAACCTTCCAA
522_a_86	AATTTCTACTAAGTGTAGATTAGCGTATCCTTTCGCCATCCTG
523_a_87	AATTTCTACTAAGTGTAGATGCTTTATGATCCTCGGCTTGATG
524_a_87	AATTTCTACTAAGTGTAGATACACCCAGATGGACTGACACTTA
525_a_87	AATTTCTACTAAGTGTAGATCGATCACATCGAATCCCTTCGGG
526_a_87	AATTTCTACTAAGTGTAGATCTTTAGATGCAAATGCTATTATA
527_a_87	AATTTCTACTAAGTGTAGATATGTAGTTTACTTTAGATGCAAA
528_a_87	AATTTCTACTAAGTGTAGATGAGCGTACATAACTTTTACACCC
529_a_88	AATTTCTACTAAGTGTAGATCGTGTTACGAGGGGGCTCATTGT
530_a_88	AATTTCTACTAAGTGTAGATCCTCAACTAAATTGGCACCATCT
531_a_88	AATTTCTACTAAGTGTAGATGTTGAGGGAAATGTGGTCCTTCC
532_a_88	AATTTCTACTAAGTGTAGATCGAGTATACCATCTCATGTCCCT
533_a_88	AATTTCTACTAAGTGTAGATGTGGTTGCGATTGCATACACGAT
534_a_88	AATTTCTACTAAGTGTAGATGATTTCACTGACTAATTTCCGAG
535_a_89	AATTTCTACTAAGTGTAGATCGCCAGCATTTCATCAGCACAGA
536_a_89	AATTTCTACTAAGTGTAGATATCAGCACAGATTAGATAGTGTA
537_a_89	AATTTCTACTAAGTGTAGATGGCCCAGTTTCTCAGGTCTTGCT
538_a_89	AATTTCTACTAAGTGTAGATTCAGGTCTTGCTTCCAGGCGCAC
539_a_89	AATTTCTACTAAGTGTAGATGCACCGCTTATATATGGGTATGA
540_a_89	AATTTCTACTAAGTGTAGATAGAGAGGATGGCAAGGTGACGAC
541_a_90	AATTTCTACTAAGTGTAGATTACGAAGAACATTCTCAAGCCCT
542_a_90	AATTTCTACTAAGTGTAGATTGTGCATGCATTTCTACGAAGAA
543_a_90	AATTTCTACTAAGTGTAGATCCAACAGGGAACGAGGTGCTAAT
544_a_90	AATTTCTACTAAGTGTAGATCAGACCAACACATAAGCAATTGG
545_a_90	AATTTCTACTAAGTGTAGATTATACTTCTTCTTGTTACTACTC
546_a_90	AATTTCTACTAAGTGTAGATGCGTGCCTCTTCTACAATAATCT
547_a_91	AATTTCTACTAAGTGTAGATTCCTCTAACGCTTCTACCACCGT
548_a_91	AATTTCTACTAAGTGTAGATAGACACCAGAGATAGAGGCGCTA
549_a_91	AATTTCTACTAAGTGTAGATGGTAATATGAGTAGGCGCCTGCG
550_a_91	AATTTCTACTAAGTGTAGATAAATTGGTACTGGATTCTCTAGT
551_a_91	AATTTCTACTAAGTGTAGATTTACGACGGTACTACTGGTGTCT
552_a_91	AATTTCTACTAAGTGTAGATAAAAGAGAATTGTCTGTTACCTT
553_a_92	AATTTCTACTAAGTGTAGATCTTTGTTGTCTCCGTAGTTTGCT
554_a_92	AATTTCTACTAAGTGTAGATTTCTTGTGAATCTGACGTATGCT
555_a_92	AATTTCTACTAAGTGTAGATCTCTGTTGTCCCCTTGGTTTGCT
556_a_92	AATTTCTACTAAGTGTAGATTTGCCTCGATTCTGTGGTGGAAA
557_a_92	AATTTCTACTAAGTGTAGATCTTTGTTATCTCTGTGGTAGAAA
558_a_92	AATTTCTACTAAGTGTAGATCACGGCCACCGTTACTGTTAGCG
559_a_93	AATTTCTACTAAGTGTAGATGTGGTTATTCGTTTCTTGCTTGA
560_a_93	AATTTCTACTAAGTGTAGATAATTGAAAAGCGAAACGTAATGG
561_a_93	AATTTCTACTAAGTGTAGATATACTTCTGTGATGAGAAGCAAG
562_a_93	AATTTCTACTAAGTGTAGATTCGTAAAATCCTCGAACTTGCTT
563_a_93	AATTTCTACTAAGTGTAGATAAAGCTTAAGTCAACCGCATCTA
564_a_93	AATTTCTACTAAGTGTAGATACGATAAAGCCTACTGGTTATAT
565_a_94	AATTTCTACTAAGTGTAGATGGACACTAATTGAATCTGCCCGC
566_a_94	AATTTCTACTAAGTGTAGATTTCGCGTTTCAAGATTTCAAAGG
567_a_94	AATTTCTACTAAGTGTAGATAAGATTTCAAAGGATTGATCCTC
568_a_94	AATTTCTACTAAGTGTAGATTGATAAGAGGATCAATCCTTTGA
569_a_94	AATTTCTACTAAGTGTAGATTGTACCCATGTATAACCTTCCAA
570_a_94	AATTTCTACTAAGTGTAGATCCAAGAACTAACTTGGAAGGTTA
571_a_95	AATTTCTACTAAGTGTAGATTGGCCTAAGATGAAGGTCGTGCT
572_a_95	AATTTCTACTAAGTGTAGATTGTCAGGATTAGATGATGCTGAG
573_a_95	AATTTCTACTAAGTGTAGATGTGTTGTCCTGGAAGTGAAATTG
574_a_95	AATTTCTACTAAGTGTAGATCTGATGGAATCGTTGTCCGTGCT
575_a_95	AATTTCTACTAAGTGTAGATCTGTAGATTCAGTAAGTTTCTGG
576_a_95	AATTTCTACTAAGTGTAGATTTGAGCATCAACTACGTTTATGT
577_a_96	AATTTCTACTAAGTGTAGATCGTCATCTTCTAACACCGTATAT
578_a_96	AATTTCTACTAAGTGTAGATTCATCATTTGCGTCATCTTCTAA
579_a_96	AATTTCTACTAAGTGTAGATTGATGTAGTAGAGATTTAAGGCC
580_a_96	AATTTCTACTAAGTGTAGATAGCTTCCACTAATTTAGATGACT
581_a_96	AATTTCTACTAAGTGTAGATCAACAATGTAATTGATGGCCTTA
582_a_96	AATTTCTACTAAGTGTAGATCATTACTAGTATATTATCATATA
583_a_97	AATTTCTACTAAGTGTAGATAAATGTTCGACACATTCAAGTCT
584_a_97	AATTTCTACTAAGTGTAGATGCTTTCTTTAGCGCCCCCAGATG
585_a_97	AATTTCTACTAAGTGTAGATGCGCCCCCAGATGAAAGTATATA
586_a_97	AATTTCTACTAAGTGTAGATTCCTAAGCTATCAGGATAAGGTT
587_a_97	AATTTCTACTAAGTGTAGATCTTGACTTGTAAGCAAAAGCAAG
588_a_97	AATTTCTACTAAGTGTAGATGGATCGTCCGTGACATGAGTGTT
589_a_98	AATTTCTACTAAGTGTAGATCAGTTGTGATGCAACGCAATCCT
590_a_98	AATTTCTACTAAGTGTAGATTACTTTGGGTAGTTCAGCTAGGG
591_a_98	AATTTCTACTAAGTGTAGATCAGTGATAAAATATGTAAACCAA
592_a_98	AATTTCTACTAAGTGTAGATTCACTGAAAATAATGTTGTATTA
593_a_98	AATTTCTACTAAGTGTAGATGATTTGTTGCTGAGAATTGGCTA
594_a_98	AATTTCTACTAAGTGTAGATATTAATGGTTTACAGTTGTGATG
595_a_99	AATTTCTACTAAGTGTAGATAACTTCAGCAGCGGCTTACTGAT
596_a_99	AATTTCTACTAAGTGTAGATCCCAACCTACAAGATCTCCTAAA
597_a_99	AATTTCTACTAAGTGTAGATGGTCGTCTAGCGGCTGGAATTGT
598_a_99	AATTTCTACTAAGTGTAGATACCCCTCCACACACCATGGAACA
599_a_99	AATTTCTACTAAGTGTAGATTGACAGCCATGGGGGCGACTTGC
600_a_99	AATTTCTACTAAGTGTAGATAACATCAAAGTACACCTTTCACC
601_a_100AAC3	AATTTCTACTAAGTGTAGATAAAATTCGTCAACCCACTAAGGT
602_a_100AAC3	AATTTCTACTAAGTGTAGATAAGGCAACCAAACAATGAAAAAG
603_a_100AAC3	AATTTCTACTAAGTGTAGATGTTTAATATCCGTTCTCGGTGAG
604_a_100AAC3	AATTTCTACTAAGTGTAGATTTACAAGTTCGTCTCATTTCCTT
605_a_100AAC3	AATTTCTACTAAGTGTAGATGTTGCCTTCAAATTACATATAAG
606_a_100AAC3	AATTTCTACTAAGTGTAGATCACCCATGCATTTTGTCATCCAG
607_a_101AAR2	AATTTCTACTAAGTGTAGATACAATTGCAGCTGTGGTTACTTG
608_a_101AAR2	AATTTCTACTAAGTGTAGATCCATTCTGAATCGTATAGCCAAC
609_a_101AAR2	AATTTCTACTAAGTGTAGATGTATAAGATAAAACCCATGGGAT
610_a_101AAR2	AATTTCTACTAAGTGTAGATCCAGCAAAAGCACCGTCTAGCCA
611_a_101AAR2	AATTTCTACTAAGTGTAGATTCTTATACCAAATGTTTACCATT
612_a_101AAR2	AATTTCTACTAAGTGTAGATTTTGAAATGGCTAGACGGTGCTT
613_a_102ABD1	AATTTCTACTAAGTGTAGATCATACCTCAAATAAACCCAAGGC
614_a_102ABD1	AATTTCTACTAAGTGTAGATCCTTCTCGAATTATTTGGCGCTG
615_a_102ABD1	AATTTCTACTAAGTGTAGATCTCCTTTCCTCCAATAAAGACTC
616_a_102ABD1	AATTTCTACTAAGTGTAGATAGGTATGGAAACTATTGATTCGA
617_a_102ABD1	AATTTCTACTAAGTGTAGATGAGCAATGGACCAAACTAAAGGT
618_a_102ABD1	AATTTCTACTAAGTGTAGATTAATATAATACAGCGCCAAATAA
619_a_103ACH1	AATTTCTACTAAGTGTAGATGTAGTTTGACGCTCCGATGGGAT
620_a_103ACH1	AATTTCTACTAAGTGTAGATCTCCAGCAAGCGCTTACCGTCCA
621_a_103ACH1	AATTTCTACTAAGTGTAGATACGCTCCGATGGGATTGGCTGTT
622_a_103ACH1	AATTTCTACTAAGTGTAGATTTCTTCAATTAACAGCCGCCGAC
623_a_103ACH1	AATTTCTACTAAGTGTAGATGCCCGGCGGGCCGCGCGTCGCAG
624_a_103ACH1	AATTTCTACTAAGTGTAGATTTCAATTAACAGCCGCCGACGGC
625_a_104ADH5	AATTTCTACTAAGTGTAGATACTCATCCTTCCGCGAAAGGAGA
626_a_104ADH5	AATTTCTACTAAGTGTAGATTACAATGCCGCCGGCTCTGTTAG
627_a_104ADH5	AATTTCTACTAAGTGTAGATTTCTGCTATCTGCTTGTAGAAGG
628_a_104ADH5	AATTTCTACTAAGTGTAGATATTATTTCATTGTCACATGCTTT
629_a_104ADH5	AATTTCTACTAAGTGTAGATTCGCGGGACTTGAATGGCGCACC
630_a_104ADH5	AATTTCTACTAAGTGTAGATCTGTATAGGATAATGGTGCGCCA
631_a_105AGP2	AATTTCTACTAAGTGTAGATTGGAACTCTTCAATGGTAAATGG
632_a_105AGP2	AATTTCTACTAAGTGTAGATCCTGCCTCTGTGAATTCTGCATT
633_a_105AGP2	AATTTCTACTAAGTGTAGATTTGCCGCAGTATATAGTATACAA
634_a_105AGP2	AATTTCTACTAAGTGTAGATACGGTGCGGCGCCGACACCCCGC
635_a_105AGP2	AATTTCTACTAAGTGTAGATCACGCTACATAATGTCTGTGGCA
636_a_105AGP2	AATTTCTACTAAGTGTAGATTACATGTAGTTTTACGGTGCGGC
637_a_106AIM3	AATTTCTACTAAGTGTAGATTTTCCCGTAGTACCACTGGATCT
638_a_106AIM3	AATTTCTACTAAGTGTAGATATTGTCTATAGGTATCAACGTAC
639_a_106AIM3	AATTTCTACTAAGTGTAGATCTGAAGCGCGATTTAGGCAGATC
640_a_106AIM3	AATTTCTACTAAGTGTAGATCAGTGAAAGTTGCTTGCTGATTC
641_a_106AIM3	AATTTCTACTAAGTGTAGATGATGGAATGCCTTATACTTGGAA
642_a_106AIM3	AATTTCTACTAAGTGTAGATACTGGAAAATGGTATAGCAAAGT
643_a_107AIM4	AATTTCTACTAAGTGTAGATATCGATATAAGAGAACCCCGAGC
644_a_107AIM4	AATTTCTACTAAGTGTAGATTTCTTCTTGCTCGGGGTTCTCTT
645_a_107AIM4	AATTTCTACTAAGTGTAGATGATTTCAATGGTGTACCTGGCCA
646_a_107AIM4	AATTTCTACTAAGTGTAGATATATTGAAATATTTCATCGATAT
647_a_107AIM4	AATTTCTACTAAGTGTAGATTGTATATTGAGTTTCCTTACTTT
648_a_107AIM4	AATTTCTACTAAGTGTAGATGATGCCGTGCGCATGCGTTTGGC
649_a_108AKL1	AATTTCTACTAAGTGTAGATCAGAATGGCGGGGTTCACCTAAA
650_a_108AKL1	AATTTCTACTAAGTGTAGATGGTTATTGAGCTCTGAATAGGGC
651_a_108AKL1	AATTTCTACTAAGTGTAGATCTCATTCAAGAAAGGGGGTTCAT
652_a_108AKL1	AATTTCTACTAAGTGTAGATCCATAACCAACAATACTTAGTGA
653_a_108AKL1	AATTTCTACTAAGTGTAGATTCAGTAGGGTTATATGAGAAGTT
654_a_108AKL1	AATTTCTACTAAGTGTAGATTTGAATGAGTAAATTCAATAGCA
655_a_109ALG1	AATTTCTACTAAGTGTAGATGCATGCTTTGACTGTGACTTTCC
656_a_109ALG1	AATTTCTACTAAGTGTAGATACTGTGACTTTCCTGTCTGATAT
657_a_109ALG1	AATTTCTACTAAGTGTAGATCTGTCTGATATCTTTGTATGGCT
658_a_109ALG1	AATTTCTACTAAGTGTAGATGCAACAAGCCATACAAAGATATC
659_a_109ALG1	AATTTCTACTAAGTGTAGATTTATTGCCCGCGTAAGAAGGTGT
660_a_109ALG1	AATTTCTACTAAGTGTAGATTATCCAGTCAGAGTACCCTTGTG
661_a_110ALG14	AATTTCTACTAAGTGTAGATGCGCTTGGCTGCTCATTATATTC
662_a_110ALG14	AATTTCTACTAAGTGTAGATCTCCTATTGCTCCAATTTACACT
663_a_110ALG14	AATTTCTACTAAGTGTAGATACCCCTACGCGAAAGTTAGTCGT
664_a_110ALG14	AATTTCTACTAAGTGTAGATTTGTTAAAGAAGGCGCAAGCTCG
665_a_110ALG14	AATTTCTACTAAGTGTAGATCCAAACTGTTATAAAGAAGCCTC
666_a_110ALG14	AATTTCTACTAAGTGTAGATTCGTGCCGAGCTTGCGCCTTCTT
667_a_111ALG3	AATTTCTACTAAGTGTAGATGGGATGCTTCTGCGTCGTACGAC
668_a_111ALG3	AATTTCTACTAAGTGTAGATCCTTCTCTAGCTCATCGCTTCCC
669_a_111ALG3	AATTTCTACTAAGTGTAGATTTCTTGCGTGTCGAAGATTCAGG
670_a_111ALG3	AATTTCTACTAAGTGTAGATCATGGAAGGCTATCTACAAAACA
671_a_111ALG3	AATTTCTACTAAGTGTAGATCCGTCACATTCTGTGTGCGGTTG
672_a_111ALG3	AATTTCTACTAAGTGTAGATCCAATCTTACATGACTCTTTATT
673_a_112ALG7	AATTTCTACTAAGTGTAGATCTTCATCTCCTGTATATGGCCCT
674_a_112ALG7	AATTTCTACTAAGTGTAGATTTGTGGATTTATATGTTACGAAT
675_a_112ALG7	AATTTCTACTAAGTGTAGATTATGTTACGAATACAAACACAGA
676_a_112ALG7	AATTTCTACTAAGTGTAGATTGTACATGTTCGTCGTACATTTA
677_a_112ALG7	AATTTCTACTAAGTGTAGATTTCTAGCTACTACCATGTGTTTA
678_a_112ALG7	AATTTCTACTAAGTGTAGATGATAGATGCAGTCTCTTGAAATG
679_a_113ALK2	AATTTCTACTAAGTGTAGATCTTGCTTTGAAAGAGGTGCCTTT
680_a_113ALK2	AATTTCTACTAAGTGTAGATAAAGCAAGCAAATGAGCGATAGA
681_a_113ALK2	AATTTCTACTAAGTGTAGATAGGTGTAGCAAGATAGAAAAAGG
682_a_113ALK2	AATTTCTACTAAGTGTAGATTGACAGGTTCTATCTGATCTCTA
683_a_113ALK2	AATTTCTACTAAGTGTAGATAGATGCCTCAGTTGAAAATGACC
684_a_113ALK2	AATTTCTACTAAGTGTAGATTGCATCTAATGCATTTGTGACAG
685_a_114AME1	AATTTCTACTAAGTGTAGATTGGAACGGCACTATCGCCCCTTC
686_a_114AME1	AATTTCTACTAAGTGTAGATTACCAGCTTCAAACGGCTGTGAA
687_a_114AME1	AATTTCTACTAAGTGTAGATGTCTTGAATACAAGTTTGGGGAA
688_a_114AME1	AATTTCTACTAAGTGTAGATGCACCTTCATACACTCCATTAAA
689_a_114AME1	AATTTCTACTAAGTGTAGATGATACACCATTAAATTTCTCCGT
690_a_114AME1	AATTTCTACTAAGTGTAGATTCGACTGCGTCTATGTATATTGG
691_a_115AMN1	AATTTCTACTAAGTGTAGATTTAGTTCCCTTGGGCCTTAATTC
692_a_115AMN1	AATTTCTACTAAGTGTAGATAAGTACGGAATTAAGGCCCAAGG
693_a_115AMN1	AATTTCTACTAAGTGTAGATTAAGGGTCCTATAGACTATACTC
694_a_115AMN1	AATTTCTACTAAGTGTAGATAAAACTATATGTGTTAACTGTAC
695_a_115AMN1	AATTTCTACTAAGTGTAGATAAGTGTGAAGAGTATAGTCTATA
696_a_115AMN1	AATTTCTACTAAGTGTAGATTTTCTCTGTTTATTTCTTCTAGA
697_a_116APD1	AATTTCTACTAAGTGTAGATTTAAAACAAGTGCAAGGAGAGGG
698_a_116APD1	AATTTCTACTAAGTGTAGATATTTCCGCAGCACCGGTGAACCC
699_a_116APD1	AATTTCTACTAAGTGTAGATAGCCCTTATTTCCATCTTTATTT
700_a_116APD1	AATTTCTACTAAGTGTAGATGGTGCAAAGAAAATTCTGAAGGT
701_a_116APD1	AATTTCTACTAAGTGTAGATCGTTATCATCATATGATCTCAAC
702_a_116APD1	AATTTCTACTAAGTGTAGATCACCTAAAAAGTTCAAATTGCCC
703_a_117APE3	AATTTCTACTAAGTGTAGATTTATCGTCAGAAAGAGTGTTCTC
704_a_117APE3	AATTTCTACTAAGTGTAGATTGAACTATATATTTATGGAAGCA
705_a_117APE3	AATTTCTACTAAGTGTAGATTGGAAGCACAAAAACATAGAGAA
706_a_117APE3	AATTTCTACTAAGTGTAGATAATTCCCTTAAATTAACCCTCAG
707_a_117APE3	AATTTCTACTAAGTGTAGATTTATTAATAGTATATGATATTAC
708_a_117APE3	AATTTCTACTAAGTGTAGATTGACGATAAGAAAGGTGATTATA
709_a_118APL3	AATTTCTACTAAGTGTAGATTCCCCGGAGTGAGCGCTGAAGAA
710_a_118APL3	AATTTCTACTAAGTGTAGATACGTCGTCATGTGTTTCTTCAGC
711_a_118APL3	AATTTCTACTAAGTGTAGATTTAATTCTAGTATGCACTGTATA
712_a_118APL3	AATTTCTACTAAGTGTAGATTACTGTGGTTCTTGAGACTTTAA
713_a_118APL3	AATTTCTACTAAGTGTAGATTCAATAGTTATATACATGTATAC
714_a_118APL3	AATTTCTACTAAGTGTAGATCGATGAAAATGCAAAGAAGCCAT
715_a_119APM3	AATTTCTACTAAGTGTAGATAACATGGCGCAAATTCCGCAACA
716_a_119APM3	AATTTCTACTAAGTGTAGATCGCCATGTTAAAAGATGGAGTTC
717_a_119APM3	AATTTCTACTAAGTGTAGATGAACGCTGTTGGTACCCTGCGGC
718_a_119APM3	AATTTCTACTAAGTGTAGATCAATACTATTTGGAACGCTGTTG
719_a_119APM3	AATTTCTACTAAGTGTAGATCTATATGTTCCCTTGATGATGCT
720_a_119APM3	AATTTCTACTAAGTGTAGATCGGTGGCGGTGAAGTTTGTTGTT
721_a_120APN2	AATTTCTACTAAGTGTAGATGAATTGGAAACCGCCCTCTTGTT
722_a_120APN2	AATTTCTACTAAGTGTAGATGTCAAGGAGCGCCAAACCATACA
723_a_120APN2	AATTTCTACTAAGTGTAGATAGCGCATATTATGTGTCGCCTAA
724_a_120APN2	AATTTCTACTAAGTGTAGATTTTATACATCTTTAGAATTGGAA
725_a_120APN2	AATTTCTACTAAGTGTAGATACGTACCCAATAAACCACCAGTC
726_a_120APN2	AATTTCTACTAAGTGTAGATTTGTTAACGTATTATTCGCAATG
727_a_121ARA1	AATTTCTACTAAGTGTAGATCAGGCGGAGGTAAGGGTAGAGCG
728_a_121ARA1	AATTTCTACTAAGTGTAGATTTGAGTGATAGTTAGATACTTAA
729_a_121ARA1	AATTTCTACTAAGTGTAGATCTGAAAATGCTACTAGTATATAA
730_a_121ARA1	AATTTCTACTAAGTGTAGATCAGTAAACGAAATTGTTAAGATG
731_a_121ARA1	AATTTCTACTAAGTGTAGATTTGCCGATTATAAATCCACCAAA
732_a_121ARA1	AATTTCTACTAAGTGTAGATCAGAAGGAAACAATAGGTGGGTT
733_a_122ARC40	AATTTCTACTAAGTGTAGATTGCCAGCCAATTCTCTTTAAGAA
734_a_122ARC40	AATTTCTACTAAGTGTAGATATCAGATTCCAGGTACGCATCGG
735_a_122ARC40	AATTTCTACTAAGTGTAGATAGAATAGGCCTTTCTTGTAGGAT
736_a_122ARC40	AATTTCTACTAAGTGTAGATTTGTAGGATTAATGGTTAGTAGG
737_a_122ARC40	AATTTCTACTAAGTGTAGATAAGAAGATATTGCCGACGATGGC
738_a_122ARC40	AATTTCTACTAAGTGTAGATTTAGATTTCCTTGTTACTCTTTA
739_a_123ARL1	AATTTCTACTAAGTGTAGATAATTGGAAAGGGCTCTGTTACCC
740_a_123ARL1	AATTTCTACTAAGTGTAGATGAGAGCATCAATCTAACGTTGCC
741_a_123ARL1	AATTTCTACTAAGTGTAGATTTATGACAATAACAAAACCCACT
742_a_123ARL1	AATTTCTACTAAGTGTAGATGTGCGAGGAGGCGATATAAGAGC
743_a_123ARL1	AATTTCTACTAAGTGTAGATACCTACTCTTCCCATATATATCA
744_a_123ARL1	AATTTCTACTAAGTGTAGATTTCAAAATTTCAATTGGAAAGGG
745_a_124ARO4	AATTTCTACTAAGTGTAGATGCAGTAACGTACAAAATGCACAG
746_a_124ARO4	AATTTCTACTAAGTGTAGATCATTTCATCGTTGAGTCATTTCG
747_a_124ARO4	AATTTCTACTAAGTGTAGATAAACGTGGCCCCACCCGCTGCAC
748_a_124ARO4	AATTTCTACTAAGTGTAGATAAGTGATTCTGCCATGCCTTTGC
749_a_124ARO4	AATTTCTACTAAGTGTAGATTTTCAAAATTTCAAGCAAAATTT
750_a_124ARO4	AATTTCTACTAAGTGTAGATTGTATTAATATGAAATTAAACAT
751_a_125AST1	AATTTCTACTAAGTGTAGATGACCCATTAAATCATCTTGTCGC
752_a_125AST1	AATTTCTACTAAGTGTAGATTCCTCCATGCTCAGATTTCAATA
753_a_125AST1	AATTTCTACTAAGTGTAGATCGGTGAAATTTGTCACAGCCATT
754_a_125AST1	AATTTCTACTAAGTGTAGATTCACAGCCATTTGAGATGATATT
755_a_125AST1	AATTTCTACTAAGTGTAGATAGATGATATTATTGAAATCTGAG
756_a_125AST1	AATTTCTACTAAGTGTAGATCTGCATATAAGGATACTGGGTAG
757_a_126ATG12	AATTTCTACTAAGTGTAGATAACGCATCAGTAACCTCAAAAAG
758_a_126ATG12	AATTTCTACTAAGTGTAGATTTCATAGCTCCCCTCTTGGTTAA
759_a_126ATG12	AATTTCTACTAAGTGTAGATTTTGTTAATAATGTTCACCGGCA
760_a_126ATG12	AATTTCTACTAAGTGTAGATACCAGTAGTACTCGGATTATCCT
761_a_126ATG12	AATTTCTACTAAGTGTAGATTCAGTGTTTATTTGTTAATAATG
762_a_126ATG12	AATTTCTACTAAGTGTAGATAATACATTGTTAGAGGATAATCC
763_a_127ATG14	AATTTCTACTAAGTGTAGATAAGCCGCTAACGATCAAGATATG
764_a_127ATG14	AATTTCTACTAAGTGTAGATTTTCTTATCAAAATTCCACTCTT
765_a_127ATG14	AATTTCTACTAAGTGTAGATTTATCCAATCCACCATATCTTGA
766_a_127ATG14	AATTTCTACTAAGTGTAGATCGCTAATTACATTTGATGAAAGG
767_a_127ATG14	AATTTCTACTAAGTGTAGATTTTGTACTATTAAATAATACGTG
768_a_127ATG14	AATTTCTACTAAGTGTAGATAAAGATAACCTTTCATCAAATGT
769_a_128ATG8	AATTTCTACTAAGTGTAGATTCTACTCGAAGTGATATAGATGT
770_a_128ATG8	AATTTCTACTAAGTGTAGATACGGGTATTATACAACATTATCG
771_a_128ATG8	AATTTCTACTAAGTGTAGATCGTTTAAGTTAGAGTCATGTAAT
772_a_128ATG8	AATTTCTACTAAGTGTAGATAGCCGTCATATTTGGCAATGTCG
773_a_128ATG8	AATTTCTACTAAGTGTAGATGCAATGTCGGATCTACAGGTCTT
774_a_128ATG8	AATTTCTACTAAGTGTAGATAAAATGGTGTCATTAATAGATTG
775_a_129ATP1	AATTTCTACTAAGTGTAGATCCATTGACGTTGTTACTCCCTCT
776_a_129ATP1	AATTTCTACTAAGTGTAGATTTGACGTCGAGTATATATGCCTG
777_a_129ATP1	AATTTCTACTAAGTGTAGATTGAATAAGAGCCCTTCCCTTCAT
778_a_129ATP1	AATTTCTACTAAGTGTAGATTCATATATTCCCAAACAGGCATA
779_a_129ATP1	AATTTCTACTAAGTGTAGATAATTGGTCTTATTAGATTGTCTC
780_a_129ATP1	AATTTCTACTAAGTGTAGATAATTCACTTTCTGAATAAGAGCC
781_a_130ATP3	AATTTCTACTAAGTGTAGATTCACGTGATGGAGAACCAATGAG
782_a_130ATP3	AATTTCTACTAAGTGTAGATGAAGAAATGTTTATCACGTGATG
783_a_130ATP3	AATTTCTACTAAGTGTAGATATCGTTATTGCGGTCCGGGTTCC
784_a_130ATP3	AATTTCTACTAAGTGTAGATATGAACGTTCTCATTTATTTGGA
785_a_130ATP3	AATTTCTACTAAGTGTAGATTAGACGTCGAAACGTAGAGCAAT
786_a_130ATP3	AATTTCTACTAAGTGTAGATATCGACAATTGCTCTACGTTTCG
787_a_131AVT5	AATTTCTACTAAGTGTAGATAATCAACCTCTTGAAGCCCATCA
788_a_131AVT5	AATTTCTACTAAGTGTAGATCTCTTGGCATCTTTAACAATTTC
789_a_131AVT5	AATTTCTACTAAGTGTAGATCCCGGCTTCATGTAAAACCGTTG
790_a_131AVT5	AATTTCTACTAAGTGTAGATCGCCATTGATTTCCGTCTTTGTA
791_a_131AVT5	AATTTCTACTAAGTGTAGATAGATCTCTTCAATTCAGCCACTT
792_a_131AVT5	AATTTCTACTAAGTGTAGATCGTCTTTGTAAATAGGTAATGCG
793_a_132BAP2	AATTTCTACTAAGTGTAGATTAACTACAAGCGGCGCAGAAACC
794_a_132BAP2	AATTTCTACTAAGTGTAGATCTAGGAATGACTCTTCAGCGAGA
795_a_132BAP2	AATTTCTACTAAGTGTAGATCCGTTGAAGGCCATCATAAGGCA
796_a_132BAP2	AATTTCTACTAAGTGTAGATAGGGTGAAATGCCACTTCTTTGA
797_a_132BAP2	AATTTCTACTAAGTGTAGATCTGCTGACATATTTACCGTTGAA
798_a_132BAP2	AATTTCTACTAAGTGTAGATTGGGACCGGAACCGGCATCCACA
799_a_133BEM1	AATTTCTACTAAGTGTAGATCTGTTCGTAAATGAATGGGGCCC
800_a_133BEM1	AATTTCTACTAAGTGTAGATGGGTAATATTAGTTAAGAAGCCG
801_a_133BEM1	AATTTCTACTAAGTGTAGATTGGATTTCGGTTTACCATATTGT
802_a_133BEM1	AATTTCTACTAAGTGTAGATCCATATTGTATTGAAATGATTGA
803_a_133BEM1	AATTTCTACTAAGTGTAGATCAATATCTCTTATCTATTGTTAT
804_a_133BEM1	AATTTCTACTAAGTGTAGATAGAAAGCTACTCCTCAAAAATGT
805_a_134BIT2	AATTTCTACTAAGTGTAGATATGCCTGGATAGAGCTGCATACG
806_a_134BIT2	AATTTCTACTAAGTGTAGATAGCTAGTAGCGTATGCAGCTCTA
807_a_134BIT2	AATTTCTACTAAGTGTAGATCCTTTACCCAATCCAATATACCA
808_a_134BIT2	AATTTCTACTAAGTGTAGATAACACCTTCATTCGCAGTATAGT
809_a_134BIT2	AATTTCTACTAAGTGTAGATTTCTTCAATTTCGCGATGAGCTA
810_a_134BIT2	AATTTCTACTAAGTGTAGATGCGATGAGCTACAAAATAATAGT
811_a_135BMT2	AATTTCTACTAAGTGTAGATCATCATGGGTAAGAAAAGGGCTC
812_a_135BMT2	AATTTCTACTAAGTGTAGATGTCAAATACCGGCATAATCAGTT
813_a_135BMT2	AATTTCTACTAAGTGTAGATACTAAAGAATTTCTACCTGAGGT
814_a_135BMT2	AATTTCTACTAAGTGTAGATTACCTGAGGTTATGATGATAATG
815_a_135BMT2	AATTTCTACTAAGTGTAGATGATTCATCTACAATTATCTCCTG
816_a_135BMT2	AATTTCTACTAAGTGTAGATCAGCGATGAGCTTATAAGAATTT
817_a_136BNA4	AATTTCTACTAAGTGTAGATCTTAGAAGAAAAGTAGGGGCATT
818_a_136BNA4	AATTTCTACTAAGTGTAGATCTTCTAAGGAAATGAGTTACTAC
819_a_136BNA4	AATTTCTACTAAGTGTAGATTCAGGGTTATTGTTTGGCTGCAC
820_a_136BNA4	AATTTCTACTAAGTGTAGATTTTCCCACAATAGCCTCTAGTTT
821_a_136BNA4	AATTTCTACTAAGTGTAGATCCATAAGAATAATAATAATATAT
822_a_136BNA4	AATTTCTACTAAGTGTAGATGCTGCACTTTAAATTTAGTTATG
823_a_137BOI1	AATTTCTACTAAGTGTAGATGGTACGGGGGAATGTCGTTTCCG
824_a_137BOI1	AATTTCTACTAAGTGTAGATCGACTACGCGGTTTCGAAAGTAG
825_a_137BOI1	AATTTCTACTAAGTGTAGATCCTTTCACGTCCTTTCGTTTGTT
826_a_137BOI1	AATTTCTACTAAGTGTAGATGAAAGTAGTGCAATGTGGCTGAG
827_a_137BOI1	AATTTCTACTAAGTGTAGATCATCCGAAGAATTGGGTGCGTCA
828_a_137BOI1	AATTTCTACTAAGTGTAGATTAGTGCCATGTTATTCATTTACC
829_a_138BRN1	AATTTCTACTAAGTGTAGATATAATCCTCTCCTAGCGTACACG
830_a_138BRN1	AATTTCTACTAAGTGTAGATTTCTTGCCATCCGTGTACGCTAG
831_a_138BRN1	AATTTCTACTAAGTGTAGATCCGTTTCGCGTGATCAACATCAC
832_a_138BRN1	AATTTCTACTAAGTGTAGATACAAGAGAACGTTCCTGAAGCCA
833_a_138BRN1	AATTTCTACTAAGTGTAGATAAAAGCTTGTAACCGCCAATAGA
834_a_138BRN1	AATTTCTACTAAGTGTAGATAAGATACGTGTTTGCTTTCCAGC
835_a_139BSD2	AATTTCTACTAAGTGTAGATCTAGCTGCCCCACCTGGGATTAC
836_a_139BSD2	AATTTCTACTAAGTGTAGATTATGTATTCTGTGTGTTATTGTT
837_a_139BSD2	AATTTCTACTAAGTGTAGATGGATTGAAGGTATCGTCACACCA
838_a_139BSD2	AATTTCTACTAAGTGTAGATTATTATCATCGTGTTATACGATG
839_a_139BSD2	AATTTCTACTAAGTGTAGATCATCTCCGGTATATTTTATATAT
840_a_139BSD2	AATTTCTACTAAGTGTAGATTATATGTGTATATATTTTCTATG
841_a_140CBP6	AATTTCTACTAAGTGTAGATGAAGTTTATAAAAGAAGTGCGGA
842_a_140CBP6	AATTTCTACTAAGTGTAGATATAGCAGCTCTGCGCATGGTCGG
843_a_140CBP6	AATTTCTACTAAGTGTAGATGCCATTCCTCACACTAATAGTTA
844_a_140CBP6	AATTTCTACTAAGTGTAGATGCATGTCCGACCATGCGCAGAGC
845_a_140CBP6	AATTTCTACTAAGTGTAGATGCCCCTACAAGGCCGGAAATATT
846_a_140CBP6	AATTTCTACTAAGTGTAGATCTATTGATACGTATTGCAAGATA
847_a_141CCZ1	AATTTCTACTAAGTGTAGATGTAACCCCTTCAGACTGCTGCTA
848_a_141CCZ1	AATTTCTACTAAGTGTAGATTTGCCATGAGTAGCAGCAGTCTG
849_a_141CCZ1	AATTTCTACTAAGTGTAGATGTGTAAGATGTCGGACCAGGATA
850_a_141CCZ1	AATTTCTACTAAGTGTAGATTTCGGGCGAGAGCTTCATTACTA
851_a_141CCZ1	AATTTCTACTAAGTGTAGATATGGCAAACTTGGAAAGTTCCCC
852_a_141CCZ1	AATTTCTACTAAGTGTAGATTTTATTGATTTGTTGCCATGAGT
853_a_142CDC27	AATTTCTACTAAGTGTAGATATGGTGCCGTTATTACCCGCGCT
854_a_142CDC27	AATTTCTACTAAGTGTAGATTTTCCATAGAGCTGGTGGTACGA
855_a_142CDC27	AATTTCTACTAAGTGTAGATGATCAAAAGGATGGAACAGGCTG
856_a_142CDC27	AATTTCTACTAAGTGTAGATGGCGAGGGCGACCGAACCAGATA
857_a_142CDC27	AATTTCTACTAAGTGTAGATGTTTACTTTCAGCCTGTTCCATC
858_a_142CDC27	AATTTCTACTAAGTGTAGATTTTATACCATCTATATAGTACTA
859_a_143CDC28	AATTTCTACTAAGTGTAGATGCGTTTGTTGCCCTAATAAGGCC
860_a_143CDC28	AATTTCTACTAAGTGTAGATCAAGAAAAGCATGGCTTATGTAT
861_a_143CDC28	AATTTCTACTAAGTGTAGATTTTAAGGCTCTAATTCTGATAGA
862_a_143CDC28	AATTTCTACTAAGTGTAGATGCGTTTACTCTAAGATTGTTAAC
863_a_143CDC28	AATTTCTACTAAGTGTAGATTTGCCCTAATAAGGCCATATATG
864_a_143CDC28	AATTTCTACTAAGTGTAGATTATACAATACATATATATATATA
865_a_144CDS1	AATTTCTACTAAGTGTAGATTAAACCAATCTGCAGGAGCTCCA
866_a_144CDS1	AATTTCTACTAAGTGTAGATCAGGCACTGTATATTGGTACTAT
867_a_144CDS1	AATTTCTACTAAGTGTAGATACAGTCATTATCAACGGATACCC
868_a_144CDS1	AATTTCTACTAAGTGTAGATTGCCTAATATATCCACGTTCTCC
869_a_144CDS1	AATTTCTACTAAGTGTAGATCAAGAAGGGTATCCGTTGATAAT
870_a_144CDS1	AATTTCTACTAAGTGTAGATCATGGGCGTTTGTTTATGATTCT
871_a_145CHK1	AATTTCTACTAAGTGTAGATGTTACGGCTGTTTGGTTTAGCTA
872_a_145CHK1	AATTTCTACTAAGTGTAGATTAAGTGCTTTCAACCTCAACCCA
873_a_145CHK1	AATTTCTACTAAGTGTAGATGAGATTCTGTGGAAGAAGCAATA
874_a_145CHK1	AATTTCTACTAAGTGTAGATCAACACTGCACGGGATGACCAGT
875_a_145CHK1	AATTTCTACTAAGTGTAGATAAAGGGAGCTGGGTTGAGGTTGA
876_a_145CHK1	AATTTCTACTAAGTGTAGATGTTTAGCTATCCTTGCTTCTTTG
877_a_146CHS2	AATTTCTACTAAGTGTAGATGGGTTTAAAACCCTAGTATAAAC
878_a_146CHS2	AATTTCTACTAAGTGTAGATGGGTCTGAAAAGAAGATAGTAGG
879_a_146CHS2	AATTTCTACTAAGTGTAGATTCTTCGGGAGATCGCTATTGATT
880_a_146CHS2	AATTTCTACTAAGTGTAGATCTATTTGAGTATGATAGCATCGA
881_a_146CHS2	AATTTCTACTAAGTGTAGATAATTGGGAATTCGAGGACTCTCC
882_a_146CHS2	AATTTCTACTAAGTGTAGATCTTCAATTTAGGGTCTGAAAAGA
883_a_147CHS3	AATTTCTACTAAGTGTAGATGATAAAACGCGTTATTGGCGCTG
884_a_147CHS3	AATTTCTACTAAGTGTAGATGCTGCCTATTTGGATAAAACGCG
885_a_147CHS3	AATTTCTACTAAGTGTAGATGAGGTCTGCGCCAGCGCCAATAA
886_a_147CHS3	AATTTCTACTAAGTGTAGATCGCCCTCACCCACATATTTGACA
887_a_147CHS3	AATTTCTACTAAGTGTAGATTTGAAGCATATTCAATAGCGTCG
888_a_147CHS3	AATTTCTACTAAGTGTAGATCTGTGTTTCAGATTTACATTCAG
889_a_148CKS1	AATTTCTACTAAGTGTAGATAGATAAAACAGTACTCGAGCCCT
890_a_148CKS1	AATTTCTACTAAGTGTAGATGACCCTAAAACAGATCTCAGGGC
891_a_148CKS1	AATTTCTACTAAGTGTAGATTCTGAAAATTCTTCGAGCCCTCG
892_a_148CKS1	AATTTCTACTAAGTGTAGATGTTTAGCTCAGTGCAAAACGAGG
893_a_148CKS1	AATTTCTACTAAGTGTAGATAGGGTCTAAAAGGCGGGTTATAA
894_a_148CKS1	AATTTCTACTAAGTGTAGATGGGTTCCATTTGTGATTGTTTAT
895_a_149CMC2	AATTTCTACTAAGTGTAGATGGGCTTGTCGTTTCTGCTCACTA
896_a_149CMC2	AATTTCTACTAAGTGTAGATTAGACGACTATAAAAAGAGGAGG
897_a_149CMC2	AATTTCTACTAAGTGTAGATAGTATGAGGCCGAAGTTATTGCC
898_a_149CMC2	AATTTCTACTAAGTGTAGATTACACTTATAACATGTAGAATTG
899_a_149CMC2	AATTTCTACTAAGTGTAGATTGCTCACTAACATTATTGTTGGC
900_a_149CMC2	AATTTCTACTAAGTGTAGATCTTCATGGCAATTCTACATGTTA
901_a_150CMD1	AATTTCTACTAAGTGTAGATGCATGCTTTGACTGTGACTTTCC
902_a_150CMD1	AATTTCTACTAAGTGTAGATACTGTGACTTTCCTGTCTGATAT
903_a_150CMD1	AATTTCTACTAAGTGTAGATCTGTCTGATATCTTTGTATGGCT
904_a_150CMD1	AATTTCTACTAAGTGTAGATGCAACAAGCCATACAAAGATATC
905_a_150CMD1	AATTTCTACTAAGTGTAGATCGTGTACTGTGATATGACTTTAT
906_a_150CMD1	AATTTCTACTAAGTGTAGATCCACCCAATTTGAGACATTTTCA
907_a_151CNS1	AATTTCTACTAAGTGTAGATCTGTGAAACTGTACAAGGTGCCT
908_a_151CNS1	AATTTCTACTAAGTGTAGATCTCACTGCGTTAAGAAAGAGATG
909_a_151CNS1	AATTTCTACTAAGTGTAGATACAGAAAACTGTGTAATGTGTGA
910_a_151CNS1	AATTTCTACTAAGTGTAGATAGTCTTTAAGCTCATTATCCGCA
911_a_151CNS1	AATTTCTACTAAGTGTAGATTTCTGTGTACTATAATCACACAT
912_a_151CNS1	AATTTCTACTAAGTGTAGATTATGTAGAGAGTCTGTGTTCTCA
913_a_152COQ1	AATTTCTACTAAGTGTAGATCGCGCACATTGCGTGCATCTAAC
914_a_152COQ1	AATTTCTACTAAGTGTAGATTAGCGAATCTCCTGTTCCCATCC
915_a_152COQ1	AATTTCTACTAAGTGTAGATAATAGAACTTAAGCAGTAAAAAT
916_a_152COQ1	AATTTCTACTAAGTGTAGATACACAAATGAATGACCAGGTATA
917_a_152COQ1	AATTTCTACTAAGTGTAGATTACTGCTTAAGTTCTATTGAAAC
918_a_152COQ1	AATTTCTACTAAGTGTAGATACTGCTTAAGTTCTATTGAAACC
919_a_153COR1	AATTTCTACTAAGTGTAGATTATTTGGTGCAGCTGACAGCGCG
920_a_153COR1	AATTTCTACTAAGTGTAGATTCCTCCAGAAGTTCAAGGGCCCG
921_a_153COR1	AATTTCTACTAAGTGTAGATCTCGAATAAGACGGGGAAAGAGA
922_a_153COR1	AATTTCTACTAAGTGTAGATATTGGTGCAGAAAGCGTGCTGTC
923_a_153COR1	AATTTCTACTAAGTGTAGATACTGTGACCCGGACAGCACGCTT
924_a_153COR1	AATTTCTACTAAGTGTAGATTTGGCATTTCATTGGTGCAGAAA
925_a_154COS111	AATTTCTACTAAGTGTAGATCAAACCTGTCCGCTCAGTACGGT
926_a_154COS111	AATTTCTACTAAGTGTAGATTGACAGTAGGGATGGAGATCGAT
927_a_154COS111	AATTTCTACTAAGTGTAGATAGAGTGGGACTATATATATATAG
928_a_154COS111	AATTTCTACTAAGTGTAGATGGGGACCCGCAGACAGTAAAATT
929_a_154COS111	AATTTCTACTAAGTGTAGATTAAAGGTTATATTAGTTTGAGAG
930_a_154COS111	AATTTCTACTAAGTGTAGATATTCATTAACATGTGAAGGCAAC
931_a_155COS2	AATTTCTACTAAGTGTAGATATGCGGGTACATCACGGTGTGCC
932_a_155COS2	AATTTCTACTAAGTGTAGATCAAAACTTTAATGCGGGTACATC
933_a_155COS2	AATTTCTACTAAGTGTAGATGGGTGCGACCAGCAATGTCACTG
934_a_155COS2	AATTTCTACTAAGTGTAGATTATCTAGCCAACTCGATAATCGT
935_a_155COS2	AATTTCTACTAAGTGTAGATATTCAAGCGGTAACCGCTGTACG
936_a_155COS2	AATTTCTACTAAGTGTAGATGTAAATTCGTTATTACGATTATC
937_a_156CSG2	AATTTCTACTAAGTGTAGATAATAAGAAGGAGTACCATGCCTC
938_a_156CSG2	AATTTCTACTAAGTGTAGATCAATCTTATTTGAATAAGAAGGA
939_a_156CSG2	AATTTCTACTAAGTGTAGATCTTGCGATACACCTTCGCCGGGT
940_a_156CSG2	AATTTCTACTAAGTGTAGATTCTCATGGACCCTGAAGGACAGT
941_a_156CSG2	AATTTCTACTAAGTGTAGATTTCCTTGTATATACATATATACT
942_a_156CSG2	AATTTCTACTAAGTGTAGATTACCCAAAGCATCAACAAACTGT
943_a_157CSH1	AATTTCTACTAAGTGTAGATCGGAGGTCAAAAACAAGAACAGA
944_a_157CSH1	AATTTCTACTAAGTGTAGATTGACCTCCGCAAATTCATTGCTC
945_a_157CSH1	AATTTCTACTAAGTGTAGATAAGCCGTTTCGCATCTGACTCGC
946_a_157CSH1	AATTTCTACTAAGTGTAGATATTGTCACCGTTGAATAACCGAG
947_a_157CSH1	AATTTCTACTAAGTGTAGATGAAGAGTTTCATTGTCACCGTTG
948_a_157CSH1	AATTTCTACTAAGTGTAGATAACAAGCGAACTCCTTATAGTCA
949_a_158CST26	AATTTCTACTAAGTGTAGATCGCTTCCGTCTTATTAACCGATA
950_a_158CST26	AATTTCTACTAAGTGTAGATTGTAAATCGTAGTTCTCTCTCCA
951_a_158CST26	AATTTCTACTAAGTGTAGATTCGTCTTGGGTGCTAGCAGTGTA
952_a_158CST26	AATTTCTACTAAGTGTAGATCATAGGGTGGCACATACATAGTT
953_a_158CST26	AATTTCTACTAAGTGTAGATACAATGCTGGCCTTTATCGTCTT
954_a_158CST26	AATTTCTACTAAGTGTAGATCAAAAATTGTACGACAAAATTGA
955_a_159CTP1	AATTTCTACTAAGTGTAGATTACCCTGTGCTCTTTGTTGGCGG
956_a_159CTP1	AATTTCTACTAAGTGTAGATTTGGCGGCTTTATTGATGAGGAA
957_a_159CTP1	AATTTCTACTAAGTGTAGATATATTCTCAAATCATTTCAACAC
958_a_159CTP1	AATTTCTACTAAGTGTAGATCTCTATTTCCATTAAGTTAGTCT
959_a_159CTP1	AATTTCTACTAAGTGTAGATAGAATATTAAATAGCTTACAAGC
960_a_159CTP1	AATTTCTACTAAGTGTAGATGCGCGTAGGTTTGCCTAATTACA
961_a_160CYC8	AATTTCTACTAAGTGTAGATCCTTCCGATTATCAAAGCAAAAG
962_a_160CYC8	AATTTCTACTAAGTGTAGATCCCTATCCAACTCGAACAAGGTT
963_a_160CYC8	AATTTCTACTAAGTGTAGATTTTACAAACCACGTCAGGAGTTC
964_a_160CYC8	AATTTCTACTAAGTGTAGATGCTTTGTTGATTCTAGTTCTCTC
965_a_160CYC8	AATTTCTACTAAGTGTAGATTCGATCGTTGCTACTCCCGTCGC
966_a_160CYC8	AATTTCTACTAAGTGTAGATTTCGGTCGGTCGTTCTTTTCCCT
967_a_161DAD3	AATTTCTACTAAGTGTAGATTTACAAAGAGAAATAATTCCGCG
968_a_161DAD3	AATTTCTACTAAGTGTAGATTATTGACTAGCAGTATATTTAGA
969_a_161DAD3	AATTTCTACTAAGTGTAGATTATATCTACATTCATTCAATTTA
970_a_161DAD3	AATTTCTACTAAGTGTAGATTCTTTGTAACAAATTGATCAAAA
971_a_161DAD3	AATTTCTACTAAGTGTAGATTATTGATATTTATATATCTACAT
972_a_161DAD3	AATTTCTACTAAGTGTAGATACGTTCAGCATTTGATCTATCAA
973_a_162DER1	AATTTCTACTAAGTGTAGATCCGACGCACGAATACGCGCGCTG
974_a_162DER1	AATTTCTACTAAGTGTAGATTAAGGCCTACACAACGGAATCCT
975_a_162DER1	AATTTCTACTAAGTGTAGATGGGACTCACATCTATCTTGGGCC
976_a_162DER1	AATTTCTACTAAGTGTAGATTTTGTAATTTACCGACGCACGAA
977_a_162DER1	AATTTCTACTAAGTGTAGATTATGGATGGTTGAAAAAGGACAG
978_a_162DER1	AATTTCTACTAAGTGTAGATAATTTAGGGACTCACATCTATCT
979_a_163DPB3	AATTTCTACTAAGTGTAGATCTATACCCGCCCCTTCTACCTCA
980_a_163DPB3	AATTTCTACTAAGTGTAGATGGAAGTGCCCTCAATCACACCTG
981_a_163DPB3	AATTTCTACTAAGTGTAGATACATTCAGGCCATTCTGCATCCT
982_a_163DPB3	AATTTCTACTAAGTGTAGATAGGTTCAAAAAGAAAAGTACAAG
983_a_163DPB3	AATTTCTACTAAGTGTAGATCCTCATTCTCTTGCAATAGTCAA
984_a_163DPB3	AATTTCTACTAAGTGTAGATGCGTAATTCTCTCGAAGTGAATG
985_a_164DSF2	AATTTCTACTAAGTGTAGATTGCCGCTCTTCGTCCGGAGCCTT
986_a_164DSF2	AATTTCTACTAAGTGTAGATAACGCGCAGAAACACACGCAGGC
987_a_164DSF2	AATTTCTACTAAGTGTAGATTGCGCGTTAAAACAATTATCACA
988_a_164DSF2	AATTTCTACTAAGTGTAGATATAATCAAATTCAACGACGGTTG
989_a_164DSF2	AATTTCTACTAAGTGTAGATATTATCAAATCACCTTATCTGCC
990_a_164DSF2	AATTTCTACTAAGTGTAGATAATGTCCGTGGTAATACAATGGA
991_a_165DTR1	AATTTCTACTAAGTGTAGATCAAATCATTTCCGTAGCCAAAGC
992_a_165DTR1	AATTTCTACTAAGTGTAGATCGTAGCCAAAGCTGCCTGTTGGC
993_a_165DTR1	AATTTCTACTAAGTGTAGATGCGGAGAAATACTTATGCAGGTT
994_a_165DTR1	AATTTCTACTAAGTGTAGATTCCGCGAAATTGGGAAGAGTGAT
995_a_165DTR1	AATTTCTACTAAGTGTAGATTCACCAGGTGACAGAATGTCTGG
996_a_165DTR1	AATTTCTACTAAGTGTAGATTCATTGATACTTTCAACCCAGAC
997_a_166DUG2	AATTTCTACTAAGTGTAGATTTATATGGTAAGGAAGCTCTTGA
998_a_166DUG2	AATTTCTACTAAGTGTAGATATCTAGAATGATCCTCTGATTTC
999_a_166DUG2	AATTTCTACTAAGTGTAGATTGGTAAAGTCGGTATTCCCTCTC
1000_a_166DUG2	AATTTCTACTAAGTGTAGATTTCTCATGAGAGGGAATACCGAC
1001_a_166DUG2	AATTTCTACTAAGTGTAGATATAGTTAAGGGCATTTCACTTTG
1002_a_166DUG2	AATTTCTACTAAGTGTAGATAACAGAGCCTAATACTTGCGGGA
1003_a_167DUR12	AATTTCTACTAAGTGTAGATCAACAACGTCTAACAAAGCTCGA
1004_a_167DUR12	AATTTCTACTAAGTGTAGATAACACTAGAGCAGATGAGGTGTG
1005_a_167DUR12	AATTTCTACTAAGTGTAGATCTGCTTCTTAATTTGAATCGAGC
1006_a_167DUR12	AATTTCTACTAAGTGTAGATATAGGGCACTCTGTTCGCAGTTA
1007_a_167DUR12	AATTTCTACTAAGTGTAGATAATACAAACATTCAATTTCCAAC
1008_a_167DUR12	AATTTCTACTAAGTGTAGATTATACTCGCTCACTTCTGAATAT
1009_a_168DUT1	AATTTCTACTAAGTGTAGATCAGGTATTATTATTGCTGTATTT
1010_a_168DUT1	AATTTCTACTAAGTGTAGATATTGAGTATGTTGAGATATTTAC
1011_a_168DUT1	AATTTCTACTAAGTGTAGATAGCTTGAATAGTAAACTTTCCTG
1012_a_168DUT1	AATTTCTACTAAGTGTAGATCTTATGTAAAACGAGAGATAATG
1013_a_168DUT1	AATTTCTACTAAGTGTAGATTGCCTCTACCCAGGGCAACCTCA
1014_a_168DUT1	AATTTCTACTAAGTGTAGATGTGAAAGCCTCGATGGTACCTTT
1015_a_169ECM13	AATTTCTACTAAGTGTAGATTACATATGCCTCTCGCTAGAGGA
1016_a_169ECM13	AATTTCTACTAAGTGTAGATGGATGTAGTTCGCTGCGCTCCGC
1017_a_169ECM13	AATTTCTACTAAGTGTAGATTCTGGTGTTACGTCTTTGTTCGA
1018_a_169ECM13	AATTTCTACTAAGTGTAGATTTCGACTTTCTCTGCTTACAGCC
1019_a_169ECM13	AATTTCTACTAAGTGTAGATTCTGCTTACAGCCCTGTATGACC
1020_a_169ECM13	AATTTCTACTAAGTGTAGATTTCCAATTGTCACAGCTTCCTCG
1021_a_170ECM15	AATTTCTACTAAGTGTAGATAGACAAACTCCTACACAAGCTTG
1022_a_170ECM15	AATTTCTACTAAGTGTAGATGGACTGAAAGCCAGTAACAAGCT
1023_a_170ECM15	AATTTCTACTAAGTGTAGATAGTCCGAAAACAGCTCCAAACCC
1024_a_170ECM15	AATTTCTACTAAGTGTAGATTCTGAAAACCATCTTCATTTCAA
1025_a_170ECM15	AATTTCTACTAAGTGTAGATAAAATTACTCGCTCTCTTATTTG
1026_a_170ECM15	AATTTCTACTAAGTGTAGATGCAAGGTACATAGCGATTTAAGT
1027_a_171ECM2	AATTTCTACTAAGTGTAGATTTTAAGTCACAACCCGGAGGGAC
1028_a_171ECM2	AATTTCTACTAAGTGTAGATAAACTTCACGTCCCTCCGGGTTG
1029_a_171ECM2	AATTTCTACTAAGTGTAGATTGGCTGAGCTCACTCACATCAAC
1030_a_171ECM2	AATTTCTACTAAGTGTAGATAAACCTTATTCATTCCGGGATTA
1031_a_171ECM2	AATTTCTACTAAGTGTAGATCTTCTTGTTTGCATGAGTTCGAT
1032_a_171ECM2	AATTTCTACTAAGTGTAGATCATGAGTTCGATAATGCTGATTA
1033_a_172ECM21	AATTTCTACTAAGTGTAGATCCAATCTCTGATCTGACTCTTCC
1034_a_172ECM21	AATTTCTACTAAGTGTAGATTACCGATCTTGCGGTATATCACT
1035_a_172ECM21	AATTTCTACTAAGTGTAGATCACCACATCAGTTCTTTGCTTTA
1036_a_172ECM21	AATTTCTACTAAGTGTAGATGCAAGCACAGACTCCACGGAACC
1037_a_172ECM21	AATTTCTACTAAGTGTAGATTCCCCTCTTAACAAAATTAGAAA
1038_a_172ECM21	AATTTCTACTAAGTGTAGATTGCGGCAATATGGTGTACGTAAA
1039_a_173ECM31	AATTTCTACTAAGTGTAGATCACTGCTGCTGTCTTGCGTGATG
1040_a_173ECM31	AATTTCTACTAAGTGTAGATGGATATCTTACTCATCACGCAAG
1041_a_173ECM31	AATTTCTACTAAGTGTAGATAACATTAAGTGTTCACATCTCGA
1042_a_173ECM31	AATTTCTACTAAGTGTAGATAGGGATCGGATTTTCAGCCAGAT
1043_a_173ECM31	AATTTCTACTAAGTGTAGATAAGAATCTGCGTTATGTACACGA
1044_a_173ECM31	AATTTCTACTAAGTGTAGATTGGAGATGGGTTTAAAGAATCTG
1045_a_174ECM33	AATTTCTACTAAGTGTAGATGCAATCAACGGACCTCTCTTGCA
1046_a_174ECM33	AATTTCTACTAAGTGTAGATATATGTGAAGATCTTTCCTCTGC
1047_a_174ECM33	AATTTCTACTAAGTGTAGATTTTCCTTCTTTATCTTTCTTGGC
1048_a_174ECM33	AATTTCTACTAAGTGTAGATTACCGGCTCAAGCACGCTACCGA
1049_a_174ECM33	AATTTCTACTAAGTGTAGATGAACATCATCTTTGAGTACTTCG
1050_a_174ECM33	AATTTCTACTAAGTGTAGATCTAAAAGTGGCCGAAGTACTCAA
1051_a_175ECM8	AATTTCTACTAAGTGTAGATTACGCTATTCTCGGACGTCATAA
1052_a_175ECM8	AATTTCTACTAAGTGTAGATGGCGCTGCCAGTAAGACGTACGA
1053_a_175ECM8	AATTTCTACTAAGTGTAGATGTGTCAGTAACTATAAAATTATG
1054_a_175ECM8	AATTTCTACTAAGTGTAGATAAAGCTGCTAGATATCATTGTTA
1055_a_175ECM8	AATTTCTACTAAGTGTAGATGAAAATACACCTTAACACATTGA
1056_a_175ECM8	AATTTCTACTAAGTGTAGATGAGGTGGGATCTCAATTTACACG
1057_a_176EDE1	AATTTCTACTAAGTGTAGATATCGCGAAATGAAAAACTACACA
1058_a_176EDE1	AATTTCTACTAAGTGTAGATATTATAGGAGAAATCTAATCCCC
1059_a_176EDE1	AATTTCTACTAAGTGTAGATAATGTGCTTCTGAAAAGGGGTTT
1060_a_176EDE1	AATTTCTACTAAGTGTAGATTTGTTGGTGTTCTCATCGATTGT
1061_a_176EDE1	AATTTCTACTAAGTGTAGATTCCTATAATCAAAATCTTCAACT
1062_a_176EDE1	AATTTCTACTAAGTGTAGATATTTCGCGATCAAAAGCATGTAT
1063_a_177EDS1	AATTTCTACTAAGTGTAGATGACGCGGCTACGAAACTCGGTTT
1064_a_177EDS1	AATTTCTACTAAGTGTAGATAGTTAACGGACTGCTCGAAACCG
1065_a_177EDS1	AATTTCTACTAAGTGTAGATACTGTAGTTTAAGTTAACGGACT
1066_a_177EDS1	AATTTCTACTAAGTGTAGATTGCAACAAGCACGACTGGAGTAA
1067_a_177EDS1	AATTTCTACTAAGTGTAGATTCTACACGAAGTAGTTCCAGGCA
1068_a_177EDS1	AATTTCTACTAAGTGTAGATATACTTCTCAACCAATTGGTAGT
1069_a_178EFM2	AATTTCTACTAAGTGTAGATCCCAATCCAATATACCACTATAC
1070_a_178EFM2	AATTTCTACTAAGTGTAGATATGCCTGGATAGAGCTGCATACG
1071_a_178EFM2	AATTTCTACTAAGTGTAGATAACACCTTCATTCGCAGTATAGT
1072_a_178EFM2	AATTTCTACTAAGTGTAGATAGCTAGTAGCGTATGCAGCTCTA
1073_a_178EFM2	AATTTCTACTAAGTGTAGATTCAGCGATCTTTGCGGGCTTTAA
1074_a_178EFM2	AATTTCTACTAAGTGTAGATGCATGCGACCTTTACTAGCAATT
1075_a_179EHT1	AATTTCTACTAAGTGTAGATCAAAACCTGCGGAAACGGAACGA
1076_a_179EHT1	AATTTCTACTAAGTGTAGATAATGTTTATGTAATTTCGTGCAA
1077_a_179EHT1	AATTTCTACTAAGTGTAGATCAAATCATTAAGCAGATACACAA
1078_a_179EHT1	AATTTCTACTAAGTGTAGATTTCACTTTGCACGAAATTACATA
1079_a_179EHT1	AATTTCTACTAAGTGTAGATTTTAAATCTTGCGCATGTGCAGA
1080_a_179EHT1	AATTTCTACTAAGTGTAGATTGAGCCACGGTTCCTTCGTATAG
1081_a_180ENP1	AATTTCTACTAAGTGTAGATACAACACAAGAGGATGTACAGCT
1082_a_180ENP1	AATTTCTACTAAGTGTAGATTTCCCCTACTGACACCACCAATA
1083_a_180ENP1	AATTTCTACTAAGTGTAGATACATCTATCATTATTGCGTATAT
1084_a_180ENP1	AATTTCTACTAAGTGTAGATTTTAGCGAGGCATCGGAAATGAA
1085_a_180ENP1	AATTTCTACTAAGTGTAGATTCCAAGCTGTACATCCTCTTGTG
1086_a_180ENP1	AATTTCTACTAAGTGTAGATCTAGAGCACGGATTAAAGGTTAG
1087_a_181ERD2	AATTTCTACTAAGTGTAGATTTTCACGACTCAATTGAATTCCT
1088_a_181ERD2	AATTTCTACTAAGTGTAGATAGAGCGATGAAGCAAGAGAGAAA
1089_a_181ERD2	AATTTCTACTAAGTGTAGATATCTCAATTGACCAAAGTGAGTC
1090_a_181ERD2	AATTTCTACTAAGTGTAGATCCTTTAAAGATCCGGGATGGCTT
1091_a_181ERD2	AATTTCTACTAAGTGTAGATAGTCCGGGTACCGCAGATAAGCC
1092_a_181ERD2	AATTTCTACTAAGTGTAGATAAGGAAAACGAGGAATTCAGTGG
1093_a_182ERT1	AATTTCTACTAAGTGTAGATGTCTACGGCTAACAAAAAGCATA
1094_a_182ERT1	AATTTCTACTAAGTGTAGATCTATCTGCCAGGGTGAAACGTTT
1095_a_182ERT1	AATTTCTACTAAGTGTAGATTCACTGGGAGATAGGGTTTCCTA
1096_a_182ERT1	AATTTCTACTAAGTGTAGATTCGGATATCTATCTATCATTCTG
1097_a_182ERT1	AATTTCTACTAAGTGTAGATCTGACATTTATCGGATATCTATC
1098_a_182ERT1	AATTTCTACTAAGTGTAGATCTGATTTCTTTGTCTTTACTGAC
1099_a_183ERV15	AATTTCTACTAAGTGTAGATAATTAGAGAGAGTAGTAGTGAGC
1100_a_183ERV15	AATTTCTACTAAGTGTAGATGAGAATTGAAGTTTGTATAGCAA
1101_a_183ERV15	AATTTCTACTAAGTGTAGATTATAGCAAAACTATACTATCATA
1102_a_183ERV15	AATTTCTACTAAGTGTAGATCAAATTATCACAGCTTTCGATAG
1103_a_183ERV15	AATTTCTACTAAGTGTAGATGAAATATTGTCGTGGGCCACGAA
1104_a_183ERV15	AATTTCTACTAAGTGTAGATTTGAATGTTGCATTATGATAGTA
1105_a_184ETR1	AATTTCTACTAAGTGTAGATCTTTAGGGTTACGAAACACATTT
1106_a_184ETR1	AATTTCTACTAAGTGTAGATATGTTTAAAGGATCTGTGTCACT
1107_a_184ETR1	AATTTCTACTAAGTGTAGATTTACCTTAAAAGAGTGGTTCTCC
1108_a_184ETR1	AATTTCTACTAAGTGTAGATTGGTATTATTATCATTATTGGAC
1109_a_184ETR1	AATTTCTACTAAGTGTAGATTAATATATAATGTATGTAATAAT
1110_a_184ETR1	AATTTCTACTAAGTGTAGATAATTCAAAAGTACTTCTCCAAAT
1111_a_185EXO5	AATTTCTACTAAGTGTAGATCGTACTTGCTTCCACTGTACACT
1112_a_185EXO5	AATTTCTACTAAGTGTAGATGCATCCATAAATGACAACGCGGG
1113_a_185EXO5	AATTTCTACTAAGTGTAGATCCACTGCTTCATAGGATATAGCT
1114_a_185EXO5	AATTTCTACTAAGTGTAGATGAATAATAATAACAACAAGCATA
1115_a_185EXO5	AATTTCTACTAAGTGTAGATCAACTAATCAGCTATATCCTATG
1116_a_185EXO5	AATTTCTACTAAGTGTAGATGCCCTCCTTCTTCTTACCGTATT
1117_a_186EXO84	AATTTCTACTAAGTGTAGATTTCCAAAGAAGTGTACAGCCCAC
1118_a_186EXO84	AATTTCTACTAAGTGTAGATGCACCAAGGTGTTTAAATTGTTC
1119_a_186EXO84	AATTTCTACTAAGTGTAGATCGTGTGATGGGCCTTCCCTACCT
1120_a_186EXO84	AATTTCTACTAAGTGTAGATTCGTTTGCTAAGTTCCGCTCCAT
1121_a_186EXO84	AATTTCTACTAAGTGTAGATTCTGAGTTAGCAGTTGTTAGTGT
1122_a_186EXO84	AATTTCTACTAAGTGTAGATCAATTAGTGAGAACAATTTAAAC
1123_a_187FAT1	AATTTCTACTAAGTGTAGATCTGTCACCTTGATGAGCGACTAA
1124_a_187FAT1	AATTTCTACTAAGTGTAGATTTACATTGCGCGAAAAACCCGCG
1125_a_187FAT1	AATTTCTACTAAGTGTAGATTGGAGCTTTGTTACATTGCGCGA
1126_a_187FAT1	AATTTCTACTAAGTGTAGATCTCTGTTGTTACTTAATTATCGA
1127_a_187FAT1	AATTTCTACTAAGTGTAGATAGCGGATATTTCAGAATGTCAAT
1128_a_187FAT1	AATTTCTACTAAGTGTAGATTTAAGTAGTTCATCACATTATAT
1129_a_188FES1	AATTTCTACTAAGTGTAGATCAGCTACTGGTTGGTCAAGTTGG
1130_a_188FES1	AATTTCTACTAAGTGTAGATAAACGAATAAGCTGATTACAACC
1131_a_188FES1	AATTTCTACTAAGTGTAGATTGGAGGTTAGAAAAGAGGAAGGC
1132_a_188FES1	AATTTCTACTAAGTGTAGATAAATGATATACCTCTTGGACTGG
1133_a_188FES1	AATTTCTACTAAGTGTAGATTAGGTAAGCTTTTCAGCTACTGG
1134_a_188FES1	AATTTCTACTAAGTGTAGATTAGACAAAATCCAAACCTACGGC
1135_a_189FIG1	AATTTCTACTAAGTGTAGATTTGAAAGTCCTTCTCGCTTTAGG
1136_a_189FIG1	AATTTCTACTAAGTGTAGATACTGACACATACATGAAACCATC
1137_a_189FIG1	AATTTCTACTAAGTGTAGATTTGGTTCGTTTCATTGCTACTTA
1138_a_189FIG1	AATTTCTACTAAGTGTAGATTTCCCATTAAGATTATGATGGTT
1139_a_189FIG1	AATTTCTACTAAGTGTAGATACCTGAATATATAGTAGTGTTTA
1140_a_189FIG1	AATTTCTACTAAGTGTAGATGATATATACTTCGTCTCATCAAG
1141_a_190FLR1	AATTTCTACTAAGTGTAGATGCACTGTTATTGCTCCTTACCTA
1142_a_190FLR1	AATTTCTACTAAGTGTAGATTTTCTTTGCATTTGTCTTCTTTC
1143_a_190FLR1	AATTTCTACTAAGTGTAGATTCTACAATATTTCGCATCACTAG
1144_a_190FLR1	AATTTCTACTAAGTGTAGATCCTGACTAATTATCCCGCCCATT
1145_a_190FLR1	AATTTCTACTAAGTGTAGATCTCAAATGTGTACTATCATGTCC
1146_a_190FLR1	AATTTCTACTAAGTGTAGATAAATCTTCATAATCTTCCGGAAA
1147_a_191FMP23	AATTTCTACTAAGTGTAGATCAAACCGCAAGGAGATCTCACTT
1148_a_191FMP23	AATTTCTACTAAGTGTAGATTAAGAGGGGAAGTTAACGCTCGG
1149_a_191FMP23	AATTTCTACTAAGTGTAGATTCTTGTTGTTAGCGATCTCGTCT
1150_a_191FMP23	AATTTCTACTAAGTGTAGATAAGCTACTAGTAAGCATTAAGAG
1151_a_191FMP23	AATTTCTACTAAGTGTAGATAAGATATAGTATTTGTAAGAGGG
1152_a_191FMP23	AATTTCTACTAAGTGTAGATTAGATGAGTAATCAGTTCGGATA
1153_a_192FMT1	AATTTCTACTAAGTGTAGATTTCTCTCGATTAAGAAACCGAGA
1154_a_192FMT1	AATTTCTACTAAGTGTAGATGTAATGATATTGATGTGGCAAGT
1155_a_192FMT1	AATTTCTACTAAGTGTAGATTCCCTCACTCATGCTCAGCCCAT
1156_a_192FMT1	AATTTCTACTAAGTGTAGATATATTAGTTTGGTAATGATATTG
1157_a_192FMT1	AATTTCTACTAAGTGTAGATATATAAATATGGGTTACCCTGTG
1158_a_192FMT1	AATTTCTACTAAGTGTAGATCTTAATGGACGCTTCTTCCATTT
1159_a_193FTH1	AATTTCTACTAAGTGTAGATGACGGAGCAGGCGCTATTTGTAG
1160_a_193FTH1	AATTTCTACTAAGTGTAGATTCTCTTCATCTCCGGCCGCACCG
1161_a_193FTH1	AATTTCTACTAAGTGTAGATTTCTAGTGCCTTCTTGGGTTCAA
1162_a_193FTH1	AATTTCTACTAAGTGTAGATAGCAGGAAATTACAAGCTTCCAC
1163_a_193FTH1	AATTTCTACTAAGTGTAGATAAAACCAAACTACAAATAGCGCC
1164_a_193FTH1	AATTTCTACTAAGTGTAGATTAGTACAGAAGTAGTCAGGAGTC
1165_a_194FUI1	AATTTCTACTAAGTGTAGATATGGCAAAGATGGCGCGATAAGG
1166_a_194FUI1	AATTTCTACTAAGTGTAGATCCGGTTTCGTCCTTATCGCGCCA
1167_a_194FUI1	AATTTCTACTAAGTGTAGATAAAAATACGACATGTCCCTGTGT
1168_a_194FUI1	AATTTCTACTAAGTGTAGATCTCTCTTGCTCAATTACTCGATG
1169_a_194FUI1	AATTTCTACTAAGTGTAGATATTGCAGCATCCTTTAATGGCAA
1170_a_194FUI1	AATTTCTACTAAGTGTAGATTCCGCGGCGTTCACTGTGGTTGA
1171_a_195FUR4	AATTTCTACTAAGTGTAGATTTCCGGTCTAGGAAATCGGTGAA
1172_a_195FUR4	AATTTCTACTAAGTGTAGATAAGTTAGACAAGGACAAAATCAG
1173_a_195FUR4	AATTTCTACTAAGTGTAGATTCATTCTGATGTCATACGACTTT
1174_a_195FUR4	AATTTCTACTAAGTGTAGATGTAGACAAGCGCGAGGAGGAAAA
1175_a_195FUR4	AATTTCTACTAAGTGTAGATTTTCCTATCTTCTTGTCCATCGG
1176_a_195FUR4	AATTTCTACTAAGTGTAGATTTATATCTTTACAATTTGTCCTG
1177_a_196FUS3	AATTTCTACTAAGTGTAGATGAGTTCCAGGGTGAAACAGATCT
1178_a_196FUS3	AATTTCTACTAAGTGTAGATGGAAGAGTTAACTGGAGAGGGCA
1179_a_196FUS3	AATTTCTACTAAGTGTAGATTTACAGGGCATTGAAACAATTGC
1180_a_196FUS3	AATTTCTACTAAGTGTAGATTTTGTTTCTGCATTCTCTCAGAT
1181_a_196FUS3	AATTTCTACTAAGTGTAGATTGAAGTAAAATGTGATGTACCTA
1182_a_196FUS3	AATTTCTACTAAGTGTAGATGTGTTCATTCAAGGGGCGGTAGT
1183_a_197FZO1	AATTTCTACTAAGTGTAGATCGCGAGTTATTATACTAGCGCCA
1184_a_197FZO1	AATTTCTACTAAGTGTAGATAAAGTTGGTGCGCAGTCCGGGTA
1185_a_197FZO1	AATTTCTACTAAGTGTAGATTCCGCGAAATTGGGAAGAGTGAT
1186_a_197FZO1	AATTTCTACTAAGTGTAGATGCGGAGAAATACTTATGCAGGTT
1187_a_197FZO1	AATTTCTACTAAGTGTAGATCATGCTGAAGAATATGGCCGGGC
1188_a_197FZO1	AATTTCTACTAAGTGTAGATGCTACGGAAATGATTTGGAAACC
1189_a_198GAL1	AATTTCTACTAAGTGTAGATAAGGTTTGTGGGGCCAGGTTACT
1190_a_198GAL1	AATTTCTACTAAGTGTAGATTGGGGTAATTAATCAGCGAAGCG
1191_a_198GAL1	AATTTCTACTAAGTGTAGATTTGTTCGGAGCAGTGCGGCGCGA
1192_a_198GAL1	AATTTCTACTAAGTGTAGATCTCTTCATAACCATAAAAGCTAG
1193_a_198GAL1	AATTTCTACTAAGTGTAGATATTCGTTAATTTGAAGGTTTGTG
1194_a_198GAL1	AATTTCTACTAAGTGTAGATTTAGCCTTATTTCTGGGGTAATT
1195_a_199GAL10	AATTTCTACTAAGTGTAGATAGGAACGCGACCGGTGAAGACGA
1196_a_199GAL10	AATTTCTACTAAGTGTAGATTTGTTCGGAGCAGTGCGGCGCGA
1197_a_199GAL10	AATTTCTACTAAGTGTAGATAGTAATACGCTTAACTGCTCATT
1198_a_199GAL10	AATTTCTACTAAGTGTAGATTGGGGCCAGGTTACTGCCAATTT
1199_a_199GAL10	AATTTCTACTAAGTGTAGATCTCTTCATAACCATAAAAGCTAG
1200_a_199GAL10	AATTTCTACTAAGTGTAGATTTTAGGCTAAGATAATGGGGCTC
1201_a_200GAL7	AATTTCTACTAAGTGTAGATGAAAGCTATACTTCGGAGCACTG
1202_a_200GAL7	AATTTCTACTAAGTGTAGATCAAAAGGAGAGGCAAAGCAATTT
1203_a_200GAL7	AATTTCTACTAAGTGTAGATCTTAACCCAAAAATAAGGGAAAG
1204_a_200GAL7	AATTTCTACTAAGTGTAGATTGAACACTGTATAGCCAGTCCTT
1205_a_200GAL7	AATTTCTACTAAGTGTAGATGGTTAAGGAAAATGACAGAAAAT
1206_a_200GAL7	AATTTCTACTAAGTGTAGATTTCATACATTCTTAAATTGCTTT
1207_a_201GDT1	AATTTCTACTAAGTGTAGATGTCTCATACTCATGTAGCATACT
1208_a_201GDT1	AATTTCTACTAAGTGTAGATTTCTGGCATTAGCTATGTCAGCG
1209_a_201GDT1	AATTTCTACTAAGTGTAGATCTGTAGACGACGATGAGTTTGTT
1210_a_201GDT1	AATTTCTACTAAGTGTAGATGTTGTTGCTCGCTTTCATGCTTA
1211_a_201GDT1	AATTTCTACTAAGTGTAGATACGATCAAGGTGTATCGTGAACC
1212_a_201GDT1	AATTTCTACTAAGTGTAGATGCGAACCCTATTCCAACGTTTTG
1213_a_202GIP1	AATTTCTACTAAGTGTAGATGCGTCGGACCAGTTTATGTAGCC
1214_a_202GIP1	AATTTCTACTAAGTGTAGATCTGAAGGGCTACATAAACTGGTC
1215_a_202GIP1	AATTTCTACTAAGTGTAGATACAGTGTCACACTTAACAAATTT
1216_a_202GIP1	AATTTCTACTAAGTGTAGATATCTTCTTAGATTAACTAGGAAT
1217_a_202GIP1	AATTTCTACTAAGTGTAGATTTTGTACTTTCCTTTCTCCCTGA
1218_a_202GIP1	AATTTCTACTAAGTGTAGATCTACTTTCTATGTCAGCAGCTGC
1219_a_203GPI18	AATTTCTACTAAGTGTAGATCTAACGTGATGGTTATCTGCCTT
1220_a_203GPI18	AATTTCTACTAAGTGTAGATATACGAAAATGAGGCGATAAACG
1221_a_203GPI18	AATTTCTACTAAGTGTAGATTCACCTCGTTTATCGCCTCATTT
1222_a_203GPI18	AATTTCTACTAAGTGTAGATCGTATGAAATAAGTCCCATTCCT
1223_a_203GPI18	AATTTCTACTAAGTGTAGATTGACTAGTTACTATGGGCCATCA
1224_a_203GPI18	AATTTCTACTAAGTGTAGATCTGCATGAGCTTCCTGTCGGTCA
1225_a_204GPX2	AATTTCTACTAAGTGTAGATGAGGCTACTCGGCCGGCCATATC
1226_a_204GPX2	AATTTCTACTAAGTGTAGATCACTAATACGGAGACAATGGAAC
1227_a_204GPX2	AATTTCTACTAAGTGTAGATAAACCACAATATCTGCCACACAT
1228_a_204GPX2	AATTTCTACTAAGTGTAGATAAGCAGGCTGGCTTAGGGGCTTT
1229_a_204GPX2	AATTTCTACTAAGTGTAGATAAACTCTTTGTCATCGGAATTAC
1230_a_204GPX2	AATTTCTACTAAGTGTAGATTCATCGGAATTACTAATTGTCTA
1231_a_205GRS1	AATTTCTACTAAGTGTAGATCACTGCGCTGAAATATTACGAGG
1232_a_205GRS1	AATTTCTACTAAGTGTAGATCTACGCCTCGTAATATTTCAGCG
1233_a_205GRS1	AATTTCTACTAAGTGTAGATTACTCTTCTCGAGTGTTGAATCA
1234_a_205GRS1	AATTTCTACTAAGTGTAGATCCTCGATAATCCATGAATCATAT
1235_a_205GRS1	AATTTCTACTAAGTGTAGATGCGCTATCGCGATAGATTAAGTG
1236_a_205GRS1	AATTTCTACTAAGTGTAGATACTTGCAATTAGGACTCGAAATC
1237_a_206GRX7	AATTTCTACTAAGTGTAGATAGAATCGAGACTACGTCATACCG
1238_a_206GRX7	AATTTCTACTAAGTGTAGATAAAACGCAGTCCCACTTACCGGT
1239_a_206GRX7	AATTTCTACTAAGTGTAGATTTCCTTCACAATCCATATAAAAT
1240_a_206GRX7	AATTTCTACTAAGTGTAGATCATAACTGGAAGATAAATAAACA
1241_a_206GRX7	AATTTCTACTAAGTGTAGATCCGGCAATCGCCTTATCATGAGT
1242_a_206GRX7	AATTTCTACTAAGTGTAGATCTACAGATGTATAAATATGCAGT
1243_a_207HAP3	AATTTCTACTAAGTGTAGATCAGTAATCGCAGCCTGGAGAAGA
1244_a_207HAP3	AATTTCTACTAAGTGTAGATGCAGAAGGTTTGCAGTAATCGCA
1245_a_207HAP3	AATTTCTACTAAGTGTAGATCTTCACTGACAAAAGCAGAATCA
1246_a_207HAP3	AATTTCTACTAAGTGTAGATCAAGATCTGCTCACTAGTAGAGG
1247_a_207HAP3	AATTTCTACTAAGTGTAGATCTGCTACTAATACGCATTGTCTT
1248_a_207HAP3	AATTTCTACTAAGTGTAGATGTGAAAAGTTGGCCCATCATGAG
1249_a_208HEK2	AATTTCTACTAAGTGTAGATTTTCTGTGTGTCCGGCCGCTCAG
1250_a_208HEK2	AATTTCTACTAAGTGTAGATGCCCTATGCTAAGTCTAGACATT
1251_a_208HEK2	AATTTCTACTAAGTGTAGATTTGTTTGGCTGAGCGGCCGGACA
1252_a_208HEK2	AATTTCTACTAAGTGTAGATGTTAAAAGGGATAGGGTAATGTC
1253_a_208HEK2	AATTTCTACTAAGTGTAGATAAAAACGGTATAGACCCTACTAT
1254_a_208HEK2	AATTTCTACTAAGTGTAGATTGAAAACAAGTTGTGTAGGGTGA
1255_a_209HHF1	AATTTCTACTAAGTGTAGATCCACTAACCATTATGGGGAGAAG
1256_a_209HHF1	AATTTCTACTAAGTGTAGATGAAACCGCGTTCTGAAAACTTCG
1257_a_209HHF1	AATTTCTACTAAGTGTAGATCTTTAGCAAATGCCCGCGAATAC
1258_a_209HHF1	AATTTCTACTAAGTGTAGATCAAATTCGGCGGGGAGATACAAA
1259_a_209HHF1	AATTTCTACTAAGTGTAGATCCACCGTATTCGCGGGCATTTGC
1260_a_209HHF1	AATTTCTACTAAGTGTAGATTCACATTTCCTTGCTCTGCACCT
1261_a_210HHT1	AATTTCTACTAAGTGTAGATTCACATTTCCTTGCTCTGCACCT
1262_a_210HHT1	AATTTCTACTAAGTGTAGATCGATCCTGGCCGTAATATCTCTC
1263_a_210HHT1	AATTTCTACTAAGTGTAGATAGCGTGGAAGATAACGAAATGCC
1264_a_210HHT1	AATTTCTACTAAGTGTAGATTTGTATCTCCCCGCCGAATTTGG
1265_a_210HHT1	AATTTCTACTAAGTGTAGATGCATTGTCCCATACATTATCGTT
1266_a_210HHT1	AATTTCTACTAAGTGTAGATCTTGCTCTGCACCTTTGCGATCC
1267_a_211HIR1	AATTTCTACTAAGTGTAGATAGTTTGTGGGGCAAGCTAAAGAT
1268_a_211HIR1	AATTTCTACTAAGTGTAGATCAGATGAAAATGAACCCTTGTAC
1269_a_211HIR1	AATTTCTACTAAGTGTAGATCAGGTTGACTGCTACTGTAATCG
1270_a_211HIR1	AATTTCTACTAAGTGTAGATAAAATGTGCTTTCAGTTTGTGGG
1271_a_211HIR1	AATTTCTACTAAGTGTAGATTGAGAACAGTTATCTTTAGCTTG
1272_a_211HIR1	AATTTCTACTAAGTGTAGATTTGCGATGCGAGATGATTGATTT
1273_a_212HIS7	AATTTCTACTAAGTGTAGATAAGGCAAAGCTCGCTGACCTTTC
1274_a_212HIS7	AATTTCTACTAAGTGTAGATGTGGATGTTATACTATCAGTTAC
1275_a_212HIS7	AATTTCTACTAAGTGTAGATTCTCTCTCTCCACGGCTAATTAG
1276_a_212HIS7	AATTTCTACTAAGTGTAGATATGATCACCTAATTAGCCGTGGA
1277_a_212HIS7	AATTTCTACTAAGTGTAGATCTCTACCACTGCCAATTCGGTAT
1278_a_212HIS7	AATTTCTACTAAGTGTAGATCAGAAGAGTAACTGATAGTATAA
1279_a_213HMT1	AATTTCTACTAAGTGTAGATTCATTAACAGTCCCTCATGGGGC
1280_a_213HMT1	AATTTCTACTAAGTGTAGATTATACCGCCTATAGGGTAATATG
1281_a_213HMT1	AATTTCTACTAAGTGTAGATTTCTGTAAACGAATCTATCATGC
1282_a_213HMT1	AATTTCTACTAAGTGTAGATCAGTGGAACGATTCTCAAGCCAC
1283_a_213HMT1	AATTTCTACTAAGTGTAGATCAGAAGAAAAACAGAAAACGATC
1284_a_213HMT1	AATTTCTACTAAGTGTAGATATCTCGGTATATTCTGACATATT
1285_a_214HPC2	AATTTCTACTAAGTGTAGATTTTGAGGGAGAGGGAAACAGCGG
1286_a_214HPC2	AATTTCTACTAAGTGTAGATTAGACATTTAAGCGTATATACTT
1287_a_214HPC2	AATTTCTACTAAGTGTAGATAGCGTATATACTTGTTCTGAAAA
1288_a_214HPC2	AATTTCTACTAAGTGTAGATCTATTGTCGCGTATATGTATATC
1289_a_214HPC2	AATTTCTACTAAGTGTAGATTATATTCAACTTATTAAACTCTG
1290_a_214HPC2	AATTTCTACTAAGTGTAGATCAATGACTAAAAGAAAATATTGT
1291_a_215HSL7	AATTTCTACTAAGTGTAGATGGTTTAGCTCAGTGCAAAACGAG
1292_a_215HSL7	AATTTCTACTAAGTGTAGATTCTGAAAATTCTTCGAGCCCTCG
1293_a_215HSL7	AATTTCTACTAAGTGTAGATCAGATAAAACAGTACTCGAGCCC
1294_a_215HSL7	AATTTCTACTAAGTGTAGATGGGTTCCATTTGTGATTGTTTAT
1295_a_215HSL7	AATTTCTACTAAGTGTAGATGACCCTAAAACAGATCTCAGGGC
1296_a_215HSL7	AATTTCTACTAAGTGTAGATGAGTGACTTGTGATCCTATTCCC
1297_a_216HSM3	AATTTCTACTAAGTGTAGATGAAAAGAAAAAGGACGAAGATAA
1298_a_216HSM3	AATTTCTACTAAGTGTAGATGCGAGACAGAACGTGACGTAGTA
1299_a_216HSM3	AATTTCTACTAAGTGTAGATTGACTAGTATTAGACGTGAATTT
1300_a_216HSM3	AATTTCTACTAAGTGTAGATCTAAATGGACATTATTACCATTA
1301_a_216HSM3	AATTTCTACTAAGTGTAGATCGATGGGTACCTGGTTCCGCTAG
1302_a_216HSM3	AATTTCTACTAAGTGTAGATTTAACAACGATCATCAAGAAGAT
1303_a_217HSP26	AATTTCTACTAAGTGTAGATAGATGTCCTTGCGGATCTATGCA
1304_a_217HSP26	AATTTCTACTAAGTGTAGATGTGTTGCGAGCACGCTAAGTGCG
1305_a_217HSP26	AATTTCTACTAAGTGTAGATTGGACGCATAAGGGGGAGGGAAT
1306_a_217HSP26	AATTTCTACTAAGTGTAGATGGAATAAGGGTGAAAAAGAACCG
1307_a_217HSP26	AATTTCTACTAAGTGTAGATTAGAAAGATCGATGGTTATTCCC
1308_a_217HSP26	AATTTCTACTAAGTGTAGATGTTGGTTGTGGATGTTCATGTAA
1309_a_218HTA2	AATTTCTACTAAGTGTAGATTGGCCCCCAGGTTAATGTGTTCT
1310_a_218HTA2	AATTTCTACTAAGTGTAGATCGTTACGTATACTTAGGCCAGAG
1311_a_218HTA2	AATTTCTACTAAGTGTAGATTTAGGCGAAGCGGTGGGCACAGC
1312_a_218HTA2	AATTTCTACTAAGTGTAGATTCAAAGTGATGCGAATTTCAGAG
1313_a_218HTA2	AATTTCTACTAAGTGTAGATAGAACACCGCTTTATTAGGCGAA
1314_a_218HTA2	AATTTCTACTAAGTGTAGATAGAAATAATGGGAACACCTTACG
1315_a_219HTB2	AATTTCTACTAAGTGTAGATACCAGAACTAGATGGCGCTCGTG
1316_a_219HTB2	AATTTCTACTAAGTGTAGATCAGGATCACGAGCGCCATCTAGT
1317_a_219HTB2	AATTTCTACTAAGTGTAGATCTTTGTTCTTGTAAGCGCGATTT
1318_a_219HTB2	AATTTCTACTAAGTGTAGATGAGAACACCGCTTTATTAGGCGA
1319_a_219HTB2	AATTTCTACTAAGTGTAGATGGATCAGTAACCGTTATTTGAGC
1320_a_219HTB2	AATTTCTACTAAGTGTAGATTTAGGCGAAGCGGTGGGCACAGC
1321_a_220ICS2	AATTTCTACTAAGTGTAGATGCTAATCTTAAGCCAACCTTGAG
1322_a_220ICS2	AATTTCTACTAAGTGTAGATTCTATTCGACGCATTTGGTTACA
1323_a_220ICS2	AATTTCTACTAAGTGTAGATTTGATGCCGGACTTGCAGTCGAA
1324_a_220ICS2	AATTTCTACTAAGTGTAGATCCAACAGATATGTAACCAAATGC
1325_a_220ICS2	AATTTCTACTAAGTGTAGATGATGTCAAGCTTTCTTGATGCCG
1326_a_220ICS2	AATTTCTACTAAGTGTAGATGTGCATTAACGTGGCATATAATT
1327_a_221IFA38	AATTTCTACTAAGTGTAGATTTCGGCCCTTCTGGAATTTCAAG
1328_a_221IFA38	AATTTCTACTAAGTGTAGATTAGAGATAATTGTAGGGGCCTTT
1329_a_221IFA38	AATTTCTACTAAGTGTAGATCTGTGAAGGAATTCTGGTTTCTT
1330_a_221IFA38	AATTTCTACTAAGTGTAGATGGAGAATTCTGTAGTTCAATAGT
1331_a_221IFA38	AATTTCTACTAAGTGTAGATGAAGTCCTTTATAGAGATAATTG
1332_a_221IFA38	AATTTCTACTAAGTGTAGATGTAATGTTTCGGATGTTCTGTTT
1333_a_222ILS1	AATTTCTACTAAGTGTAGATATACGATGGCGGGTAATCTATCC
1334_a_222ILS1	AATTTCTACTAAGTGTAGATGTCATCATGGATAGATTACCCGC
1335_a_222ILS1	AATTTCTACTAAGTGTAGATGTCATTATTGGATTGGCAATGCC
1336_a_222ILS1	AATTTCTACTAAGTGTAGATCGGTGCTGGTGCCGGCGCAGGTC
1337_a_222ILS1	AATTTCTACTAAGTGTAGATGTCTATCCTTATATTCGTCCGTA
1338_a_222ILS1	AATTTCTACTAAGTGTAGATTATGTTTAACCTTTTATACGATG
1339_a_223IML3	AATTTCTACTAAGTGTAGATTTGTTCTCCCAAAATCCCATGCT
1340_a_223IML3	AATTTCTACTAAGTGTAGATTTTATGAAAGACCTCTCTCGAAC
1341_a_223IML3	AATTTCTACTAAGTGTAGATCATAATCGTATGTTCGAGAGAGG
1342_a_223IML3	AATTTCTACTAAGTGTAGATCCGGCGCTCTTCAGCCCTGAAGT
1343_a_223IML3	AATTTCTACTAAGTGTAGATGGAGAACAACAAAGATTCCATCA
1344_a_223IML3	AATTTCTACTAAGTGTAGATCCTGAAGCGCGATTTAGGCAGAT
1345_a_224IPP1	AATTTCTACTAAGTGTAGATAATAGTGCGCCACACAGGGATAA
1346_a_224IPP1	AATTTCTACTAAGTGTAGATATTCACAGAAGGAGATGCCAATG
1347_a_224IPP1	AATTTCTACTAAGTGTAGATAAGCCCAGGTAGAAGTGTTTCAT
1348_a_224IPP1	AATTTCTACTAAGTGTAGATAAGAACAGTCAAATCCGTTTGAA
1349_a_224IPP1	AATTTCTACTAAGTGTAGATTGTAACTAAAAGGTTGCGGGACT
1350_a_224IPP1	AATTTCTACTAAGTGTAGATACTGTTCTTCAAAATATCGTCAT
1351_a_225IRA1	AATTTCTACTAAGTGTAGATTTCCGCTTATTACACAGTACCGG
1352_a_225IRA1	AATTTCTACTAAGTGTAGATAATCGTAATACAAAGCGAAAACC
1353_a_225IRA1	AATTTCTACTAAGTGTAGATTGAAAAACTTCCAGGCGGTGTCG
1354_a_225IRA1	AATTTCTACTAAGTGTAGATATATGAGCAGTAACTCTTGTTAT
1355_a_225IRA1	AATTTCTACTAAGTGTAGATGTATTACCCTCTAAGCGAGCCGA
1356_a_225IRA1	AATTTCTACTAAGTGTAGATATTGGCATTGGGCTCATAGTAGT
1357_a_226IST2	AATTTCTACTAAGTGTAGATACACTGATGTAGTGGTGGAATCT
1358_a_226IST2	AATTTCTACTAAGTGTAGATACAGTCTTTCACACTGATGTAGT
1359_a_226IST2	AATTTCTACTAAGTGTAGATTATAAGGGAAGCTGGAAATAGGG
1360_a_226IST2	AATTTCTACTAAGTGTAGATAGTTGAAAAATATGGAAAGTGCT
1361_a_226IST2	AATTTCTACTAAGTGTAGATTGATAAATAAGCACTTTCCATAT
1362_a_226IST2	AATTTCTACTAAGTGTAGATCCAGCCCCCTATTTCCAGCTTCC
1363_a_227ISW1	AATTTCTACTAAGTGTAGATATGATACATTGATATGCACGGCC
1364_a_227ISW1	AATTTCTACTAAGTGTAGATAAGTTATCCCCCTTTGATGATAC
1365_a_227ISW1	AATTTCTACTAAGTGTAGATAGGTCCATTGTGAAGACATCCAG
1366_a_227ISW1	AATTTCTACTAAGTGTAGATTGTTCGAATAATACGTATGGCGC
1367_a_227ISW1	AATTTCTACTAAGTGTAGATATTGGAAATCATCCTTATCTGTG
1368_a_227ISW1	AATTTCTACTAAGTGTAGATGATAAGTCAACTGGATACAGGTC
1369_a_228KAP104	AATTTCTACTAAGTGTAGATCATCGATAACGACACCGACAATG
1370_a_228KAP104	AATTTCTACTAAGTGTAGATTACGTAATAAACTTCAACAGAGC
1371_a_228KAP104	AATTTCTACTAAGTGTAGATTTACGTAGAAATTCCTACGATAG
1372_a_228KAP104	AATTTCTACTAAGTGTAGATAAAATAAATAATCTAGAGGGGAA
1373_a_228KAP104	AATTTCTACTAAGTGTAGATAGCAAAACTCTATAACCCGGATC
1374_a_228KAP104	AATTTCTACTAAGTGTAGATTTTAAGTTTCCCCTCTAGATTAT
1375_a_229KIP1	AATTTCTACTAAGTGTAGATACCTCGAGCAAGCGCTCCACTAT
1376_a_229KIP1	AATTTCTACTAAGTGTAGATCCTCCCGCGCTCTCGTATCCGTC
1377_a_229KIP1	AATTTCTACTAAGTGTAGATAGGTTGGCAATTATATATTGTAT
1378_a_229KIP1	AATTTCTACTAAGTGTAGATCCTAATTCAGATACAATATATAA
1379_a_229KIP1	AATTTCTACTAAGTGTAGATCTTAGTTCTTTATATATGTCTGC
1380_a_229KIP1	AATTTCTACTAAGTGTAGATGAACTTCAACCACATTCAGTATG
1381_a_230KTI11	AATTTCTACTAAGTGTAGATAGAATCCTGAGCTGCGAGCAGAG
1382_a_230KTI11	AATTTCTACTAAGTGTAGATTGACTTTACATCCATACACCCTC
1383_a_230KTI11	AATTTCTACTAAGTGTAGATAAATTATTGCGTGAGAAGTTCCT
1384_a_230KTI11	AATTTCTACTAAGTGTAGATATCAACTTTAAAATTATTGCGTG
1385_a_230KTI11	AATTTCTACTAAGTGTAGATCCAGCGATGCTCGTGTGTAGGAC
1386_a_230KTI11	AATTTCTACTAAGTGTAGATTAAAAGTGTAAGGGTGTTAAAGA
1387_a_231KTR3	AATTTCTACTAAGTGTAGATTTGCTTCTGCACGTTCTGCCATA
1388_a_231KTR3	AATTTCTACTAAGTGTAGATCAGAAAGGGGCTCACAGGACCAA
1389_a_231KTR3	AATTTCTACTAAGTGTAGATTCTCTTGGTAATGAATATGGCAG
1390_a_231KTR3	AATTTCTACTAAGTGTAGATTGGAAAGACGCTAGAAGAGATTG
1391_a_231KTR3	AATTTCTACTAAGTGTAGATAGGCTTTCTTCTAACGTTGAGTT
1392_a_231KTR3	AATTTCTACTAAGTGTAGATGATCGTAACTCAACGTTAGAAGA
1393_a_232KTR4	AATTTCTACTAAGTGTAGATACCCGGCTAAGGGGAGAATTCCA
1394_a_232KTR4	AATTTCTACTAAGTGTAGATGAACAATTCATCTGAACCCGTAA
1395_a_232KTR4	AATTTCTACTAAGTGTAGATCTACCCTTATGCCTGCTTTATTG
1396_a_232KTR4	AATTTCTACTAAGTGTAGATAAATGAAGTCTACAAAGTGGCAG
1397_a_232KTR4	AATTTCTACTAAGTGTAGATACTACATGCAGTTAGAGAACGTC
1398_a_232KTR4	AATTTCTACTAAGTGTAGATTTGCTCTTTCTGCCACTTTGTAG
1399_a_233LDB7	AATTTCTACTAAGTGTAGATTGTCTTCAGGAGCCTTCCAAAGC
1400_a_233LDB7	AATTTCTACTAAGTGTAGATTTCACTTTCATTGCGGTCACGCA
1401_a_233LDB7	AATTTCTACTAAGTGTAGATCTGTGTTTGTGTCTTCAGGAGCC
1402_a_233LDB7	AATTTCTACTAAGTGTAGATTGCAATTGACACATGCTGTCGAA
1403_a_233LDB7	AATTTCTACTAAGTGTAGATCATTCTAAGACTCACTGTGATAG
1404_a_233LDB7	AATTTCTACTAAGTGTAGATTTATTCCGCGGAAAGTCCGAGCG
1405_a_234LDH1	AATTTCTACTAAGTGTAGATTAATCAGCAATGCCGATTTGGGC
1406_a_234LDH1	AATTTCTACTAAGTGTAGATGTGGTGCACAGACATAATTGCAC
1407_a_234LDH1	AATTTCTACTAAGTGTAGATCATAAAGAAGGTCAGGCCTCGTC
1408_a_234LDH1	AATTTCTACTAAGTGTAGATTCATGAGTGGCTCAAGGTCCCCA
1409_a_234LDH1	AATTTCTACTAAGTGTAGATTTCGAAAAGTTTCAAGAGGACGC
1410_a_234LDH1	AATTTCTACTAAGTGTAGATGAAGAAAACAACGTAACTGATGG
1411_a_235LSM2	AATTTCTACTAAGTGTAGATTTCCAACTAGTTAGGCCTCAGCC
1412_a_235LSM2	AATTTCTACTAAGTGTAGATCCGTACAAAGGATCCCTAAGTAG
1413_a_235LSM2	AATTTCTACTAAGTGTAGATGATAGAGGCTGAGGCCTAACTAG
1414_a_235LSM2	AATTTCTACTAAGTGTAGATGTTCAAAACTTCCTCATTGCCTG
1415_a_235LSM2	AATTTCTACTAAGTGTAGATCCGCTGTTGTAATTGTATCATTG
1416_a_235LSM2	AATTTCTACTAAGTGTAGATCTGCCGAGATGACAATATAGAGG
1417_a_236LSR1	AATTTCTACTAAGTGTAGATTTTAACCGCCGAGGCCTGCACAC
1418_a_236LSR1	AATTTCTACTAAGTGTAGATACTACGTGTATAACGATGCTGCA
1419_a_236LSR1	AATTTCTACTAAGTGTAGATTCTATGAAGCTTCGCTATCCTGC
1420_a_236LSR1	AATTTCTACTAAGTGTAGATCCACCCACACCCATACACCCCAT
1421_a_236LSR1	AATTTCTACTAAGTGTAGATTATCTCTCGTCCTCTGCAGACCC
1422_a_236LSR1	AATTTCTACTAAGTGTAGATAGCAGAAAAGCATGTTATTTAAT
1423_a_237LYS2	AATTTCTACTAAGTGTAGATGCCAGCGGAATTCCACTTGCAAT
1424_a_237LYS2	AATTTCTACTAAGTGTAGATCCTCGCTAAAACTGTGCGATGCC
1425_a_237LYS2	AATTTCTACTAAGTGTAGATTTCTTGCTGACCGCTTCTAGAGG
1426_a_237LYS2	AATTTCTACTAAGTGTAGATGCGAGGAAAACTCTTCAATAGTT
1427_a_237LYS2	AATTTCTACTAAGTGTAGATGACATTGAGTCACACGCGAAAAA
1428_a_237LYS2	AATTTCTACTAAGTGTAGATGGCGATGTTCATGTTCATTAGGC
1429_a_238MAK5	AATTTCTACTAAGTGTAGATTTTCACCTCACAAACCCGCCTCA
1430_a_238MAK5	AATTTCTACTAAGTGTAGATTTGAATGCATTCCGCTGTATTAG
1431_a_238MAK5	AATTTCTACTAAGTGTAGATAGAGAAAAAGAAAAGTACGGACT
1432_a_238MAK5	AATTTCTACTAAGTGTAGATTCATTCTTCTCCTCGTTGGAATC
1433_a_238MAK5	AATTTCTACTAAGTGTAGATATGCCTTAAGGAAAACCTAGATG
1434_a_238MAK5	AATTTCTACTAAGTGTAGATATTAATAAGCGTCAATCGATATG
1435_a_239MAL31	AATTTCTACTAAGTGTAGATTGGGGAAGACGTTGTTGTAGCAG
1436_a_239MAL31	AATTTCTACTAAGTGTAGATTGCAGGTATCATACCGGCCTCCA
1437_a_239MAL31	AATTTCTACTAAGTGTAGATAACACCTGTTGGAGAGTATAAGG
1438_a_239MAL31	AATTTCTACTAAGTGTAGATAAGACTTCTTCAGGCCTCATAGT
1439_a_239MAL31	AATTTCTACTAAGTGTAGATCACAGAGGCAGCTTTCAATATAC
1440_a_239MAL31	AATTTCTACTAAGTGTAGATATGTGTAACTTAACGTTTGTGCA
1441_a_240MAL32	AATTTCTACTAAGTGTAGATAGTTCCTAGCGTACCTAACGTAG
1442_a_240MAL32	AATTTCTACTAAGTGTAGATGATCGTGGGATGATACAAACAAC
1443_a_240MAL32	AATTTCTACTAAGTGTAGATGCGGACCCCACACAATTAAGAAT
1444_a_240MAL32	AATTTCTACTAAGTGTAGATAGTTTACAGGATTTATCCGGAAG
1445_a_240MAL32	AATTTCTACTAAGTGTAGATCAACGAAGCGCGCAATAAGGAGA
1446_a_240MAL32	AATTTCTACTAAGTGTAGATAACGAAGCGCGCAATAAGGAGAA
1447_a_241MAL33	AATTTCTACTAAGTGTAGATTGGGGAAAAACCTGGAACCAAAT
1448_a_241MAL33	AATTTCTACTAAGTGTAGATCCCAGAAATGAAAGTGCTAGATG
1449_a_241MAL33	AATTTCTACTAAGTGTAGATCAGTGACATTCCACGGCCATGCG
1450_a_241MAL33	AATTTCTACTAAGTGTAGATCCTTATTCCGTGTTCTAATCTTC
1451_a_241MAL33	AATTTCTACTAAGTGTAGATAGAACTTCCTTGAAAACCAATCA
1452_a_241MAL33	AATTTCTACTAAGTGTAGATCTTGTCAACTCTGTCTTATATCA
1453_a_242MAP2	AATTTCTACTAAGTGTAGATGTTGGCGTAAACAGTCGATCGTT
1454_a_242MAP2	AATTTCTACTAAGTGTAGATCGCCAACAAAATTCGGATATCGA
1455_a_242MAP2	AATTTCTACTAAGTGTAGATGCCACGATCGCTGTTGCTTCCCT
1456_a_242MAP2	AATTTCTACTAAGTGTAGATAAGAATCTCTCTCAGAAGAGGTT
1457_a_242MAP2	AATTTCTACTAAGTGTAGATAGAGGTTTGGCCACGATCGCTGT
1458_a_242MAP2	AATTTCTACTAAGTGTAGATTACTCTTCAAGGGACCTTTAATG
1459_a_243MBA1	AATTTCTACTAAGTGTAGATGGTTACGGGCAATCTTTCGGTGA
1460_a_243MBA1	AATTTCTACTAAGTGTAGATTGAAACCAATATCTGAGACTCTT
1461_a_243MBA1	AATTTCTACTAAGTGTAGATGGTGATTGGTACGGAGTATCGCG
1462_a_243MBA1	AATTTCTACTAAGTGTAGATAACTCAAGAGAGGGGCAAACATA
1463_a_243MBA1	AATTTCTACTAAGTGTAGATAGCGCAGCCTTAATCATATATAG
1464_a_243MBA1	AATTTCTACTAAGTGTAGATCACGTTCCACTAGTCAATCCAAT
1465_a_244MCM2	AATTTCTACTAAGTGTAGATCTTCGTGAAGTATGTATGTGGGA
1466_a_244MCM2	AATTTCTACTAAGTGTAGATGATGCTAAAAAGGAAAAGGACTA
1467_a_244MCM2	AATTTCTACTAAGTGTAGATCAGAATGTTTAAACAGGTATTTA
1468_a_244MCM2	AATTTCTACTAAGTGTAGATTTACACAATACTAAATTCTTTCT
1469_a_244MCM2	AATTTCTACTAAGTGTAGATGCATCCAAAATCTCAAATTCAGC
1470_a_244MCM2	AATTTCTACTAAGTGTAGATAACAGGTATTTAATCCATTTAGA
1471_a_245MCM7	AATTTCTACTAAGTGTAGATTTCGAGGCCGTGAAAAACGCGAA
1472_a_245MCM7	AATTTCTACTAAGTGTAGATTCAATAACAGGTCGAGGCCCCTT
1473_a_245MCM7	AATTTCTACTAAGTGTAGATTGGGTAAATTAGTTAAGAAAAAT
1474_a_245MCM7	AATTTCTACTAAGTGTAGATCACGAAAGTGAGATACAAGCAAA
1475_a_245MCM7	AATTTCTACTAAGTGTAGATCTTATAAGGAAAATAAATGCAAT
1476_a_245MCM7	AATTTCTACTAAGTGTAGATCCCAGAAAGGAAATTTCCTTATA
1477_a_246MCX1	AATTTCTACTAAGTGTAGATACGTTGGATCAACTCCTAACCCA
1478_a_246MCX1	AATTTCTACTAAGTGTAGATCCATTATGCTGCCTCAAACGTCG
1479_a_246MCX1	AATTTCTACTAAGTGTAGATGTTCGATATGCCCCTCCAACAGC
1480_a_246MCX1	AATTTCTACTAAGTGTAGATTGCGACATGGTACCTTTCTTATC
1481_a_246MCX1	AATTTCTACTAAGTGTAGATCCAGGGCCTTGAACCGTCACGTT
1482_a_246MCX1	AATTTCTACTAAGTGTAGATTTGTTGTTATCTACTACAATCGA
1483_a_247MEC1	AATTTCTACTAAGTGTAGATCACCAACAAGCATTAGAATACAA
1484_a_247MEC1	AATTTCTACTAAGTGTAGATAAGGCTCCATAACTATATGGAGC
1485_a_247MEC1	AATTTCTACTAAGTGTAGATTTTGCTTGTTTGTTTATTCTTTA
1486_a_247MEC1	AATTTCTACTAAGTGTAGATGGGTGGAACTTGCATATCGTTCG
1487_a_247MEC1	AATTTCTACTAAGTGTAGATTTATGATAAGTACATAGTATGCT
1488_a_247MEC1	AATTTCTACTAAGTGTAGATATTTATAAGGGAAAGAAGAAATT
1489_a_248MED8	AATTTCTACTAAGTGTAGATAGCTTAATGGATCAAAAGAAGGA
1490_a_248MED8	AATTTCTACTAAGTGTAGATGGCGTTGGACCTTGGAAACCCTT
1491_a_248MED8	AATTTCTACTAAGTGTAGATTGTTAAGTTATTACTTGGGTCCT
1492_a_248MED8	AATTTCTACTAAGTGTAGATGACACTTTGCAAAGGCCTTCAGC
1493_a_248MED8	AATTTCTACTAAGTGTAGATATACTATATACGTTTGAGCTTAA
1494_a_248MED8	AATTTCTACTAAGTGTAGATTCTTATTTGGGCGTTGGACCTTG
1495_a_249MEO1	AATTTCTACTAAGTGTAGATTTGCTTACTTAGCTGCGTGCTTG
1496_a_249MEO1	AATTTCTACTAAGTGTAGATTTCTTGAACAAGCACGCAGCTAA
1497_a_249MEO1	AATTTCTACTAAGTGTAGATTGTCAGTTTCTTCTTGAACAAGC
1498_a_249MEO1	AATTTCTACTAAGTGTAGATTTAGCCTGCTTTGTTGCTTACTT
1499_a_250MET8	AATTTCTACTAAGTGTAGATCGTCAGCATGGCTATTATAACAC
1500_a_250MET8	AATTTCTACTAAGTGTAGATCTCAAACAGTTCCGTTTCAAAGT
1501_a_250MET8	AATTTCTACTAAGTGTAGATTATTAACTATATATGCGAAAAGC
1502_a_250MET8	AATTTCTACTAAGTGTAGATCATGCTACTGCCCGTAGTCATCG
1503_a_250MET8	AATTTCTACTAAGTGTAGATAGTAAATAAATGTACTTAGATAG
1504_a_250MET8	AATTTCTACTAAGTGTAGATATCTGCGTCTCTACGTTCTTACG
1505_a_251MIC12	AATTTCTACTAAGTGTAGATCCAGAGCTTCTGCATTGGCCAAA
1506_a_251MIC12	AATTTCTACTAAGTGTAGATGAGACTAGCGATTGTGCACCACT
1507_a_251MIC12	AATTTCTACTAAGTGTAGATAATCATGTTTCCCAGAGCTTCTG
1508_a_251MIC12	AATTTCTACTAAGTGTAGATCACATCGAGTCTCATAGTCTTTC
1509_a_251MIC12	AATTTCTACTAAGTGTAGATTCTGTGACGTTCTTGTTGCAAGA
1510_a_251MIC12	AATTTCTACTAAGTGTAGATATAGTTTGCTCTTCTCCAAGAGG
1511_a_252MIS1	AATTTCTACTAAGTGTAGATTTACTGACGCGCCAGAACGAGTA
1512_a_252MIS1	AATTTCTACTAAGTGTAGATAGCATGGCGCTAGAGAACTTTCT
1513_a_252MIS1	AATTTCTACTAAGTGTAGATTTTCACTTCAACGGACAGCGATT
1514_a_252MIS1	AATTTCTACTAAGTGTAGATGTTCGAGAACTGGTAATGTTTGA
1515_a_252MIS1	AATTTCTACTAAGTGTAGATACTAATACATAATTGTACCGTGC
1516_a_252MIS1	AATTTCTACTAAGTGTAGATCGCCATCCAACCAATCGCATGGG
1517_a_253MIX23	AATTTCTACTAAGTGTAGATTGGACTAAAAACCTACAGCGCTC
1518_a_253MIX23	AATTTCTACTAAGTGTAGATTAAAATTCGATCAGGTTGCCCTT
1519_a_253MIX23	AATTTCTACTAAGTGTAGATATCAGGCTCTAGACTCTAAGATA
1520_a_253MIX23	AATTTCTACTAAGTGTAGATTCCCATTGTGGTTGCATAGTCAT
1521_a_253MIX23	AATTTCTACTAAGTGTAGATGCTTGTTACCCAGAATCGCCTAT
1522_a_253MIX23	AATTTCTACTAAGTGTAGATTTCCATTGCGTCATTCATGGTTT
1523_a_254MMS4	AATTTCTACTAAGTGTAGATCTGGTTGCTTGTGATAACTCAGG
1524_a_254MMS4	AATTTCTACTAAGTGTAGATATTCAGCTTCTTTATTCTAAATG
1525_a_254MMS4	AATTTCTACTAAGTGTAGATAGGTGAATACAAATTTATACGCA
1526_a_254MMS4	AATTTCTACTAAGTGTAGATTTCCTACACAAGTTACGGCAAAT
1527_a_254MMS4	AATTTCTACTAAGTGTAGATTCAATAACATTGTGAGATTTGCC
1528_a_254MMS4	AATTTCTACTAAGTGTAGATTAATATCATGATGATATAGAGAA
1529_a_255MNN2	AATTTCTACTAAGTGTAGATGCACGTGAACGGTAATAACGGGT
1530_a_255MNN2	AATTTCTACTAAGTGTAGATATCCCTCCGCAAAAGGACGCGAT
1531_a_255MNN2	AATTTCTACTAAGTGTAGATCGGAGGGATGAAAAAGATAGTGA
1532_a_255MNN2	AATTTCTACTAAGTGTAGATCATAACCTATTTAGCGAACCCTC
1533_a_255MNN2	AATTTCTACTAAGTGTAGATGCGAACCCTCCAACTTCTGAGCG
1534_a_255MNN2	AATTTCTACTAAGTGTAGATGTTAATCAGGTGTGAGGTGGAAT
1535_a_256MOH1	AATTTCTACTAAGTGTAGATACTTCCTTATCCTGCCCCTTATC
1536_a_256MOH1	AATTTCTACTAAGTGTAGATTCTATGGGGTTCAGAGTGATAAG
1537_a_256MOH1	AATTTCTACTAAGTGTAGATCTGACTTGCATTCTTGATATTGG
1538_a_256MOH1	AATTTCTACTAAGTGTAGATTTTCGTTATATAACGTAACCTTT
1539_a_256MOH1	AATTTCTACTAAGTGTAGATGTAATAGATAAAGTAGGACAGAG
1540_a_256MOH1	AATTTCTACTAAGTGTAGATTCTATTACTAAACTCAACACATT
1541_a_257MRP21	AATTTCTACTAAGTGTAGATGAGAATGAAGGCGTTGAACAGCA
1542_a_257MRP21	AATTTCTACTAAGTGTAGATCCTGGTCTTGCTGTTCAACGCCT
1543_a_257MRP21	AATTTCTACTAAGTGTAGATCTTTCTACTGGGTCTGACTCGTC
1544_a_257MRP21	AATTTCTACTAAGTGTAGATAAAGAATTGAATTTGGAGAATGA
1545_a_257MRP21	AATTTCTACTAAGTGTAGATTCAATACGGTAGAGCTTCTACAG
1546_a_257MRP21	AATTTCTACTAAGTGTAGATCATCAACAAGTACTGTAGAAGCT
1547_a_258MRPL16	AATTTCTACTAAGTGTAGATGAGTTAGGTTTCTCGTTATTGGT
1548_a_258MRPL16	AATTTCTACTAAGTGTAGATTCACAGCTCATCTCATCGAGAGG
1549_a_258MRPL16	AATTTCTACTAAGTGTAGATTCGTTATTGGTGATAACAAATTT
1550_a_258MRPL16	AATTTCTACTAAGTGTAGATCACCAGCATTCTTTCGTAATTAG
1551_a_258MRPL16	AATTTCTACTAAGTGTAGATTATCCAGTTGAATCACTAATTAC
1552_a_258MRPL16	AATTTCTACTAAGTGTAGATAGGCAGTTTCTCAGTGAATTGGT
1553_a_259MRPL27	AATTTCTACTAAGTGTAGATAACAGAGCCTAATACTTGCGGGA
1554_a_259MRPL27	AATTTCTACTAAGTGTAGATAATGTTGCTTCACTGCAGCTTGT
1555_a_259MRPL27	AATTTCTACTAAGTGTAGATATAGTTAAGGGCATTTCACTTTG
1556_a_259MRPL27	AATTTCTACTAAGTGTAGATACTTTGATCTAGAATGATCCTCT
1557_a_259MRPL27	AATTTCTACTAAGTGTAGATAAGATTACTAACCTTGTTAATAA
1558_a_259MRPL27	AATTTCTACTAAGTGTAGATGTTATATGGTAAGGAAGCTCTTG
1559_a_260MRPL36	AATTTCTACTAAGTGTAGATCGGTTTGGGGACAAAACTCAGAA
1560_a_260MRPL36	AATTTCTACTAAGTGTAGATTTGATGAAGTCGATCTGTAATAA
1561_a_260MRPL36	AATTTCTACTAAGTGTAGATTTTATGATATCTTGGAAGCTCGC
1562_a_260MRPL36	AATTTCTACTAAGTGTAGATATGTTAAAACAGCGAGCTTCCAA
1563_a_260MRPL36	AATTTCTACTAAGTGTAGATATTGTTTCCGCGGTTTTAGGATC
1564_a_260MRPL36	AATTTCTACTAAGTGTAGATAATATCAAAATATGCCAAATGTG
1565_a_261MRPL37	AATTTCTACTAAGTGTAGATTCGCATATATACTGCTTCACCAT
1566_a_261MRPL37	AATTTCTACTAAGTGTAGATCTTGTCGAACCTCTCAGTTTGCC
1567_a_261MRPL37	AATTTCTACTAAGTGTAGATTACATTAGATAATTCTTCACTAC
1568_a_261MRPL37	AATTTCTACTAAGTGTAGATCCAAACACGCTGTTGAGTCTGCA
1569_a_261MRPL37	AATTTCTACTAAGTGTAGATAAAGCATGATTCAATGACTATAA
1570_a_261MRPL37	AATTTCTACTAAGTGTAGATTGTCGAAGGCAGGTAAGAACGAT
1571_a_262MRPS5	AATTTCTACTAAGTGTAGATCAACTGAGCTAGTGATCTCCAAA
1572_a_262MRPS5	AATTTCTACTAAGTGTAGATATACTGGTAGTAAAAGTCAAACC
1573_a_262MRPS5	AATTTCTACTAAGTGTAGATCTCCGCGAATAAAAGAAAGCATC
1574_a_262MRPS5	AATTTCTACTAAGTGTAGATCCATTTGATTGAATAAACTCTAA
1575_a_262MRPS5	AATTTCTACTAAGTGTAGATTTCGCGGAGTAAAGTTCCTTAAA
1576_a_262MRPS5	AATTTCTACTAAGTGTAGATTGTATCCCATATATTTCATTACA
1577_a_263MRPS9	AATTTCTACTAAGTGTAGATCGAGAACCGGTGGACATTTGGTA
1578_a_263MRPS9	AATTTCTACTAAGTGTAGATTATAGGTTGTTCTTGTAAGGCAA
1579_a_263MRPS9	AATTTCTACTAAGTGTAGATAAACTAGCAACTGCGTGCGTAAG
1580_a_263MRPS9	AATTTCTACTAAGTGTAGATAGTTTGTCTTACGCACGCAGTTG
1581_a_263MRPS9	AATTTCTACTAAGTGTAGATAATATCTAATTCTTTGTAATCCA
1582_a_263MRPS9	AATTTCTACTAAGTGTAGATACGAGACATATAATGTGATATAT
1583_a_264MRX3	AATTTCTACTAAGTGTAGATCGGTATGAGTTATCTGCAACCCA
1584_a_264MRX3	AATTTCTACTAAGTGTAGATTATGCCTTCTACACTTAGCCAAT
1585_a_264MRX3	AATTTCTACTAAGTGTAGATTGTGCTGCAAAGTTTCTTAAAGC
1586_a_264MRX3	AATTTCTACTAAGTGTAGATTTGATTCATCTTCTGTGTGGGTT
1587_a_264MRX3	AATTTCTACTAAGTGTAGATACTTATACCCTGAATGATATCAG
1588_a_264MRX3	AATTTCTACTAAGTGTAGATACTGTCATTAGAGCTTTGTTCTC
1589_a_265MSI1	AATTTCTACTAAGTGTAGATTACATTATTGAACAGCGTCCAAG
1590_a_265MSI1	AATTTCTACTAAGTGTAGATAAGATTTGGTTATATAATGTACG
1591_a_265MSI1	AATTTCTACTAAGTGTAGATTACCCACGATGCTTCTACCAACG
1592_a_265MSI1	AATTTCTACTAAGTGTAGATAGAGCGATTTGTTCACATCCATT
1593_a_265MSI1	AATTTCTACTAAGTGTAGATCGTATCTTTGCTTATAATATAGC
1594_a_265MSI1	AATTTCTACTAAGTGTAGATCTTTGCATTACGTACATTATATA
1595_a_266MTC4	AATTTCTACTAAGTGTAGATCCAATGCAGAAAATCCACAGGGT
1596_a_266MTC4	AATTTCTACTAAGTGTAGATAATCCTGAGGAAAACCCTGTGGA
1597_a_266MTC4	AATTTCTACTAAGTGTAGATTGCATTGGTAAACTCGATTTCAT
1598_a_266MTC4	AATTTCTACTAAGTGTAGATCCATTATTGGTAAGAAGGACAAT
1599_a_266MTC4	AATTTCTACTAAGTGTAGATATAGACAGGATTGTCCTTCTTAC
1600_a_266MTC4	AATTTCTACTAAGTGTAGATCACCGTTCCCATTTAACTGTGAA
1601_a_267MUD1	AATTTCTACTAAGTGTAGATCTTGCCCATCAGATTGATGTCCT
1602_a_267MUD1	AATTTCTACTAAGTGTAGATGAGCAGCCTTGGTAACCTTAGCG
1603_a_267MUD1	AATTTCTACTAAGTGTAGATTATGTATTAGTTAATTAAGTATT
1604_a_267MUD1	AATTTCTACTAAGTGTAGATTCTCATGTCTCTGACAGCGAATC
1605_a_267MUD1	AATTTCTACTAAGTGTAGATCAGTCTTGTCAACAGACTTGATA
1606_a_267MUD1	AATTTCTACTAAGTGTAGATAGTGAATACCCACCATTAGGTAG
1607_a_268MUM2	AATTTCTACTAAGTGTAGATTTTGCTGCTGTTACCTTCGCCGC
1608_a_268MUM2	AATTTCTACTAAGTGTAGATCACACACACACACACACACACAC
1609_a_268MUM2	AATTTCTACTAAGTGTAGATACTCGATAGATTTGATCATACAC
1610_a_268MUM2	AATTTCTACTAAGTGTAGATTACATATTTCAGTAATAAATCCA
1611_a_268MUM2	AATTTCTACTAAGTGTAGATCATTATATGTGTATGATCAAATC
1612_a_268MUM2	AATTTCTACTAAGTGTAGATAGTAATAAATCCATTTCCATTAG
1613_a_269NCL1	AATTTCTACTAAGTGTAGATAATTATGCCAAAAGCAGTATTTA
1614_a_269NCL1	AATTTCTACTAAGTGTAGATGTTACTTCAGCACCGCAAGGGAT
1615_a_269NCL1	AATTTCTACTAAGTGTAGATGGCATAATTGAAATGCATCTACT
1616_a_269NCL1	AATTTCTACTAAGTGTAGATAAACTTAATTAGCGAGAAGAAGT
1617_a_269NCL1	AATTTCTACTAAGTGTAGATGTGTACCCACTTACGTATTAAAT
1618_a_269NCL1	AATTTCTACTAAGTGTAGATAAAATTCAGTGCAAATTAATCTC
1619_a_270NGR1	AATTTCTACTAAGTGTAGATCGTACAACTATGAAGAGTCAGAG
1620_a_270NGR1	AATTTCTACTAAGTGTAGATGAACTAGGATATAACACGCAGAT
1621_a_270NGR1	AATTTCTACTAAGTGTAGATTCGTGATCGAATCTGTTATATTG
1622_a_270NGR1	AATTTCTACTAAGTGTAGATATTGCTTCTTTGTCGACTGCGTC
1623_a_270NGR1	AATTTCTACTAAGTGTAGATTCGACTGCGTCTATGTATATTGG
1624_a_270NGR1	AATTTCTACTAAGTGTAGATTTGATATTCTCTTCCTGTTCCAA
1625_a_271NHP6B	AATTTCTACTAAGTGTAGATGGGAGAAGTTAAAGAGGGGTAGA
1626_a_271NHP6B	AATTTCTACTAAGTGTAGATACTTCTCCCGAAAAGCAGAGTTG
1627_a_271NHP6B	AATTTCTACTAAGTGTAGATGCACAGCTAGAACAGGATACAGC
1628_a_271NHP6B	AATTTCTACTAAGTGTAGATTAAGATTACCATCATTGTCTACC
1629_a_271NHP6B	AATTTCTACTAAGTGTAGATGCAAAGTATGTAAGGCGCTGGGT
1630_a_271NHP6B	AATTTCTACTAAGTGTAGATTCTGCTTGGTGTTAGGAGCTGTC
1631_a_272NPL4	AATTTCTACTAAGTGTAGATTGAAACGGAAGAGCCAATTGTGG
1632_a_272NPL4	AATTTCTACTAAGTGTAGATCCAATATGTCCGAATTTAATGAA
1633_a_272NPL4	AATTTCTACTAAGTGTAGATAACGAATTCAAGTACAGGAAAGA
1634_a_272NPL4	AATTTCTACTAAGTGTAGATATGAAACAAAATTCTCCAACAAC
1635_a_272NPL4	AATTTCTACTAAGTGTAGATTTCTGGTGGTGTCCCTTGTGATG
1636_a_272NPL4	AATTTCTACTAAGTGTAGATGCCTGCTTCTTTCTGTAGCTTGA
1637_a_273NRG2	AATTTCTACTAAGTGTAGATAATTTCAAACGAACTGCCTACCG
1638_a_273NRG2	AATTTCTACTAAGTGTAGATGGGGAATCACGTCTGGCTATTAC
1639_a_273NRG2	AATTTCTACTAAGTGTAGATTTATGCTGCGGGACATCATTGTC
1640_a_273NRG2	AATTTCTACTAAGTGTAGATCTCAACGACAATGATGTCCCGCA
1641_a_273NRG2	AATTTCTACTAAGTGTAGATAAGAGGGTGTAGGATTTGCCTGT
1642_a_273NRG2	AATTTCTACTAAGTGTAGATCCTGTTAGCGATGTAGGAGCTAC
1643_a_274NTC20	AATTTCTACTAAGTGTAGATAATTTCAGAAAGCGGTGTTCCCC
1644_a_274NTC20	AATTTCTACTAAGTGTAGATATATTCGCAAAACAAAGGTTACT
1645_a_274NTC20	AATTTCTACTAAGTGTAGATCATAGACAAGAAAGAAAGCAACA
1646_a_274NTC20	AATTTCTACTAAGTGTAGATGCGAATATGAAAAATGTACAGAT
1647_a_274NTC20	AATTTCTACTAAGTGTAGATTGCATAATGCTTAATGGGATTGA
1648_a_274NTC20	AATTTCTACTAAGTGTAGATATCCGTACATTTACACATCTGTA
1649_a_275NTH2	AATTTCTACTAAGTGTAGATTAATGCAAATCTCCGCGCGGGGT
1650_a_275NTH2	AATTTCTACTAAGTGTAGATTCCGAGCGGCGTGCCAGTTCCAC
1651_a_275NTH2	AATTTCTACTAAGTGTAGATTATAATTTAGTGGAACTGGCACG
1652_a_275NTH2	AATTTCTACTAAGTGTAGATGGAGGTAATTACAATTCCTATCC
1653_a_275NTH2	AATTTCTACTAAGTGTAGATCATTATAAACTCTATAAAGATGC
1654_a_275NTH2	AATTTCTACTAAGTGTAGATGCGAACTCATTTATCTTGCTCAT
1655_a_276NUP170	AATTTCTACTAAGTGTAGATCTTTGAAATGTTTGCAATGGACC
1656_a_276NUP170	AATTTCTACTAAGTGTAGATCAATGGACCATGATTATGGATGT
1657_a_276NUP170	AATTTCTACTAAGTGTAGATTGACACGCTTTCAATGTACTCTA
1658_a_276NUP170	AATTTCTACTAAGTGTAGATAATGTACTCTATATCGTGTTGCA
1659_a_276NUP170	AATTTCTACTAAGTGTAGATCAATGAGATTCTAAGACCCAAAT
1660_a_276NUP170	AATTTCTACTAAGTGTAGATAAAGTAAAGAAGAGGATATTTGG
1661_a_277OLA1	AATTTCTACTAAGTGTAGATTTCAAGGGCCATCCCAGCGATTT
1662_a_277OLA1	AATTTCTACTAAGTGTAGATGGTCATAAAATCGCTGGGATGGC
1663_a_277OLA1	AATTTCTACTAAGTGTAGATATGACCCAAAAGGAAGGATGCAG
1664_a_277OLA1	AATTTCTACTAAGTGTAGATCCTTGAGACAACTAAGGCAGAAT
1665_a_277OLA1	AATTTCTACTAAGTGTAGATCCTTCTTTGGAGTTGAGCTTTAC
1666_a_277OLA1	AATTTCTACTAAGTGTAGATTCGCAACGAAAGGTATGAGAGAG
1667_a_278OM14	AATTTCTACTAAGTGTAGATCTTTGTTGCTTATCCGCTTTCTC
1668_a_278OM14	AATTTCTACTAAGTGTAGATTCGTTCTCTCCTCTGTTCTTGCC
1669_a_278OM14	AATTTCTACTAAGTGTAGATAGGAGTTGAGGCAAGAACAGAGG
1670_a_278OM14	AATTTCTACTAAGTGTAGATTTCACCGTCCCCTTTCCCTGCCC
1671_a_278OM14	AATTTCTACTAAGTGTAGATCCTGCCCTACTACCCCGGGCCAG
1672_a_278OM14	AATTTCTACTAAGTGTAGATCTTGTTTCCTTTTCCTTTGTTGC
1673_a_279OPY1	AATTTCTACTAAGTGTAGATCTCCACTCATAAGAAAAAGGGAA
1674_a_279OPY1	AATTTCTACTAAGTGTAGATTCACTTTCGGTCACTCACAACGG
1675_a_279OPY1	AATTTCTACTAAGTGTAGATTTCTATTATCTAAATGAATCCTA
1676_a_279OPY1	AATTTCTACTAAGTGTAGATCCTGGTGTTAAAAGAACTGCCTC
1677_a_279OPY1	AATTTCTACTAAGTGTAGATAACACCAGGCAAAACCGGGGATG
1678_a_279OPY1	AATTTCTACTAAGTGTAGATTTTTACTACTGCTCGAGCTTGGT
1679_a_280ORC2	AATTTCTACTAAGTGTAGATTCAGAACACCCACTCACCGCATC
1680_a_280ORC2	AATTTCTACTAAGTGTAGATCGCGAATAAGTCGATATTTATGC
1681_a_280ORC2	AATTTCTACTAAGTGTAGATTAGTCTAGCAAAATCGGGAAAAT
1682_a_280ORC2	AATTTCTACTAAGTGTAGATCACCTCAATGATGCGGTGAGTGG
1683_a_280ORC2	AATTTCTACTAAGTGTAGATCTAGACTAGAAATTGGTACTAGC
1684_a_280ORC2	AATTTCTACTAAGTGTAGATACGACACTTATTCTTATGATCCA
1685_a_281PAF1	AATTTCTACTAAGTGTAGATTAGGTTAGAGCTGTTATGTAGGG
1686_a_281PAF1	AATTTCTACTAAGTGTAGATAAAGGACATCTCGAAAAAGCTTA
1687_a_281PAF1	AATTTCTACTAAGTGTAGATAAAATAGTAAGTTCAAGGTTAGG
1688_a_281PAF1	AATTTCTACTAAGTGTAGATAGAAAGACAAATTAAGTTATTCG
1689_a_281PAF1	AATTTCTACTAAGTGTAGATCGTATGGTCAACTTCGATATCAG
1690_a_281PAF1	AATTTCTACTAAGTGTAGATTACTGGAATCTCGACAGCAAGCT
1691_a_282PAU24	AATTTCTACTAAGTGTAGATATAGGTCCCGTATACGAGGCGCA
1692_a_282PAU24	AATTTCTACTAAGTGTAGATAGGTGAGAGATGGGTGCCAGATG
1693_a_282PAU24	AATTTCTACTAAGTGTAGATTCACAGTGTACATACTTCCGAAG
1694_a_282PAU24	AATTTCTACTAAGTGTAGATATTGCATTTCCAAGGCACAAGAA
1695_a_282PAU24	AATTTCTACTAAGTGTAGATATCCCACATTCATTATTCATATT
1696_a_282PAU24	AATTTCTACTAAGTGTAGATGGGTGCCTTCAGAGATGCAGCTG
1697_a_283PAU9	AATTTCTACTAAGTGTAGATTGCAACCACCACTCTAGCTCAAT
1698_a_283PAU9	AATTTCTACTAAGTGTAGATAGGTATGCGCTTTCATTTCACTA
1699_a_283PAU9	AATTTCTACTAAGTGTAGATTACCCGTTCCTCCATCTGTCATC
1700_a_283PAU9	AATTTCTACTAAGTGTAGATACTATTTCTTGTTAAGATTACAT
1701_a_283PAU9	AATTTCTACTAAGTGTAGATTTAGTGCTGATGTAATCTTAACA
1702_a_283PAU9	AATTTCTACTAAGTGTAGATAGTAGTGATGACAGATGGAGGAA
1703_a_284PBP2	AATTTCTACTAAGTGTAGATTCTTTCCCCGATATGGTACTTAC
1704_a_284PBP2	AATTTCTACTAAGTGTAGATAACTTCGCTCTTTAATTCACTTT
1705_a_284PBP2	AATTTCTACTAAGTGTAGATAAGATGATGAATAGGATTAATCG
1706_a_284PBP2	AATTTCTACTAAGTGTAGATTTACTTGTCGATTAATCCTATTC
1707_a_284PBP2	AATTTCTACTAAGTGTAGATAAGAAAGAAAACCCACTAGCCTA
1708_a_284PBP2	AATTTCTACTAAGTGTAGATTCGTTTGACGAGTATGTACGTGT
1709_a_285PBY1	AATTTCTACTAAGTGTAGATCTCACTAAAGAGGGACGGAGTCT
1710_a_285PBY1	AATTTCTACTAAGTGTAGATGTGAGAAAATTGACCAGAGATGG
1711_a_285PBY1	AATTTCTACTAAGTGTAGATTGCGAAAAGATGGACAAAAACCA
1712_a_285PBY1	AATTTCTACTAAGTGTAGATCTTCTATTAGTGCACAGGGAATG
1713_a_285PBY1	AATTTCTACTAAGTGTAGATTACACATCGGACTGATAAGTTAC
1714_a_285PBY1	AATTTCTACTAAGTGTAGATTCGCAATTATTACTTGGATGCCC
1715_a_286PCA1	AATTTCTACTAAGTGTAGATGGAAAATGATCTGATAACAGGCC
1716_a_286PCA1	AATTTCTACTAAGTGTAGATCGAAAACTCTTCAGAACCAATTT
1717_a_286PCA1	AATTTCTACTAAGTGTAGATTAGAAAGGCCTGTTATCAGATCA
1718_a_286PCA1	AATTTCTACTAAGTGTAGATGCTCCTCGAGCGGATGAATCCAT
1719_a_286PCA1	AATTTCTACTAAGTGTAGATTTCAAAACAGTGATGGATTCATC
1720_a_286PCA1	AATTTCTACTAAGTGTAGATAAAAAGACAACTATTTGACACTT
1721_a_287PCH2	AATTTCTACTAAGTGTAGATAACTCAAGAGAGGGGCAAACATA
1722_a_287PCH2	AATTTCTACTAAGTGTAGATAGCGCAGCCTTAATCATATATAG
1723_a_287PCH2	AATTTCTACTAAGTGTAGATGCCAACGATGAAAAAGAGAAAAG
1724_a_287PCH2	AATTTCTACTAAGTGTAGATGGTTACGGGCAATCTTTCGGTGA
1725_a_287PCH2	AATTTCTACTAAGTGTAGATTGAAACCAATATCTGAGACTCTT
1726_a_287PCH2	AATTTCTACTAAGTGTAGATGGTGATTGGTACGGAGTATCGCG
1727_a_288PCS60	AATTTCTACTAAGTGTAGATCCATTCCTGGCCCCATATAGTGA
1728_a_288PCS60	AATTTCTACTAAGTGTAGATCCTTGCTCGTCATGAGAACGACT
1729_a_288PCS60	AATTTCTACTAAGTGTAGATTCAAGTAAATTTGCCATTCCTGG
1730_a_288PCS60	AATTTCTACTAAGTGTAGATCTTGATAAACTTCAGGCGATTGG
1731_a_288PCS60	AATTTCTACTAAGTGTAGATTTTCTCGGGCCGAAAGCGTCTTT
1732_a_288PCS60	AATTTCTACTAAGTGTAGATACTATTCCGAGCTAAAGCTTCCG
1733_a_289PDB1	AATTTCTACTAAGTGTAGATGCATGTTCTCCCACTTCGAAGTC
1734_a_289PDB1	AATTTCTACTAAGTGTAGATATGACGGAGAACTTCTTAGTTGA
1735_a_289PDB1	AATTTCTACTAAGTGTAGATTTGCAAACGTGCAAACGCATGAC
1736_a_289PDB1	AATTTCTACTAAGTGTAGATCGTCGCGGCTGTTTCCGGGGTCT
1737_a_289PDB1	AATTTCTACTAAGTGTAGATCAATAAAAAGAGGTGTATCTACA
1738_a_289PDB1	AATTTCTACTAAGTGTAGATCGGGGTCTGTTTTCCGAGACTTC
1739_a_290PDR3	AATTTCTACTAAGTGTAGATTTCCAGAACAACAGGCGCTGCCC
1740_a_290PDR3	AATTTCTACTAAGTGTAGATCCTGAAAGCAGCAGAGCACGGTG
1741_a_290PDR3	AATTTCTACTAAGTGTAGATTTATTCCGCGGAAAGTCCGAGCG
1742_a_290PDR3	AATTTCTACTAAGTGTAGATAGGTAAAGCCATTATTTCCACGA
1743_a_290PDR3	AATTTCTACTAAGTGTAGATCATTCTAAGACTCACTGTGATAG
1744_a_290PDR3	AATTTCTACTAAGTGTAGATCGCGGAGCTGCCTCCTCTGCCGC
1745_a_291PDX3	AATTTCTACTAAGTGTAGATTCAAGATTGGGGCATTACGCATG
1746_a_291PDX3	AATTTCTACTAAGTGTAGATGTCTTTCAGGCTGTATTTCATAA
1747_a_291PDX3	AATTTCTACTAAGTGTAGATATAACACTACTGTAGTTCACACA
1748_a_291PDX3	AATTTCTACTAAGTGTAGATGCTGCCCGTGTCTTTCTCTACCA
1749_a_291PDX3	AATTTCTACTAAGTGTAGATTTGAACCGCTTAAGTTCCGTTGT
1750_a_291PDX3	AATTTCTACTAAGTGTAGATTCTACCACGGGTAGTCTCTCTAA
1751_a_292PEP1	AATTTCTACTAAGTGTAGATTCGGGCTGAGTACGGCGAAAAGA
1752_a_292PEP1	AATTTCTACTAAGTGTAGATCTCTAGTTTAGTGCAGTCGCTGC
1753_a_292PEP1	AATTTCTACTAAGTGTAGATAGCCTTCTTTCCTCTAGTTTAGT
1754_a_292PEP1	AATTTCTACTAAGTGTAGATAACGTCAAGTAGTCAATCTCTCC
1755_a_292PEP1	AATTTCTACTAAGTGTAGATAGCTGTTGCATCATGCTGTTATT
1756_a_292PEP1	AATTTCTACTAAGTGTAGATTTTGTGCTTCTTGAGAGGTCTTT
1757_a_293PET112	AATTTCTACTAAGTGTAGATGGTCTTAGAATCTCATTGGAAAC
1758_a_293PET112	AATTTCTACTAAGTGTAGATCTAGAGACGTTAATTCCACTTTC
1759_a_293PET112	AATTTCTACTAAGTGTAGATCTTTGAAATGTTTGCAATGGACC
1760_a_293PET112	AATTTCTACTAAGTGTAGATAAAGTAAAGAAGAGGATATTTGG
1761_a_293PET112	AATTTCTACTAAGTGTAGATCAATGGACCATGATTATGGATGT
1762_a_293PET112	AATTTCTACTAAGTGTAGATAAAAGCCCTGAAAGATTAACTTT
1763_a_294PET9	AATTTCTACTAAGTGTAGATTATTGTGCGACGACGTGGGCCCG
1764_a_294PET9	AATTTCTACTAAGTGTAGATCCGCCTTTCGCTTGTTCTCCATT
1765_a_294PET9	AATTTCTACTAAGTGTAGATAGTGGGTTGTCGTGAAAAATTAA
1766_a_294PET9	AATTTCTACTAAGTGTAGATGCTTGTTCTCCATTGGAAACAGT
1767_a_294PET9	AATTTCTACTAAGTGTAGATCATACGTAACAAATAACATCACG
1768_a_294PET9	AATTTCTACTAAGTGTAGATTTACGTATGGAAAAATCGTGTCT
1769_a_295PEX32	AATTTCTACTAAGTGTAGATCTTCCCCACCAGGCTGTTGAATT
1770_a_295PEX32	AATTTCTACTAAGTGTAGATGGGGATAATTTCTTTACTTCCCC
1771_a_295PEX32	AATTTCTACTAAGTGTAGATCATATTCAATTCAACAGCCTGGT
1772_a_295PEX32	AATTTCTACTAAGTGTAGATGTAAAAATCTGTCCAGCTCAATA
1773_a_295PEX32	AATTTCTACTAAGTGTAGATGACATTATTGTTGTCATACCATT
1774_a_295PEX32	AATTTCTACTAAGTGTAGATGAAATGACATGAGAAGACTATTG
1775_a_296PFF1	AATTTCTACTAAGTGTAGATATAGGTTTATTCTTGCACGACTC
1776_a_296PFF1	AATTTCTACTAAGTGTAGATGCGTCATTGTTCTCTGAGACATA
1777_a_296PFF1	AATTTCTACTAAGTGTAGATCGTTTGTAAAGCCCGGCGAGATA
1778_a_296PFF1	AATTTCTACTAAGTGTAGATATCACTGATTGTATTTAATAGGT
1779_a_296PFF1	AATTTCTACTAAGTGTAGATTTCTTGCACGACTCATTCAGGTT
1780_a_296PFF1	AATTTCTACTAAGTGTAGATGTATATAAGTGTCCATATTTGGC
1781_a_297PGI1	AATTTCTACTAAGTGTAGATGGTTTGCAATCATCACCATCTGC
1782_a_297PGI1	AATTTCTACTAAGTGTAGATTGTTACCATCCCGGTTCTTGCCT
1783_a_297PGI1	AATTTCTACTAAGTGTAGATCTGACGGTGACAGAACGTGGCCT
1784_a_297PGI1	AATTTCTACTAAGTGTAGATTTTGCTATTGAAATGAGCGTTTT
1785_a_297PGI1	AATTTCTACTAAGTGTAGATACAGACGGAATTTTCCCTATTTG
1786_a_297PGI1	AATTTCTACTAAGTGTAGATCCCTATTTGTTTCGTCCCATTTT
1787_a_298PHO3	AATTTCTACTAAGTGTAGATGCTAATTAAAGGCGTGCCTAAGC
1788_a_298PHO3	AATTTCTACTAAGTGTAGATAGTTTCCCTTATACGGCATATGC
1789_a_298PHO3	AATTTCTACTAAGTGTAGATCGATGCCAGTTCTTTGAGTTTCC
1790_a_298PHO3	AATTTCTACTAAGTGTAGATAATCCCTGTAGTCAGTCAGGAAC
1791_a_298PHO3	AATTTCTACTAAGTGTAGATCCTGTTTCGGATATCTCTGCAGA
1792_a_298PHO3	AATTTCTACTAAGTGTAGATATTAGCAAAATCAAACCTTAAGT
1793_a_299PHO5	AATTTCTACTAAGTGTAGATGTCTGTGCTAGTCCCACGTGTGA
1794_a_299PHO5	AATTTCTACTAAGTGTAGATGCATGTGCGATCTCTTCGAAAAC
1795_a_299PHO5	AATTTCTACTAAGTGTAGATTTTGGCATTGTGCAGTTGCGTTC
1796_a_299PHO5	AATTTCTACTAAGTGTAGATCGCATAGAACGCAACTGCACAAT
1797_a_299PHO5	AATTTCTACTAAGTGTAGATGAGATTGCCTATTCAATTAACTC
1798_a_299PHO5	AATTTCTACTAAGTGTAGATTTTGTGCAGACAAAGAAAAAGCG
1799_a_300PHO88	AATTTCTACTAAGTGTAGATCACGGATCGCACGCCCATAATTC
1800_a_300PHO88	AATTTCTACTAAGTGTAGATCATATCTTCGACGTTTGCCACTG
1801_a_300PHO88	AATTTCTACTAAGTGTAGATAGCCGTTCAGAACGATATCTAAG
1802_a_300PHO88	AATTTCTACTAAGTGTAGATTTCCGGTGACCCCTCCCCCACCC
1803_a_300PHO88	AATTTCTACTAAGTGTAGATTGGCGGCCGGTGGCCAAACGCGC
1804_a_300PHO88	AATTTCTACTAAGTGTAGATCGGAAAAACTCGCAGGGCAAAAG
1805_a_301PHO89	AATTTCTACTAAGTGTAGATCATAATAGAAGGATCCAAAGTGG
1806_a_301PHO89	AATTTCTACTAAGTGTAGATTCTCCCACGTGCTGCATTGTCAT
1807_a_301PHO89	AATTTCTACTAAGTGTAGATACAATGTCTACTGGGTGGACATC
1808_a_301PHO89	AATTTCTACTAAGTGTAGATTTCATATCGAAAACCGGGCTTAG
1809_a_301PHO89	AATTTCTACTAAGTGTAGATGACATTTAAGGGCCCACTAACAA
1810_a_301PHO89	AATTTCTACTAAGTGTAGATTTAAGATTACATAAACTCCTTTG
1811_a_302PIM1	AATTTCTACTAAGTGTAGATCTGCTGGTCGTTGGTTCTCGTGT
1812_a_302PIM1	AATTTCTACTAAGTGTAGATCTTCCGGTGGCAAACATCATACA
1813_a_302PIM1	AATTTCTACTAAGTGTAGATCAAAGCACCCATACATTACATTG
1814_a_302PIM1	AATTTCTACTAAGTGTAGATTAAAGGGTGTATGATGTTTGCCA
1815_a_302PIM1	AATTTCTACTAAGTGTAGATATTGTTAGTGTGTAATGTATTCA
1816_a_302PIM1	AATTTCTACTAAGTGTAGATGTCTTCTCAAGGCACCTCTTCGT
1817_a_303PIN4	AATTTCTACTAAGTGTAGATCCTTCCCTATACCTGTGTGTCCT
1818_a_303PIN4	AATTTCTACTAAGTGTAGATGTGACATCATTGAAGGTTACCCT
1819_a_303PIN4	AATTTCTACTAAGTGTAGATTCTGAACTAACTTCTGTACGACT
1820_a_303PIN4	AATTTCTACTAAGTGTAGATAGGTTAATGATGGTGTTCTTACT
1821_a_303PIN4	AATTTCTACTAAGTGTAGATAATAACTCTACAGGGTCTGACAT
1822_a_303PIN4	AATTTCTACTAAGTGTAGATATATATTTCCCTACTACATACTC
1823_a_304PKC1	AATTTCTACTAAGTGTAGATCTGCTCCTGAACCTGTCGTATTA
1824_a_304PKC1	AATTTCTACTAAGTGTAGATACTGCTATTCAATTTGGCTGAGT
1825_a_304PKC1	AATTTCTACTAAGTGTAGATAAACTAGGCGGGCTGGGTAATGA
1826_a_304PKC1	AATTTCTACTAAGTGTAGATTTTCGCCTTTAAAACTAGGCGGG
1827_a_304PKC1	AATTTCTACTAAGTGTAGATGCTGAGTAGAGACTGATTATTAA
1828_a_304PKC1	AATTTCTACTAAGTGTAGATGATAGAGTAGATCAACTTTATTA
1829_a_305POA1	AATTTCTACTAAGTGTAGATTGCATTTGGCCTTCAATGAGCAT
1830_a_305POA1	AATTTCTACTAAGTGTAGATCTTTATGGCTTAGCGTTCTTTCC
1831_a_305POA1	AATTTCTACTAAGTGTAGATGCATTTACTTTGTGCATTTGGCC
1832_a_305POA1	AATTTCTACTAAGTGTAGATAATATATTCACTCACTTTCATTC
1833_a_305POA1	AATTTCTACTAAGTGTAGATTCGTGTGTAAAAAGAGAAAGGAG
1834_a_305POA1	AATTTCTACTAAGTGTAGATCGTTCTCTTTAGCATTTACTTTG
1835_a_306POL12	AATTTCTACTAAGTGTAGATAAATGATCATGTTCATCGCCTCA
1836_a_306POL12	AATTTCTACTAAGTGTAGATTTTACCGTGACGCGTCTCACCAG
1837_a_306POL12	AATTTCTACTAAGTGTAGATGAGGACTCTCAAACAACGAGCTA
1838_a_306POL12	AATTTCTACTAAGTGTAGATAGAGTCCTCCAAACTACTCCAGA
1839_a_306POL12	AATTTCTACTAAGTGTAGATTTGCTCAGTATAATCTGGAGTAG
1840_a_306POL12	AATTTCTACTAAGTGTAGATCCTAAGAATGTCTTTAAAATGAT
1841_a_307POL30	AATTTCTACTAAGTGTAGATGTGCGTCGGATGGAGAAGAAAAA
1842_a_307POL30	AATTTCTACTAAGTGTAGATTCGCACAACTTATGCTGATTCTT
1843_a_307POL30	AATTTCTACTAAGTGTAGATCGTACTTTGCTTCCTCTGGTACA
1844_a_307POL30	AATTTCTACTAAGTGTAGATAAAAGTACGTTGTATGGGAGGTA
1845_a_307POL30	AATTTCTACTAAGTGTAGATAAACTTCAGAAAGAAGTTGAGTA
1846_a_307POL30	AATTTCTACTAAGTGTAGATCTTTTATGTATTCTCTTCCTTTT
1847_a_308POP4	AATTTCTACTAAGTGTAGATACTACCCCACAAAGCTGCCAGTA
1848_a_308POP4	AATTTCTACTAAGTGTAGATCCATCCTTTGCATGAGCTTTCTG
1849_a_308POP4	AATTTCTACTAAGTGTAGATTTCTCCGTGGTTGCAGCTGTGGT
1850_a_308POP4	AATTTCTACTAAGTGTAGATTGGGGTAGTTAAAGAAGTTTATT
1851_a_308POP4	AATTTCTACTAAGTGTAGATCTGCCTTTATATCCCAATTCATC
1852_a_308POP4	AATTTCTACTAAGTGTAGATCATGAGCTTTCTGTAGAAATTTA
1853_a_309POP7	AATTTCTACTAAGTGTAGATCTTCCCCACCAGGCTGTTGAATT
1854_a_309POP7	AATTTCTACTAAGTGTAGATGGGGATAATTTCTTTACTTCCCC
1855_a_309POP7	AATTTCTACTAAGTGTAGATCATATTCAATTCAACAGCCTGGT
1856_a_309POP7	AATTTCTACTAAGTGTAGATCCCTTGCAGTTGGTGTTCCAGTA
1857_a_309POP7	AATTTCTACTAAGTGTAGATGTAAAAATCTGTCCAGCTCAATA
1858_a_309POP7	AATTTCTACTAAGTGTAGATGAGTGATTGCACCTTCTTCATCA
1859_a_310POP8	AATTTCTACTAAGTGTAGATAATTGCACCAGTACTGATCATGC
1860_a_310POP8	AATTTCTACTAAGTGTAGATACAAGCCAAAGAAACTTGGCATG
1861_a_310POP8	AATTTCTACTAAGTGTAGATGCTTGTGAAAGAACTTGATATTC
1862_a_310POP8	AATTTCTACTAAGTGTAGATAAGATGGAGATTCAGTACTTGCA
1863_a_310POP8	AATTTCTACTAAGTGTAGATATAAACAAAAACGAGCAGATCCT
1864_a_310POP8	AATTTCTACTAAGTGTAGATCGTTAGATGGCGCTGTAGAATCA
1865_a_311PPS1	AATTTCTACTAAGTGTAGATTTTGCAACACGGTTGACCCTTGC
1866_a_311PPS1	AATTTCTACTAAGTGTAGATTATCTGTTGGGGCAGGCAGTTGT
1867_a_311PPS1	AATTTCTACTAAGTGTAGATGATATAGGAAAGACAGGTGCTTT
1868_a_311PPS1	AATTTCTACTAAGTGTAGATTACAGAATCTCGTCGAAGAATCG
1869_a_311PPS1	AATTTCTACTAAGTGTAGATCTATATCTAAAGTAAAGAAGATT
1870_a_311PPS1	AATTTCTACTAAGTGTAGATGAATTCAGTTGTGCTAAGACCAG
1871_a_312PRE7	AATTTCTACTAAGTGTAGATGTAGAGCCTGTGACTAGTGAAGC
1872_a_312PRE7	AATTTCTACTAAGTGTAGATTTGCCTATGCTTCACTAGTCACA
1873_a_312PRE7	AATTTCTACTAAGTGTAGATGTATTGCCGTCTCTGCGTCGCAG
1874_a_312PRE7	AATTTCTACTAAGTGTAGATGTGTTCGTACGGAGCGATAATTG
1875_a_312PRE7	AATTTCTACTAAGTGTAGATAAACTTCTTGCTTAAGTGATGTA
1876_a_312PRE7	AATTTCTACTAAGTGTAGATAAATCAAGACTCAACCAAGCCCC
1877_a_313PRP5	AATTTCTACTAAGTGTAGATTAAGACGGATAATGGACGACTCC
1878_a_313PRP5	AATTTCTACTAAGTGTAGATCGATTAATGTGACAACTACTACA
1879_a_313PRP5	AATTTCTACTAAGTGTAGATAGACTGTGGACGATTCATCACCA
1880_a_313PRP5	AATTTCTACTAAGTGTAGATATCCTTTACATGTGAGACACTTT
1881_a_313PRP5	AATTTCTACTAAGTGTAGATATCTAATCCGGGTAATGGTAAAT
1882_a_313PRP5	AATTTCTACTAAGTGTAGATTGTTGAAATATCTTGATTTACCA
1883_a_314PRP6	AATTTCTACTAAGTGTAGATTACGGAGGGTTGGCCGAGTGGTC
1884_a_314PRP6	AATTTCTACTAAGTGTAGATAATAACCACACTTATATTAATTG
1885_a_314PRP6	AATTTCTACTAAGTGTAGATTGAAATGATGGCGTTTCTTCTTT
1886_a_314PRP6	AATTTCTACTAAGTGTAGATTAAAAGTCTTCTTTACCGTTGAT
1887_a_314PRP6	AATTTCTACTAAGTGTAGATAGCCATGATGGCAGAGAAAATGT
1888_a_314PRP6	AATTTCTACTAAGTGTAGATGTTACATTATTTATTAAAAGAAG
1889_a_315PRS4	AATTTCTACTAAGTGTAGATTTAGCAAATCAGCCTTGCTGCTC
1890_a_315PRS4	AATTTCTACTAAGTGTAGATCCCCTCCCACCTTCTCCTGGCGT
1891_a_315PRS4	AATTTCTACTAAGTGTAGATCTAACAAATCCAATTGATATCAT
1892_a_315PRS4	AATTTCTACTAAGTGTAGATATATATAATCAAATATTGTAACA
1893_a_315PRS4	AATTTCTACTAAGTGTAGATATTATATATTAAAATAAATGGTT
1894_a_315PRS4	AATTTCTACTAAGTGTAGATCTTGGGCACGTTGAGTGGCCATA
1895_a_316PRX1	AATTTCTACTAAGTGTAGATCTATCATTCCGTGAATAGCGACC
1896_a_316PRX1	AATTTCTACTAAGTGTAGATTACAATATACAAAAGGTCACCCA
1897_a_316PRX1	AATTTCTACTAAGTGTAGATTATACACACGCATACTGAATGTG
1898_a_316PRX1	AATTTCTACTAAGTGTAGATGCCGGGGAACCCATCCCGAAAAA
1899_a_316PRX1	AATTTCTACTAAGTGTAGATAACTTCAACCACATTCAGTATGC
1900_a_316PRX1	AATTTCTACTAAGTGTAGATGAACTTCAACCACATTCAGTATG
1901_a_317PSY4	AATTTCTACTAAGTGTAGATAAAGCACTCTATTGCCTATCACA
1902_a_317PSY4	AATTTCTACTAAGTGTAGATAACGCGCTATATTATTTCGCGAG
1903_a_317PSY4	AATTTCTACTAAGTGTAGATAATAGAGAATTACTGGTTCTCGC
1904_a_317PSY4	AATTTCTACTAAGTGTAGATAGAAGCACATTGAAAACAACACA
1905_a_317PSY4	AATTTCTACTAAGTGTAGATATTATAGGAGAAATCTAATCCCC
1906_a_317PSY4	AATTTCTACTAAGTGTAGATTCCTATAATCAAAATCTTCAACT
1907_a_318PTC3	AATTTCTACTAAGTGTAGATCGTCAGGCGTGATATCAGCGAGT
1908_a_318PTC3	AATTTCTACTAAGTGTAGATTCTTCAACTCGCTGATATCACGC
1909_a_318PTC3	AATTTCTACTAAGTGTAGATTTCTCTTGAGGGACAACCCATGT
1910_a_318PTC3	AATTTCTACTAAGTGTAGATAAGGTTATTACTACTCTTCTAGA
1911_a_318PTC3	AATTTCTACTAAGTGTAGATTTGCTATATTACTTGTTGACAGC
1912_a_318PTC3	AATTTCTACTAAGTGTAGATTGGGCTACTTTCACCGCAATCTC
1913_a_319PTC4	AATTTCTACTAAGTGTAGATGAAGAAGAGATCAGCGCGGGAGA
1914_a_319PTC4	AATTTCTACTAAGTGTAGATTCTCTCTTTCTTTCTCTCCCGCG
1915_a_319PTC4	AATTTCTACTAAGTGTAGATTTTATTGTCGCTGTTCACACCGC
1916_a_319PTC4	AATTTCTACTAAGTGTAGATTATTCATGATGTTTCGAAGAAGA
1917_a_319PTC4	AATTTCTACTAAGTGTAGATTGTAGCCAATATCTTCGTTATGC
1918_a_319PTC4	AATTTCTACTAAGTGTAGATTTTCTCTCCCGCGCTGATCTCTT
1919_a_320PTH2	AATTTCTACTAAGTGTAGATTATTATAGGCAGACGAAGAAGGC
1920_a_320PTH2	AATTTCTACTAAGTGTAGATTCTTCTTGGCCTTCTTCGTCTGC
1921_a_320PTH2	AATTTCTACTAAGTGTAGATGAGCTTGTTGGCTCGATTGTTGC
1922_a_320PTH2	AATTTCTACTAAGTGTAGATTTCTCTTGAGGGACAACCCATGT
1923_a_320PTH2	AATTTCTACTAAGTGTAGATTTCGATTTGTCTTCTTGGCCTTC
1924_a_320PTH2	AATTTCTACTAAGTGTAGATACCCATGTTATCTCTCTCTTTCT
1925_a_321PYC2	AATTTCTACTAAGTGTAGATGCAGTTACGTCTCGAGCTATTTA
1926_a_321PYC2	AATTTCTACTAAGTGTAGATTTATAAGAGTCAGAATTGGCGCA
1927_a_321PYC2	AATTTCTACTAAGTGTAGATCTCTTACTTTCGGTATCCTTACT
1928_a_321PYC2	AATTTCTACTAAGTGTAGATGGTATCCTTACTTGATTACATAC
1929_a_321PYC2	AATTTCTACTAAGTGTAGATCGGCGTCTTCCGCAGGAAGGACC
1930_a_321PYC2	AATTTCTACTAAGTGTAGATTACAATTTTGGCAGTTACGTCTC
1931_a_322QDR3	AATTTCTACTAAGTGTAGATTCATATGCGGCTTCGGAAAAACT
1932_a_322QDR3	AATTTCTACTAAGTGTAGATTCCACGCCTCAGCAGTAACTCCA
1933_a_322QDR3	AATTTCTACTAAGTGTAGATGGGATTTGAACCATCTCATTCCA
1934_a_322QDR3	AATTTCTACTAAGTGTAGATCCTCTTCGTAAATATCTATTATT
1935_a_322QDR3	AATTTCTACTAAGTGTAGATTCTAGGCTTTGTGCCGTTCAGGC
1936_a_322QDR3	AATTTCTACTAAGTGTAGATCGAAGAGGTAAAAGTGATAAAAG
1937_a_323RAD16	AATTTCTACTAAGTGTAGATCCGCCATGGTTGCCAGGGAAACA
1938_a_323RAD16	AATTTCTACTAAGTGTAGATCCCCCTCCTTCCTCCTGCGCCTC
1939_a_323RAD16	AATTTCTACTAAGTGTAGATGCCGCCAAAACTACCAACCCACA
1940_a_323RAD16	AATTTCTACTAAGTGTAGATGGCGGCTAAAAATCAAAGGGAAG
1941_a_323RAD16	AATTTCTACTAAGTGTAGATAAAGTAGTACATCCCCTCTTCCC
1942_a_323RAD16	AATTTCTACTAAGTGTAGATTTTCAAGTTTCGGATTAACGCTA
1943_a_324RCR1	AATTTCTACTAAGTGTAGATGTCTTATTCCGCCTCCTCTCTCG
1944_a_324RCR1	AATTTCTACTAAGTGTAGATTTTGACTCCAATTAGGCAGTTTG
1945_a_324RCR1	AATTTCTACTAAGTGTAGATGTATTATTCCGTTCAATACAGTA
1946_a_324RCR1	AATTTCTACTAAGTGTAGATAGAGGGAGAAGAACATAATTCGT
1947_a_324RCR1	AATTTCTACTAAGTGTAGATATAAAAGTGATGTTGATGTATCA
1948_a_324RCR1	AATTTCTACTAAGTGTAGATTGGAATAAGCTACTATCATGGGA
1949_a_325RDH54	AATTTCTACTAAGTGTAGATAAGCCACATCCATAGAGATACCT
1950_a_325RDH54	AATTTCTACTAAGTGTAGATACGAAGGAATCTAACCTCGTTCT
1951_a_325RDH54	AATTTCTACTAAGTGTAGATGTAATTACAAGAACGAGGTTAGA
1952_a_325RDH54	AATTTCTACTAAGTGTAGATGCTTCGATATATGACCGTTATTT
1953_a_325RDH54	AATTTCTACTAAGTGTAGATCCAGAAGTAGAAGTAGGCAAGAC
1954_a_325RDH54	AATTTCTACTAAGTGTAGATAAGCCCATATGCAAGCAACAATG
1955_a_326REB1	AATTTCTACTAAGTGTAGATTTACCCGTCTTTCAAATTGGGCC
1956_a_326REB1	AATTTCTACTAAGTGTAGATAAATTGGGCCCATGCCGGGTGGC
1957_a_326REB1	AATTTCTACTAAGTGTAGATCGAGGAGCTTCTAGAAGAAAATG
1958_a_326REB1	AATTTCTACTAAGTGTAGATTCGTTGTCCTTTGTGAGGGTAGG
1959_a_326REB1	AATTTCTACTAAGTGTAGATTCTTGTGTGGTCAAGAAAGCTGC
1960_a_326REB1	AATTTCTACTAAGTGTAGATTAGGAGCAGGTTGGGTATACTGG
1961_a_327REG2	AATTTCTACTAAGTGTAGATTAGCCACACCATACCCCCTTTAA
1962_a_327REG2	AATTTCTACTAAGTGTAGATTTTATCCAGTGCTGCCCCGCCAC
1963_a_327REG2	AATTTCTACTAAGTGTAGATTACGCTTATTGTGTCAACACGGA
1964_a_327REG2	AATTTCTACTAAGTGTAGATCCGACGGCCCGATTGCATGTGGC
1965_a_327REG2	AATTTCTACTAAGTGTAGATCCCGATAGTTTGTCCTTCTCTTG
1966_a_327REG2	AATTTCTACTAAGTGTAGATTGCATTATTAGTTAATTAAAGGG
1967_a_328REI1	AATTTCTACTAAGTGTAGATAAGACAAACCCTAGTGGTGTAGC
1968_a_328REI1	AATTTCTACTAAGTGTAGATGTGAAAATGACGGCAAGAAGGCC
1969_a_328REI1	AATTTCTACTAAGTGTAGATTCTTGAAAGAAATAAAGAGAGTC
1970_a_328REI1	AATTTCTACTAAGTGTAGATTACATGTATAAGTATATACGAAA
1971_a_328REI1	AATTTCTACTAAGTGTAGATCACGAAACCATTTCCTGATATAC
1972_a_328REI1	AATTTCTACTAAGTGTAGATCTGATATACCAGGAACAGCCAAC
1973_a_329RER2	AATTTCTACTAAGTGTAGATATGTGATGAGCAGCGCCAGACCT
1974_a_329RER2	AATTTCTACTAAGTGTAGATAAACATCGTCCCACTGTACTCAA
1975_a_329RER2	AATTTCTACTAAGTGTAGATCAGTTGCTTTAAACGCTGCCAGT
1976_a_329RER2	AATTTCTACTAAGTGTAGATAACGCTGCCAGTAAGTTGGTAAC
1977_a_329RER2	AATTTCTACTAAGTGTAGATATCTCGAAGATGCCGCTTTAAAT
1978_a_329RER2	AATTTCTACTAAGTGTAGATAATCCTCCTTTGCAGTTGCTTTA
1979_a_330RFC5	AATTTCTACTAAGTGTAGATTGACTCCAAGATCCTAAAACAGC
1980_a_330RFC5	AATTTCTACTAAGTGTAGATTTTCACTCTGCGAGAAACTTCTC
1981_a_330RFC5	AATTTCTACTAAGTGTAGATGTAAATTTATGTAAGATGCTGTA
1982_a_330RFC5	AATTTCTACTAAGTGTAGATTTTCCTTCTAGGGACGAAAACAA
1983_a_330RFC5	AATTTCTACTAAGTGTAGATTGTATCGAGTCTATGCATATGTA
1984_a_330RFC5	AATTTCTACTAAGTGTAGATACACTGATGTAGTGGTGGAATCT
1985_a_331RFS1	AATTTCTACTAAGTGTAGATCCCATAAGCGGTGTCATATGACG
1986_a_331RFS1	AATTTCTACTAAGTGTAGATGGAGCTTCGCTTCAATTTGCCCA
1987_a_331RFS1	AATTTCTACTAAGTGTAGATGGTTGCCTAGTTATAAGGAGGGA
1988_a_331RFS1	AATTTCTACTAAGTGTAGATATTGTCCGCCCCTTAGGTGTTCC
1989_a_331RFS1	AATTTCTACTAAGTGTAGATTAGATTCCAGAGGAACATTTCCG
1990_a_331RFS1	AATTTCTACTAAGTGTAGATGTAGATGCAGCCACCATTCTTGT
1991_a_332RFT1	AATTTCTACTAAGTGTAGATATTGGCGGAAAGCTACTATTCGC
1992_a_332RFT1	AATTTCTACTAAGTGTAGATCGCCAATCAAACTCAAGAGCAGG
1993_a_332RFT1	AATTTCTACTAAGTGTAGATTACTTAGTCTGAAAGAGCGGACC
1994_a_332RFT1	AATTTCTACTAAGTGTAGATTGCCACTTGTGTTACTATCTAGC
1995_a_332RFT1	AATTTCTACTAAGTGTAGATCACCGTTCTCCTGAGTATCCTCT
1996_a_332RFT1	AATTTCTACTAAGTGTAGATCTGCAAACTGCCGCTGGAGCTAG
1997_a_333RGD1	AATTTCTACTAAGTGTAGATACTGGCGATGAGCTTTAGGCCAG
1998_a_333RGD1	AATTTCTACTAAGTGTAGATGGCCAGCTTCTTCGAAGATTTGC
1999_a_333RGD1	AATTTCTACTAAGTGTAGATCCTGAACTTAGCATCTGACCTTG
2000_a_333RGD1	AATTTCTACTAAGTGTAGATGCATGGGCTTGAGTGCGTACATC
[truncated: 98,493 more rows]
