# Supplementary material for: Multi-functional genome-wide CRISPR system for high throughput genotype–phenotype mapping
Source: Nat Commun. 2019 Dec 19;10:5794. doi: 10.1038/s41467-019-13621-4 (PMC6923430; doi:10.1038/s41467-019-13621-4)
Supplement: Supplementary file 8 — Source Data [file 41467_2019_13621_MOESM8_ESM.xlsx]

## Sheet: Fig. 2b-d-f
	Fig. 2b 5 mM Furfural, 24 h
	Relative Biomass Accumulation	Repeat 1	Repeat 2	Repeat 3
	SgH	1.03628	0.981073	0.98265
	SPC97a	1.12618	1.21451	1.23659
	BUD22a	1.27603	1.26341	1.24606
	SIZ1i	2.47634	2.43533	2.44795
	SLX5i	2.1041	2.1388	2.15145
	NUP133i	1.47634	1.47319	1.49369
	GPI17i	1.40379	1.37382	1.3817
	UME1i	1.65931	1.72871	1.75552
	SAP30d	2.23186	2.1183	2.19243
	Fig. 2d 10 mM Furfural, 36 h
	Relative Biomass Accumulation	Repeat 1	Repeat 2	Repeat 3
	SgH	1.03	0.970001	1
	MRPL32a	1.91015	2.10116	1.73823
	ASE1a	1.52217	1.41066	1.53739
	RCF1a	1.36624	1.93553	1.75089
	NAT1a	2.234	2.33205	1.93594
	NRT1a	1.70525	1.49777	1.65151
	COQ4a	2.0901	1.89747	2.08273
	NEO1i	1.88203	2.13593	1.42814
	YNL146Wi	2.03178	1.67884	1.95531
	tH(GUG)Ki	1.5015	1.64688	1.58419
	SNU66i	1.61165	1.36266	1.66065
	DDL1i	1.35104	1.45872	1.22335
	ECM31d	1.42758	1.40447	1.36135
	Fig. 2f 15 mM Furfural, 48 h
	Relative Biomass Accumulation	Repeat 1	Repeat 2	Repeat 3	Repeat 4
	SgH	1.24047	0.916866	0.961148	0.881526
	YNR064Ca	2.01966	1.8519	1.53809	1.69265
	MGR1a	1.83146	2.48292	2.8657	2.80609
	PEP7i	4.10262	3.36515	4.00426	3.72111
	VPS8i	2.95938	3.3379	3.06923	3.47586
	ZRT1i	2.7269	2.59405	1.73012	1.94557
	WHI2i	3.06668	3.77178	4.35013	2.16826
	PDR1i	3.4331	3.08183	3.98407	4.12671
	MUK1i	2.64898	2.8095	2.64131	3.69514
	NHP10d	1.73566	1.00969	1.45592	0.732074

## Sheet: Fig. 3a-b-c-d-e-f
	Fig. 3a 15 mM Furfural, 48 h
		7.5 mM-24h			12.5 mM-36h			17.5 mM-48h
	Relative Biomass Accumulation	Repeat 1	Repeat 2	Repeat 3	Repeat 1	Repeat 2	Repeat 3	Repeat 1	Repeat 2	Repeat 3
	WT	1.01325	0.986749	1.1	1.15	0.9	0.95	1.00467	1.02561	0.96979
	R1	2.39429	2.30006	2.44717	8.765	6.84833	7.90667	1.18607	1.32561	1.11631
	R2	4.56154	4.46143	4.41148	43.6067	36.7817	39.1942	10.0514	6.73737	8.49438
	R3	4.87956	4.42315	4.75135	43.765	47.915	45.94	56.6455	54.3199	54.4827
	Fig. 3b qPCR Ct values
		NC				Mutant
		SIZ-Ct	ALG-Ct			SIZ-Ct	ALG-Ct
	Repeat 1	20.8824	19.4008		Repeat 1	20.6573	18.373
	Repeat 2	23.7195	22.0115		Repeat 2	21.9179	19.6296
	Repeat 3	21.174	19.3297		Repeat 3	20.77	18.4897
		NAT-Ct	ALG-Ct			NAT-Ct	ALG-Ct
	Repeat 1	20.4441	18.5837		Repeat 1	20.6441	19.9378
	Repeat 2	19.6604	18.1205		Repeat 2	20.719	19.8207
	Repeat 3	20.7179	19.0264		Repeat 3	21.0026	19.7701
		PDR-Ct	ALG-Ct			PDR-Ct	ALG-Ct
	Repeat 1	21.7071	19.2177		Repeat 1	23.1105	19.2452
	Repeat 2	22.0395	19.6961		Repeat 2	22.8797	19.1485
	Repeat 3	21.9948	19.5805		Repeat 3	22.9003	18.5214
	Fig. 3c Cell densities						Fig. 3d Glucose consumption
	WT-0 mM	Day 1	Day 2	Day 3			WT-0 mM	Day 1	Day 2	Day 3
	Repeat1	2.96	3.38	3.86			Repeat1	226.975	227.779	227.377
	Repeat2	3.18	4.32	4.04			Repeat2	81.2495	87.3975	84.3235
	Repeat3	3.17	3.85	3.95			Repeat3	0.0793391	0.184295	0.131817
	R3-0 mM	Day 1	Day 2	Day 3			R3-0 mM	Day 1	Day 2	Day 3
	Repeat1	4.02	4.24	5.56			Repeat1	220.212	218.098	219.155
	Repeat2	4.98	4.16	4.42			Repeat2	27.4169	25.0352	26.2261
	Repeat3	4.5	4.2	4.99			Repeat3	0	0.191818	0.095909
	WT-15 mM	Day 1	Day 2	Day 3			WT-15 mM	Day 1	Day 2	Day 3
	Repeat1	0.02	-0.02	0.02			Repeat1	223.428	234.516	228.972
	Repeat2	0.02	-0.02	0			Repeat2	218.923	232.203	225.563
	Repeat3	0.02	-0.02	0.01			Repeat3	221.683	234.322	228.002
	R3-15 mM	Day 1	Day 2	Day 3			R3-15 mM	Day 1	Day 2	Day 3
	Repeat1	0.2	3.18	2.96			Repeat1	224.863	230.275	227.569
	Repeat2	0.2	3.92	3.78			Repeat2	212.486	221.647	217.067
	Repeat3	0.2	3.55	3.37			Repeat3	23.5672	18.963	21.2651
	Fig. 3e Ethanol production						Fig. 3f Furfural and furfuryl alcohol
	WT-0 mM	Day 1	Day 2	Day 3			WT-Ff	Day 1	Day 2	Day 3
	Repeat1	1.06345	1.24648	1.15497			Repeat1	52364710	42658244	47511477
	Repeat2	62.9716	59.2366	61.1041			Repeat2	38863506		38863506
	Repeat3	89.6098	71.4196	80.5147			Repeat3	35514710	28609599	3.20622e+07
	R3-0 mM	Day 1	Day 2	Day 3			R3-Ff	Day 1	Day 2	Day 3
	Repeat1	1.47819	0	0.739095			Repeat1	43895687	47705797	45800742
	Repeat2	72.8047	74.658	73.7313			Repeat2	30704207	39786969	35245588
	Repeat3	69.6787	74.3597	72.0192			Repeat3	737088	536698	636893
	WT-15 mM	Day 1	Day 2	Day 3			WT-FfOH	Day 1	Day 2	Day 3
	Repeat1	0.785048	0	0.392524			Repeat1	0	0	0
	Repeat2	0	0	0			Repeat2	0	0	0
	Repeat3	0	0	0			Repeat3	0	0	0
	R3-15 mM	Day 1	Day 2	Day 3			R3-FfOH	Day 1	Day 2	Day 3
	Repeat1	0	0.759206	0.379603			Repeat1	684580	5257145	2.97086e+06
	Repeat2	0	0	0			Repeat2	13499072	14840750	14169911
	Repeat3	71.3315	78.352	74.8418			Repeat3	34500874	36396002	35448438

## Sheet: Fig. 4
	Fig.4 Synergy test
		7.5 mM-24h			12.5 mM-36h			17.5 mM-48h
	Relative Biomass Accumulation	Repeat 1	Repeat 2	Repeat 3	Repeat 1	Repeat 2	Repeat 3	Repeat 1	Repeat 2	Repeat 3
	WT	1.03388	0.989999	0.966122	1.05764	1.1	0.942356	1.12494	1.09999	0.874956
	T1(R1)	1.9749	2.04587	1.91683	13.7845	12.0148	10.0451	2.92485	2.0124	0.899955
	T2	1.19842	1.49756	1.5967	0.285714	0.228095	0.190476	1.37493	0.772462	0.149993
	T3	1.33321	1.47987	1.18656	0.215539	0.305739	0.37594	0.249988	0.484977	0.699966
	T1+T2(R2)	2.56963	2.6872	2.60477	28.4261	28.8048	29.3835	53.9973	43.8291	69.2715
	T1+T3	2.09249	2.14105	1.9896	21.203	19.3682	17.3333	22.2989	25.0237	29.7485
	T2+T3	1.29521	1.32871	1.16221	0.155389	0.300727	0.426065	0.749963	0.544974	0.299986
	T1+T2+T3(R3)	2.49901	2.56496	2.4309	32.9424	31.4058	29.6692	142.643	142.893	141.143

## Sheet: Fig. 5b-d
	Fig. 5b 10 mM Furfural, 36 h
	Relative Biomass Accumulation	Repeat 1	Repeat 2	Repeat 3
	NC	0.60078	1.27772	1.1215
	PC	56.2068	56.5878	60.433
	sMAGIC1	53.3973	58.7783	55.7664
	sMAGIC2	53.0759	48.7307	58.4449
	sMAGIC3	49.3021	52.8259	51.4449
	Fig. 5d 10 mM Furfural, 36 h
	Relative Biomass Accumulation	Repeat 1	Repeat 2	Repeat 3
	NC	0.270905	1.05352	1.6756
	PC	51.8992	54.8638	56.584
	UBC9i	9.72347	6.55145	11.6267
	SFH1a	1.61041	2.50102	0.0244005
	sMAGIC1	49.7276	48.288	47.7878

## Sheet: Fig. S1
	Fig. S1 Integration sites characterization
	CRISPRa	Clone1	Clone2	Clone3	Clone4	Clone5	Clone6	Clone7	Clone8
	NC			0.91884	1.01866	1.10739	0.95511
	PC			6.77786	8.20193	8.03211	8.4293
	X2	0.96536	0.95229	0.89469	0.79173	1.08742	1.44894	1.13222	0.97031
	X3	29.145	1.44944	24.3949	27.8814	26.7256	31.4873	27.0905	28.1262
	XI1	18.7965	18.4066	12.7597	17.6889	14.955	21.1002	17.6578	17.9697
	XI2	24.9654	0.73546	0.66936	0.12517	0.61421	0.99149	0.74657	0.95957
	XI3	34.2554	30.212	31.5027	29.0604	29.7209	24.2433	26.4269	39.0716
	XII1	0.81477	0.44431	1.28367	1.35131	1.11836	1.11605	0.88015	1.08913
	XII2	25.5791	25.8879	26.531	28.9811	35.0396	19.0448	20.9659	1.67467
	XII4	32.3302	37.5954	5.28838	3.40425	33.1251	25.3829	26.9989	23.9918
	XII5	35.7102	30.6709	39.8764	42.8751	27.9776	31.23	32.9221	32.092
	CRISPRi	Clone1	Clone2	Clone3	Clone4	Clone5	Clone6	Clone7	Clone8
	NC			0.94314	1.07525	0.93385	1.04776
	PC			0.38763	0.38024	0.36177	0.35112
	X2	1.06412	1.24716	0.21911	0.98217	0.069	1.22286	1.11972	0.07496
	X3	0.24727	0.26572	0.0678	0.06502	0.10624	0.05625	0.0639	0.07254
	XI1	0.27416	0.24797	0.1027	0.10306	0.10723	0.13024	0.11725	0.09276
	XI2	0.13015	0.73758	0.07046	0.04946	0.74245	0.0865	0.12793	0.88047
	XI3	0.05667	0.14558	0.06712	0.19095	0.03652	0.17017	0.1001	0.11444
	XII1	0.74264	1.11164	1.21827	1.31616	0.51114	0.93072	1.31272	1.03843
	XII2	0.27719	0.26789	0.21085	0.26992	0.25517	0.08318	0.06641	0.21694
	XII4	0.15811	0.08017	0.1424	0.10356	0.12975	0.86865	0.06687	0.14414
	XII5	0.07882	0.153	0.1426	0.09825	0.12585	0.1221	0.13864	0.08973

## Sheet: Fig. S4
	Fig. S4 Integration strain 12.5 mM 36 h
	Relative Biomass Accumulation	R1	R1-MRPL32a	R1-NAT1a (R2)	R1-COQ4a	R1-NEO1i	R1-YNL146Wi
	Repeat 1	0.913149	2.54038	3.68002	1.89835	1.89152	3.24307
	Repeat 2	1.0436	2.66453	3.4526	1.65224	1.86465	3.28634
	Repeat 3	1.04325	2.61245	3.66631	1.87529	2.02197	3.3647

## Sheet: Fig. S6
	Fig. S6 Integration strain 17.5 mM 48 h
	Relative Biomass Accumulation	R2	R2-PEP7i	R2-WHI2i	R2-PDR1i (R3)	R2-MUK1i
	Repeat 1	1.43754	3.38062	4.36172	3.9446	2.89224
	Repeat 2	1.1	3.59055	3.61227	4.34527	2.18234
	Repeat 3	0.562459	3.60048	2.66283	4.54595	1.27243

## Sheet: Fig. S7a-c
	Fig. S7a iMAGIC for EGII
	Relative cellulase activity	Repeat 1	Repeat 2	Repeat 3
	WT	1.09927	0.984221	0.98846
	HOC1d	1.98348	1.97528	1.96938
	UBP3i	2.03365	1.5122	1.58015
	MNN9i	1.96053	1.45783	1.52333
	HOC1d-NUP157i	3.20008	3.31666	3.35837
	HOC1d-PDI1a	2.73652	2.5052	2.52086
	Fig. S7c qPCR analysis
			Repeat 1	Repeat 2	Repeat 3	Repeat 4
	WT	NUP157-Ct	20.3589	20.4947	20.6647	21.7818
		ACT1-Ct	16.0111	16.1836	16.9739	16.8465
	EG21	NUP157-Ct	23.664	22.6324	25.4845	23.9352
		ACT1-Ct	16.225	15.6383	18.9557	17.0328

## Sheet: Fig. S9
	Fig. S9 10 mM Furfural 24h
	Relative Biomass Accumulation	Repeat 1	Repeat 2	Repeat 3
	WT	0.920363	1.07966	1.05001
	R1 (SIZ1i)	8.70552	5.79273	7.34913
	R2 (SIZ1i-NAT1a)	39.1382	33.8739	37.5061
	Bao et al. (SIZ1d-LCB3d)	13.5754	12.2555	13.0154

## Sheet: Fig. S10
	Fig. S10 30 mM Furfural in YPD
	Relative Biomass Accumulation	Repeat 1	Repeat 2
	WT	1.23	0.7725
	R3 (SIZ1i-NAT1a-PDR1i)	44.925	43.0425
	Divate et al. (TPS1a-ARI1a-NTH1d)	25.65	28.425
